# Supplementary material for: Microbiome profile associated with malignant pleural effusion
Source: PLoS One. 2020 May 8;15(5):e0232181. doi: 10.1371/journal.pone.0232181 (PMC7209204; doi:10.1371/journal.pone.0232181)
Supplement: S2 File — (ZIP) [file pone.0232181.s002.zip]

Archive with 4 entries (4 files):
- Pleural microbiome Biom file, ESV, fasta and metadata, Revised/.DS_Store
- Pleural microbiome Biom file, ESV, fasta and metadata, Revised/ESV_matrix_classifications.xls
- Pleural microbiome Biom file, ESV, fasta and metadata, Revised/ESV_sequences_final.fasta
- Pleural microbiome Biom file, ESV, fasta and metadata, Revised/Metadata.xlsx
