# Supplementary material for: Microbiome profile associated with malignant pleural effusion
Source: PLoS One. 2020 May 8;15(5):e0232181. doi: 10.1371/journal.pone.0232181 (PMC7209204; doi:10.1371/journal.pone.0232181)
Supplement: S2 File — (ZIP) [file pone.0232181.s002.zip › Pleural microbiome Biom file, ESV, fasta and metadata, Revised/ESV_sequences_final.fasta]

>TACGGAGGGTGCAAGCGTTAATCGGAATTACTGGGCGTAAAGCGCACGCAGGCGGTTTGTTAAGTCAGATGTGAAATCCCCGGGCTCAACCTGGGAACTG
TACGGAGGGTGCAAGCGTTAATCGGAATTACTGGGCGTAAAGCGCACGCAGGCGGTTTGTTAAGTCAGATGTGAAATCCCCGGGCTCAACCTGGGAACTG
>TACGTAGGTGGCAAGCGTTATCCGGAATTATTGGGCGTAAAGCGCGCGTAGGCGGTTTTTTAAGTCTGATGTGAAAGCCCACGGCTCAACCGTGGAGGGT
TACGTAGGTGGCAAGCGTTATCCGGAATTATTGGGCGTAAAGCGCGCGTAGGCGGTTTTTTAAGTCTGATGTGAAAGCCCACGGCTCAACCGTGGAGGGT
>TACGTAGGTGGCAAGCGTTGTCCGGATTTATTGGGCGTAAAGCGAGCGCAGGCGGTTTCTTAAGTCTGATGTGAAAGCCCCCGGCTCAACCGGGGAGGGT
TACGTAGGTGGCAAGCGTTGTCCGGATTTATTGGGCGTAAAGCGAGCGCAGGCGGTTTCTTAAGTCTGATGTGAAAGCCCCCGGCTCAACCGGGGAGGGT
>TACGTAGGTCCCGAGCGTTGTCCGGATTTATTGGGCGTAAAGCGAGCGCAGGCGGTTAGATAAGTCTGAAGTTAAAGGCTGTGGCTTAACCATAGTACGC
TACGTAGGTCCCGAGCGTTGTCCGGATTTATTGGGCGTAAAGCGAGCGCAGGCGGTTAGATAAGTCTGAAGTTAAAGGCTGTGGCTTAACCATAGTACGC
>TACGTAGGTCCCGAGCGTTGTCCGGATTTATTGGGCGTAAAGCGAGCGCAGGTGGTTTATTAAGTCTGGTGTAAAAGGCAGTGGCTCAACCATTGTATGC
TACGTAGGTCCCGAGCGTTGTCCGGATTTATTGGGCGTAAAGCGAGCGCAGGTGGTTTATTAAGTCTGGTGTAAAAGGCAGTGGCTCAACCATTGTATGC
>TACAGAGGGTGCGAGCGTTAATCGGATTTACTGGGCGTAAAGCGTGCGTAGGCGGCCAATTAAGTCAAATGTGAAATCCCCGAGCTTAACTTGGGAATTG
TACAGAGGGTGCGAGCGTTAATCGGATTTACTGGGCGTAAAGCGTGCGTAGGCGGCCAATTAAGTCAAATGTGAAATCCCCGAGCTTAACTTGGGAATTG
>TACAGAGGGTGCAAGCGTTAATCGGAATTACTGGGCGTAAAGCGCGCGTAGGTGGTTCAGTAAGATGGGTGTGAAATCCCCGGGCTCAACCTGGGAACTG
TACAGAGGGTGCAAGCGTTAATCGGAATTACTGGGCGTAAAGCGCGCGTAGGTGGTTCAGTAAGATGGGTGTGAAATCCCCGGGCTCAACCTGGGAACTG
>TACGGAGGGAGCTAGCGTTGTTCGGAATTACTGGGCGTAAAGCGCACGTAGGCGGCTATTCAAGTCAGAGGTGAAAGCCCGGGGCTCAACCCCGGAACTG
TACGGAGGGAGCTAGCGTTGTTCGGAATTACTGGGCGTAAAGCGCACGTAGGCGGCTATTCAAGTCAGAGGTGAAAGCCCGGGGCTCAACCCCGGAACTG
>TACGTAGGTGGCAAGCGTTATCCGGAATTATTGGGCGTAAAGCGCGCGCAGGTGGTTTCTTAAGTCTGATGTGAAAGCCCACGGCTCAACCGTGGAGGGT
TACGTAGGTGGCAAGCGTTATCCGGAATTATTGGGCGTAAAGCGCGCGCAGGTGGTTTCTTAAGTCTGATGTGAAAGCCCACGGCTCAACCGTGGAGGGT
>TACGTAGGGTGCGAGCGTTAATCGGAATTACTGGGCGTAAAGCGTGCGCAGGCGGCTTTGCAAGACAGATGTGAAATCCCCGGGCTCAACCTGGGAACTG
TACGTAGGGTGCGAGCGTTAATCGGAATTACTGGGCGTAAAGCGTGCGCAGGCGGCTTTGCAAGACAGATGTGAAATCCCCGGGCTCAACCTGGGAACTG
>TACGGAGGGGGCTAGCGTTGTTCGGAATTACTGGGCGTAAAGCGCGCGTAGGCGGCTTTGTAAGTCAGAGGTGAAAGCCTGGAGCTCAACTCCAGAACTG
TACGGAGGGGGCTAGCGTTGTTCGGAATTACTGGGCGTAAAGCGCGCGTAGGCGGCTTTGTAAGTCAGAGGTGAAAGCCTGGAGCTCAACTCCAGAACTG
>TACGTAGGGTGCAAGCGTTGTCCGGATTTATTGGGCGTAAAGAGCTCGTAGGCGGTTTGTCGCGTCTGCTGTGAAAGCCCGAGGCTCAACCTCGGGTCTG
TACGTAGGGTGCAAGCGTTGTCCGGATTTATTGGGCGTAAAGAGCTCGTAGGCGGTTTGTCGCGTCTGCTGTGAAAGCCCGAGGCTCAACCTCGGGTCTG
>TACGTAGGTGGCGAGCGTTATCCGGATTTACTGGGCGTAAAGGGAGCGTAGGCGGATGATTAAGTGGGATGTGAAATACCCGGGCTCAACTTGGGTGCTG
TACGTAGGTGGCGAGCGTTATCCGGATTTACTGGGCGTAAAGGGAGCGTAGGCGGATGATTAAGTGGGATGTGAAATACCCGGGCTCAACTTGGGTGCTG
>TACGTAGGGTGCAAGCGTTAATCGGAATTACTGGGCGTAAAGCGTGCGCAGGCGGTGATGTAAGACAGTTGTGAAATCCCCGGGCTCAACCTGGGAACTG
TACGTAGGGTGCAAGCGTTAATCGGAATTACTGGGCGTAAAGCGTGCGCAGGCGGTGATGTAAGACAGTTGTGAAATCCCCGGGCTCAACCTGGGAACTG
>TACGTAGGTGGCAAGCGTTGTCCGGAATTATTGGGCGTAAAGCGCGCGCAGGCGGATTGGTCAGTCTGTCTTAAAAGTTCGGGGCTTAACCCCGTGATGG
TACGTAGGTGGCAAGCGTTGTCCGGAATTATTGGGCGTAAAGCGCGCGCAGGCGGATTGGTCAGTCTGTCTTAAAAGTTCGGGGCTTAACCCCGTGATGG
>TACGTAGGGTGCAAGCGTTGTCCGGAGTTATTGGGCGTAAAGAGCTCGTAGGCGGTTTGTCGCGTCTGCTGTGGAATCCCGAGGCTCAACCTCGGGCTTG
TACGTAGGGTGCAAGCGTTGTCCGGAGTTATTGGGCGTAAAGAGCTCGTAGGCGGTTTGTCGCGTCTGCTGTGGAATCCCGAGGCTCAACCTCGGGCTTG
>TACGTAGGGGGCTAGCGTTGTCCGGAATCACTGGGCGTAAAGGGTTCGCAGGCGGAAATGCAAGTCAGGTGTAAAAGGCAGTAGCTTAACTACTGTAAGC
TACGTAGGGGGCTAGCGTTGTCCGGAATCACTGGGCGTAAAGGGTTCGCAGGCGGAAATGCAAGTCAGGTGTAAAAGGCAGTAGCTTAACTACTGTAAGC
>TACAGAGGTCGCAAGCGTTGTTCGGATTTACTGGGCGTAAAGGGCACGTAGGCGGTAAGGCGTGTCGGATGTGAAATCTCCGGGCTCAACCCGGAAAGTG
TACAGAGGTCGCAAGCGTTGTTCGGATTTACTGGGCGTAAAGGGCACGTAGGCGGTAAGGCGTGTCGGATGTGAAATCTCCGGGCTCAACCCGGAAAGTG
>TACGAAGGGGGCTAGCGTTGTTCGGAATCACTGGGCGTAAAGGGTGCGTAGGCGGATTCTTAAGTCAGGGGTGAAATCCCGAGGCTCAACCTCGGAACTG
TACGAAGGGGGCTAGCGTTGTTCGGAATCACTGGGCGTAAAGGGTGCGTAGGCGGATTCTTAAGTCAGGGGTGAAATCCCGAGGCTCAACCTCGGAACTG
>TACGTAGGGAGCGAGCGTTGTCCGGAATTACTGGGTGTAAAGGGAGCGTAGGCGGGATTGCAAGTCAGATGTGAAAACTATGGGCTTAACCCATAGACTG
TACGTAGGGAGCGAGCGTTGTCCGGAATTACTGGGTGTAAAGGGAGCGTAGGCGGGATTGCAAGTCAGATGTGAAAACTATGGGCTTAACCCATAGACTG
>CACGTAGGGTGCAAGCGTTATCCGGAATTATTGGGCGTAAAGGGCTCGTAGGCGGTTCGTCGCGTCCGGTGTGAAAGTCCATCGCTTAACGGTGGATCCG
CACGTAGGGTGCAAGCGTTATCCGGAATTATTGGGCGTAAAGGGCTCGTAGGCGGTTCGTCGCGTCCGGTGTGAAAGTCCATCGCTTAACGGTGGATCCG
>TACGAAGGGGGCTAGCGTTGCTCGGAATTACTGGGCGTAAAGGGAGCGTAGGCGGATAGTTAGTCAGAGGTGAAAGCCCAGGGCTCAACCTTGGAATTGC
TACGAAGGGGGCTAGCGTTGCTCGGAATTACTGGGCGTAAAGGGAGCGTAGGCGGATAGTTAGTCAGAGGTGAAAGCCCAGGGCTCAACCTTGGAATTGC
>TACGTAGGGTGCAAGCGTTAATCGGAATTACTGGGCGTAAAGCGTGCGCAGGCGGTTATGTAAGACAGTTGTGAAATCCCCGGGCTCAACCTGGGAATTG
TACGTAGGGTGCAAGCGTTAATCGGAATTACTGGGCGTAAAGCGTGCGCAGGCGGTTATGTAAGACAGTTGTGAAATCCCCGGGCTCAACCTGGGAATTG
>TACGGAAGGTCCGGGCGTTATCCGGATTTATTGGGTTTAAAGGGAGCGTAGGCCGGAGATTAAGCGTGTTGTGAAATGTAGGTGCTCAACATCTGCACTG
TACGGAAGGTCCGGGCGTTATCCGGATTTATTGGGTTTAAAGGGAGCGTAGGCCGGAGATTAAGCGTGTTGTGAAATGTAGGTGCTCAACATCTGCACTG
>GACAGAGGATGCAAGCGTTATCCGGAATGATTGGGCGTAAAGCGTCTGTAGGTGGCTTTTCAAGTCCGCCGTCAAATCCCAGGGCTCAACCCTGGACAGG
GACAGAGGATGCAAGCGTTATCCGGAATGATTGGGCGTAAAGCGTCTGTAGGTGGCTTTTCAAGTCCGCCGTCAAATCCCAGGGCTCAACCCTGGACAGG
>TACAGAGGCTGCAAGCGTTAATCGGAATTACTGGGCGTAAAGCGCGCGTAGGTGGCTTGGTAAGTTGAATGTGAAATCCCCGGGCTCAACCTGGGAACTG
TACAGAGGCTGCAAGCGTTAATCGGAATTACTGGGCGTAAAGCGCGCGTAGGTGGCTTGGTAAGTTGAATGTGAAATCCCCGGGCTCAACCTGGGAACTG
>TACGTAGGTTGCAAGCGTTGTCCGGATTTACTGGGTGTAAAGGGCGTGTAGGCGGAGACGCAAGTCGGGAGTGAAATCCATGGGCTCAACCCGTGAACTG
TACGTAGGTTGCAAGCGTTGTCCGGATTTACTGGGTGTAAAGGGCGTGTAGGCGGAGACGCAAGTCGGGAGTGAAATCCATGGGCTCAACCCGTGAACTG
>TACGTAGGGTGCAAGCGTTGTCCGGAATTATTGGGCGTAAAGAGCTCGTAGGCGGTTTGTCGCGTCTGCTGTGAAATCCCGAGGCTCAACCTCGGGTCTG
TACGTAGGGTGCAAGCGTTGTCCGGAATTATTGGGCGTAAAGAGCTCGTAGGCGGTTTGTCGCGTCTGCTGTGAAATCCCGAGGCTCAACCTCGGGTCTG
>GACGGAGGATGCAAGCGTTATCCGGAATGATTGGGCGTAAAGCGTCTGTAGGTGGCTTCTCAAGTCCGCCGTCAAATCCCAGGGCTCAACCCTGGACAGG
GACGGAGGATGCAAGCGTTATCCGGAATGATTGGGCGTAAAGCGTCTGTAGGTGGCTTCTCAAGTCCGCCGTCAAATCCCAGGGCTCAACCCTGGACAGG
>TACGTAGGGGGCAAGCGTTATCCGGATTTATTGGGCGTAAAGCGTGTGTAGGCGGTTTGTTAAGTCTAAGATCAAAGCCCGAGGCTCAACCTCGGTTCGT
TACGTAGGGGGCAAGCGTTATCCGGATTTATTGGGCGTAAAGCGTGTGTAGGCGGTTTGTTAAGTCTAAGATCAAAGCCCGAGGCTCAACCTCGGTTCGT
>TACGTATGTCGCAAGCGTTATCCGGATTTATTGGGCGTAAAGCGCGTCTAGGCGGCAAGGAAAGTCTGATGTGAAAATGCGGGGCTCAACTCCGTATTGC
TACGTATGTCGCAAGCGTTATCCGGATTTATTGGGCGTAAAGCGCGTCTAGGCGGCAAGGAAAGTCTGATGTGAAAATGCGGGGCTCAACTCCGTATTGC
>TACGTAGGGCGCAAGCGTTGTCCGGATTTATTGGGCGTAAAGGGCTCGTAGGCGGCTCGTCGCGTCCGGTGTGAAAGCCCATCGCTTAACGGTGGGTCTG
TACGTAGGGCGCAAGCGTTGTCCGGATTTATTGGGCGTAAAGGGCTCGTAGGCGGCTCGTCGCGTCCGGTGTGAAAGCCCATCGCTTAACGGTGGGTCTG
>TACGTAGGGCGCAAGCGTTATCCGGAATTATTGGGCGTAAAGAGCTCGTAGGCGGTTTGTCGCGTCTGCTGTGAAATCCGGAGGCTCAACCTCCGGCCTG
TACGTAGGGCGCAAGCGTTATCCGGAATTATTGGGCGTAAAGAGCTCGTAGGCGGTTTGTCGCGTCTGCTGTGAAATCCGGAGGCTCAACCTCCGGCCTG
>TACGTAGGGTGCGAGCGTTGTCCGGAATTACTGGGCGTAAAGAGCTCGTAGGTGGTTTGTCGCGTCGTCTGTGAAATTCCGGGGCTTAACTTCGGGCGTG
TACGTAGGGTGCGAGCGTTGTCCGGAATTACTGGGCGTAAAGAGCTCGTAGGTGGTTTGTCGCGTCGTCTGTGAAATTCCGGGGCTTAACTTCGGGCGTG
>TACGTAGGGTGCAAGCGTTGTCCGGAATTACTGGGCGTAAAGAGCTCGTAGGTGGTTTGTCACGTCGTCTGTGAAATTCCACAGCTTAACTGTGGGCGTG
TACGTAGGGTGCAAGCGTTGTCCGGAATTACTGGGCGTAAAGAGCTCGTAGGTGGTTTGTCACGTCGTCTGTGAAATTCCACAGCTTAACTGTGGGCGTG
>TACGTAGGTGGCAAGCGTTATCCGGAATTATTGGGCGTAAAGCGCGCGCAGGCGGTTTCTTAAGTCTGATGTGAAAGCCCACGGCTCAACCGTGGAGGGT
TACGTAGGTGGCAAGCGTTATCCGGAATTATTGGGCGTAAAGCGCGCGCAGGCGGTTTCTTAAGTCTGATGTGAAAGCCCACGGCTCAACCGTGGAGGGT
>TACGGGGGGTGCGAGCGTTAATCGGAATAACTGGGCGTAAAGGGCACGCAGGCGGTGACTTAAGTGAGATGTGAAAGCCCCGGGCTTAACCTGGGAATTG
TACGGGGGGTGCGAGCGTTAATCGGAATAACTGGGCGTAAAGGGCACGCAGGCGGTGACTTAAGTGAGATGTGAAAGCCCCGGGCTTAACCTGGGAATTG
>TACGGAAGGTCCGGGCGTTATCCGGATTTATTGGGTTTAAAGGGAGCGTAGGCCGGAGATTAAGCGTGTTGTGAAATGTAGGGGCTCAACCTCTGCACTG
TACGGAAGGTCCGGGCGTTATCCGGATTTATTGGGTTTAAAGGGAGCGTAGGCCGGAGATTAAGCGTGTTGTGAAATGTAGGGGCTCAACCTCTGCACTG
>TACGTAGGGCGCGAGCGTTGTCCGGAATTATTGGGCGTAAAGGGCTTGTAGGTGGCTGGTTGCGTCTGTCGTGAAAGCTCATGGCTTAACTGTGGGTTTG
TACGTAGGGCGCGAGCGTTGTCCGGAATTATTGGGCGTAAAGGGCTTGTAGGTGGCTGGTTGCGTCTGTCGTGAAAGCTCATGGCTTAACTGTGGGTTTG
>TACGTAGGGTGCAAGCGTTGTCCGGAATTACTGGGCGTAAAGAGCTCGTAGGCGGTTTGTCGCGTCGTCTGTGAAAACCAGCAGCTCAACTGTTGGCTTG
TACGTAGGGTGCAAGCGTTGTCCGGAATTACTGGGCGTAAAGAGCTCGTAGGCGGTTTGTCGCGTCGTCTGTGAAAACCAGCAGCTCAACTGTTGGCTTG
>TACGTAGGTGGCAAGCGTTGTCCGGAATTATTGGGCGTAAAGAGCTCGTAGGCGGTTTGTAGCGTCTGCCGTGAAAGTCCGGGGCTTAACCCCGGATCTG
TACGTAGGTGGCAAGCGTTGTCCGGAATTATTGGGCGTAAAGAGCTCGTAGGCGGTTTGTAGCGTCTGCCGTGAAAGTCCGGGGCTTAACCCCGGATCTG
>TACGTAGGTCCCGAGCGTTATCCGGATTTATTGGGCGTAAAGCGAGCGCAGGCGGTTAGATAAGTCTGAAGTTAAAGGCTGTGGCTTAACCATAGTACGC
TACGTAGGTCCCGAGCGTTATCCGGATTTATTGGGCGTAAAGCGAGCGCAGGCGGTTAGATAAGTCTGAAGTTAAAGGCTGTGGCTTAACCATAGTACGC
>TACGTAGGGGGCAAGCGTTATCCGGATTTACTGGGTGTAAAGGGAGCGCAGGCCGTGGGTTAAGCGTGCCGTGAAATTCCGTCGCTCAACGGCGGACGTG
TACGTAGGGGGCAAGCGTTATCCGGATTTACTGGGTGTAAAGGGAGCGCAGGCCGTGGGTTAAGCGTGCCGTGAAATTCCGTCGCTCAACGGCGGACGTG
>TACGTAGGGTGCAAGCGTTGTCCGGAATTACTGGGCGTAAAGAGTTCGTAGGCGGTTTGTCGCGTCGTTTGTGAAAACCAGCAGCTCAACTGCTGGCTTG
TACGTAGGGTGCAAGCGTTGTCCGGAATTACTGGGCGTAAAGAGTTCGTAGGCGGTTTGTCGCGTCGTTTGTGAAAACCAGCAGCTCAACTGCTGGCTTG
>TACGTGGGTGGCAAGCGTTGTCCGGAATTATTGGGGGTAAAGCGCGCGCAGGCGGTCCTTTAAGTCTGATGTGAAAGCCCACGGCTCAACCGTGGAGGGT
TACGTGGGTGGCAAGCGTTGTCCGGAATTATTGGGGGTAAAGCGCGCGCAGGCGGTCCTTTAAGTCTGATGTGAAAGCCCACGGCTCAACCGTGGAGGGT
>TACGTAGGGTGCGAGCGTTATCCGGAATTATTTGGCGTAAAGAGCTCGTAGGCGGTTTGTCGCGTCTGTCGTGAAAGTCCGGGGCTTAACCCCGGATCTG
TACGTAGGGTGCGAGCGTTATCCGGAATTATTTGGCGTAAAGAGCTCGTAGGCGGTTTGTCGCGTCTGTCGTGAAAGTCCGGGGCTTAACCCCGGATCTG
>TACGTAAGGTCCGAGCGTTGTCCGGAATCATTGGGCGTAAAGGGTACGTAGGCGGATAAGCAAGTTAGAAGTGAAATCCTATAGCTCAACTATAGTAAGC
TACGTAAGGTCCGAGCGTTGTCCGGAATCATTGGGCGTAAAGGGTACGTAGGCGGATAAGCAAGTTAGAAGTGAAATCCTATAGCTCAACTATAGTAAGC
>TACGGAGGGTGCGAGCGTTAATCGGAATAACTGGGCGTAAAGGGCACGCAGGCGGACTTTTAAGTGAGGTGTGAAATCCCCGGGCTTAACCTGGGAATTG
TACGGAGGGTGCGAGCGTTAATCGGAATAACTGGGCGTAAAGGGCACGCAGGCGGACTTTTAAGTGAGGTGTGAAATCCCCGGGCTTAACCTGGGAATTG
>TACGTAGGGTGCGAGCGTTGTCCGGAATTATTGGGCGTAAAGAGCTTGTAGGCGGTTTGTCGCGTCTGCTGTGAAAATTCGGGGCTTAACTCCGGACGTG
TACGTAGGGTGCGAGCGTTGTCCGGAATTATTGGGCGTAAAGAGCTTGTAGGCGGTTTGTCGCGTCTGCTGTGAAAATTCGGGGCTTAACTCCGGACGTG
>TACGTAGGGTGCGAGCGTTGTCCGGAATTACTGGGCGTAAAGAGCTCGTAGGTGGTTTGTCGCGTCGTTTGTGTAAGTCCACGGCTTAACTGTGGGATGG
TACGTAGGGTGCGAGCGTTGTCCGGAATTACTGGGCGTAAAGAGCTCGTAGGTGGTTTGTCGCGTCGTTTGTGTAAGTCCACGGCTTAACTGTGGGATGG
>TACGGAAGGTCCAGGCGTTATCCGGATTTATTGGGTTTAAAGGGAGCGTAGGCGGATTATTAAGTCAGTGGTGAAAGACGGTGGCTCAACCATCGTTAGC
TACGGAAGGTCCAGGCGTTATCCGGATTTATTGGGTTTAAAGGGAGCGTAGGCGGATTATTAAGTCAGTGGTGAAAGACGGTGGCTCAACCATCGTTAGC
>TACGTATGGACCAAGCGTTGTCCGGAATCATTGGGCGTAAAGGGTACGTAGGCGGTTAAATAAGTTAGAAGTGAAATCCCATAGCTCAACTATAGTAAGC
TACGTATGGACCAAGCGTTGTCCGGAATCATTGGGCGTAAAGGGTACGTAGGCGGTTAAATAAGTTAGAAGTGAAATCCCATAGCTCAACTATAGTAAGC
>TACGTAGGGTGCGAGCGTTGTCCGGAATTACTGGGCGTAAAGGGCTCGTAGGTGGTTTGTCGCGTCGTCTGTGAAATTCCGGGGCTTAACTCCGGGCGTG
TACGTAGGGTGCGAGCGTTGTCCGGAATTACTGGGCGTAAAGGGCTCGTAGGTGGTTTGTCGCGTCGTCTGTGAAATTCCGGGGCTTAACTCCGGGCGTG
>TACGTAGGGTGCGAGCGTTGTCCGGAATTACTGGGCGTAAAGAGCTCGTAGGTGGTTTGTCGCGTCGTCTGTGAAATTCCGGGGCTTAACTCCGGGCGTG
TACGTAGGGTGCGAGCGTTGTCCGGAATTACTGGGCGTAAAGAGCTCGTAGGTGGTTTGTCGCGTCGTCTGTGAAATTCCGGGGCTTAACTCCGGGCGTG
>TACGTAGGGTGCAAGCGTTAATCGGAATTACTGGGCGTAAAGCGTGCGCAGGCGGTTATATAAGACAGATGTGAAATCCCCGGGCTCAACCTGGGAACTG
TACGTAGGGTGCAAGCGTTAATCGGAATTACTGGGCGTAAAGCGTGCGCAGGCGGTTATATAAGACAGATGTGAAATCCCCGGGCTCAACCTGGGAACTG
>TACGAAGGGGGCTAGCGTTGCTCGGAATCACTGGGCGTAAAGGGCGCGTAGGCGGCGTTTTAAGTCGGGGGTGAAAGCCTGTGGCTCAACCACAGAATGG
TACGAAGGGGGCTAGCGTTGCTCGGAATCACTGGGCGTAAAGGGCGCGTAGGCGGCGTTTTAAGTCGGGGGTGAAAGCCTGTGGCTCAACCACAGAATGG
>TACGTAGGTCCCGAGCGTTGTCCGGATTTATTGGGCGTAAAGCGGGCGCAGGCGGTTTAATAAGTCTGAAGTTAAAGGCAGTGGCTTAACCATTGTTCGC
TACGTAGGTCCCGAGCGTTGTCCGGATTTATTGGGCGTAAAGCGGGCGCAGGCGGTTTAATAAGTCTGAAGTTAAAGGCAGTGGCTTAACCATTGTTCGC
>TACGTAGGATGCAAGCGTTGTCCGGAATTACTGGGCGTAAAGAGCTCGTAGGCGGGAAGGTACGTTTGGAAGTAAATCTCACGGCTCAACTGTGAGCTCA
TACGTAGGATGCAAGCGTTGTCCGGAATTACTGGGCGTAAAGAGCTCGTAGGCGGGAAGGTACGTTTGGAAGTAAATCTCACGGCTCAACTGTGAGCTCA
>TACAGAGGGTGCAAGCGTTAATCGGAATTACTGGGCGTAAAGCGCGCGTAGGTGGTTTGTTAAGTTGGATGTGAAAGCCCCGGGCTCAACCTGTGAACTG
TACAGAGGGTGCAAGCGTTAATCGGAATTACTGGGCGTAAAGCGCGCGTAGGTGGTTTGTTAAGTTGGATGTGAAAGCCCCGGGCTCAACCTGTGAACTG
>TACGGAGGGAGCTAGCGTTATTCGGAATTACTGGGCGTAAAGCGCACGTAGGCGGCTTTGTAAGTAAGAGGTGAAAGCCCAGAGCTCAACTCTGGAATTG
TACGGAGGGAGCTAGCGTTATTCGGAATTACTGGGCGTAAAGCGCACGTAGGCGGCTTTGTAAGTAAGAGGTGAAAGCCCAGAGCTCAACTCTGGAATTG
>TACGTATGGTGCAAGCGTTATCCGGATTTACTGGGTGTAAAGGGAGCGTAGGTGGCAAGGCAAGCCAGAAGTGAAAACCCGGGGCTCAACCGCGGGATTG
TACGTATGGTGCAAGCGTTATCCGGATTTACTGGGTGTAAAGGGAGCGTAGGTGGCAAGGCAAGCCAGAAGTGAAAACCCGGGGCTCAACCGCGGGATTG
>TACGTAGGTGGCAAGCGTTATCCGGATTTATTGGGCGTAAAGCGAGCGCAGGCGGTCTTTTAAGTCTAATGTGAAAGCCTTCGGCTCAACCGAAGAAGTG
TACGTAGGTGGCAAGCGTTATCCGGATTTATTGGGCGTAAAGCGAGCGCAGGCGGTCTTTTAAGTCTAATGTGAAAGCCTTCGGCTCAACCGAAGAAGTG
>TACCGAGGGGGCTAGCGTTATTCGGAATTACTGGGCGTAAAGCGCACGTAGGCGGCTTTGTAAGTCAGAGGTGAAAGCCTGGAGCTCAACTCCAGAACTG
TACCGAGGGGGCTAGCGTTATTCGGAATTACTGGGCGTAAAGCGCACGTAGGCGGCTTTGTAAGTCAGAGGTGAAAGCCTGGAGCTCAACTCCAGAACTG
>TACGTAGGGTGCGAGCGTTGTCCGGAATTACTGGGCGTAAAGAGCTCGTAGGTGGTTTGTCGCGTCGTTTGTGGAATACCGCAGCTTAACTGCGGGGTTG
TACGTAGGGTGCGAGCGTTGTCCGGAATTACTGGGCGTAAAGAGCTCGTAGGTGGTTTGTCGCGTCGTTTGTGGAATACCGCAGCTTAACTGCGGGGTTG
>TACGTAGGTGGCAAGCGTTGTCCGGATTTATTGGGCGTAAAGGGTGCGCAGGCGGTCTGTTTAGTCTGGGGTGAAAGCGTTGAGCTCAACTCAATTAAGC
TACGTAGGTGGCAAGCGTTGTCCGGATTTATTGGGCGTAAAGGGTGCGCAGGCGGTCTGTTTAGTCTGGGGTGAAAGCGTTGAGCTCAACTCAATTAAGC
>TACGTAGGTCCCGAGCGTTGTCCGGATTTATTGAGCGTAAAGCGAGCGCAGGTGGTTTATTAAGTCTGGTGTAAAAGGCAGTGGCTCAACCATTATATGC
TACGTAGGTCCCGAGCGTTGTCCGGATTTATTGAGCGTAAAGCGAGCGCAGGTGGTTTATTAAGTCTGGTGTAAAAGGCAGTGGCTCAACCATTATATGC
>TACGTAGGGTGCAAGCGTTAATCGGAATTACTGGGCGTAAAGCGTGCGCAGGCGGTTTTGTAAGTCTGTCGTGAAAGCCCCGGGCTTAACCTGGGAATTG
TACGTAGGGTGCAAGCGTTAATCGGAATTACTGGGCGTAAAGCGTGCGCAGGCGGTTTTGTAAGTCTGTCGTGAAAGCCCCGGGCTTAACCTGGGAATTG
>TACGTAGGTCCCGAGCGTTGTCCGGATTTATTGGGCGTAAAGCGAGCGCAGGCGGTTAGATAAGTCTGAAGTTAAAGGCTGTGGCTTAACCATAGTATGC
TACGTAGGTCCCGAGCGTTGTCCGGATTTATTGGGCGTAAAGCGAGCGCAGGCGGTTAGATAAGTCTGAAGTTAAAGGCTGTGGCTTAACCATAGTATGC
>TACGTAGGTCCCGAGCGTTGTCCGGATTTATTGGGCGTAAAGCGAGCGCAGGTGGTTTATTAAATCTGGTGTTAAAGGCAGTGGCTCAACCATTGTATGC
TACGTAGGTCCCGAGCGTTGTCCGGATTTATTGGGCGTAAAGCGAGCGCAGGTGGTTTATTAAATCTGGTGTTAAAGGCAGTGGCTCAACCATTGTATGC
>TACAGAGGGTGCAAGCGTTAATCGGAATTACTGGGCGTAAAGCGCGCGTAGGTGGTTTGTTAAGTTGGATGTGAAAGCCCCGGGCTCAACCTGGGAACTG
TACAGAGGGTGCAAGCGTTAATCGGAATTACTGGGCGTAAAGCGCGCGTAGGTGGTTTGTTAAGTTGGATGTGAAAGCCCCGGGCTCAACCTGGGAACTG
>TACGTAGGTCCCGAGCGTTGTCCGGATTTATTGGGCGTAAAGCGAGCGCAGGCGGTTTGATAAGTCTGAAGTTAAAGGCTGTGGCTCAACCATAGTTCGC
TACGTAGGTCCCGAGCGTTGTCCGGATTTATTGGGCGTAAAGCGAGCGCAGGCGGTTTGATAAGTCTGAAGTTAAAGGCTGTGGCTCAACCATAGTTCGC
>GACGGGAGATGCAAGCGTTATCCGGAATGATTGGGCGTAAAGGGTCCGTAGGTGGATTGTAAAGTCTTTTGTTAAAAAGGTGGGCTCAACCCAGTTCAAG
GACGGGAGATGCAAGCGTTATCCGGAATGATTGGGCGTAAAGGGTCCGTAGGTGGATTGTAAAGTCTTTTGTTAAAAAGGTGGGCTCAACCCAGTTCAAG
>GACAGAGGATGCAAGCGTTATCCGGAATGATTGGGCGTAAAGCGTCTGTAGGTGGCTTTTTAAGTTCGCCGTCAAATCCCAGGGCTCAACCCTGGACAGG
GACAGAGGATGCAAGCGTTATCCGGAATGATTGGGCGTAAAGCGTCTGTAGGTGGCTTTTTAAGTTCGCCGTCAAATCCCAGGGCTCAACCCTGGACAGG
>TACGTAGGGCGCAAGCGTTATCCGGAATTATTGGGCGTAAAGAGCTCGTAGGCGGTTTGTCGCGTCTGCCGTGAAAGTCCGGGGCTCAACTCCGGATCTG
TACGTAGGGCGCAAGCGTTATCCGGAATTATTGGGCGTAAAGAGCTCGTAGGCGGTTTGTCGCGTCTGCCGTGAAAGTCCGGGGCTCAACTCCGGATCTG
>TACGTAGGTGGCAAGCGTTGTCCGGAATTATTGGGCGTAAAGAGCTCGTAGGCGGTTTGTCGCGTCTGCCGTGAAAGTCCGGGGCTTAACCCCGGATCTG
TACGTAGGTGGCAAGCGTTGTCCGGAATTATTGGGCGTAAAGAGCTCGTAGGCGGTTTGTCGCGTCTGCCGTGAAAGTCCGGGGCTTAACCCCGGATCTG
>TACGTAGGTGGCAAGCGTTGTCCGGATTTATTGGGCGTAAAGCGAGCGCAGGCGGAAGAATAAGTCTGATGTGAAAGCCCTCGGCTTAACCGAGGAACTG
TACGTAGGTGGCAAGCGTTGTCCGGATTTATTGGGCGTAAAGCGAGCGCAGGCGGAAGAATAAGTCTGATGTGAAAGCCCTCGGCTTAACCGAGGAACTG
>TACGTAGGTGGCAAGCGTTGTCCGGAATTATTGGGCGTAAAGCGCGCGCAGGCGGCCTATCCAGTCTGTCTTAAAAGTTCGGGGCTCAACCCCGTGATGG
TACGTAGGTGGCAAGCGTTGTCCGGAATTATTGGGCGTAAAGCGCGCGCAGGCGGCCTATCCAGTCTGTCTTAAAAGTTCGGGGCTCAACCCCGTGATGG
>TACGGAAGGTCCAGGCGTTATCCGGATTTATTGGGTTTAAAGGGAGCGTAGGCTGGAGATTAAGTGTGTTGTGAAATGTAGACGCTCAACGTCTGAATTG
TACGGAAGGTCCAGGCGTTATCCGGATTTATTGGGTTTAAAGGGAGCGTAGGCTGGAGATTAAGTGTGTTGTGAAATGTAGACGCTCAACGTCTGAATTG
>TACGTAGGGGGCGAGCGTTGTCCGGAATTATTGGGCGTAAAGCGCGCGCAGGCGGTCCCTTAAGTCTGATGTGAAAGCCCACGGCTCAACCGTGGAGGGT
TACGTAGGGGGCGAGCGTTGTCCGGAATTATTGGGCGTAAAGCGCGCGCAGGCGGTCCCTTAAGTCTGATGTGAAAGCCCACGGCTCAACCGTGGAGGGT
>TACGTAGGTGGCAAGCGTCGTCCGGAATTATTTGGCGTAAAGGGCTCGCAGGCGGTTTCTTAAGTCTGATGTGAAAGCCCCCGGCTCAACCGGGGAGGGT
TACGTAGGTGGCAAGCGTCGTCCGGAATTATTTGGCGTAAAGGGCTCGCAGGCGGTTTCTTAAGTCTGATGTGAAAGCCCCCGGCTCAACCGGGGAGGGT
>TACGTAGGGTGCAAGCGTTGTCCGGAATTATTGGGCGTAAAGAGCTCGTAGGCGGTTTGTCGCGTCTGCTGTGAAATCTGGGGGCTCAACCCCCAGCCTG
TACGTAGGGTGCAAGCGTTGTCCGGAATTATTGGGCGTAAAGAGCTCGTAGGCGGTTTGTCGCGTCTGCTGTGAAATCTGGGGGCTCAACCCCCAGCCTG
>TACGTAAGGGGCGAGCGTTGTCCGGAATTATTGGGCGTAAAGAGTGCGTAGGCGGCAAATTAAGTCAGATGTGAAAACTAAGGGCTCAACCCATAGATTG
TACGTAAGGGGCGAGCGTTGTCCGGAATTATTGGGCGTAAAGAGTGCGTAGGCGGCAAATTAAGTCAGATGTGAAAACTAAGGGCTCAACCCATAGATTG
>TACGTAAGGTCCGAGCGTTGTCCGGAATCATTGGGCGTAAAGGGTACGTAGGCGGGTAAGCAAGTTAGAAGTGAAATCCTATAGCTCAACTATAGTAAGC
TACGTAAGGTCCGAGCGTTGTCCGGAATCATTGGGCGTAAAGGGTACGTAGGCGGGTAAGCAAGTTAGAAGTGAAATCCTATAGCTCAACTATAGTAAGC
>TACGTAGGTGGCAAGCGTTGTCCGGATTTATTGGGCGTAAAGCGAGCGCAGGCGGTCAATTAAGTCTGATGTGAAAGCCCCCGGCTCAACCGGGGAGGGT
TACGTAGGTGGCAAGCGTTGTCCGGATTTATTGGGCGTAAAGCGAGCGCAGGCGGTCAATTAAGTCTGATGTGAAAGCCCCCGGCTCAACCGGGGAGGGT
>TACGGAGGGTGCAAGCGTTATCCGGATTCACTGGGTTTAAAGGGTGCGTAGGCGGACGTATAAGTCAGTGGTGAAATCCTGGAGCTTAACTCCAGAACTG
TACGGAGGGTGCAAGCGTTATCCGGATTCACTGGGTTTAAAGGGTGCGTAGGCGGACGTATAAGTCAGTGGTGAAATCCTGGAGCTTAACTCCAGAACTG
>TACGTAGGGTGCAAGCGTTAATCGGAATTACTGGGCGTAAAGCGTGCGCAGGCGGTTATGCAAGACAGAGGTGAAATCCCCGGGCTCAACCTGGGAACTG
TACGTAGGGTGCAAGCGTTAATCGGAATTACTGGGCGTAAAGCGTGCGCAGGCGGTTATGCAAGACAGAGGTGAAATCCCCGGGCTCAACCTGGGAACTG
>TACGTAGGTGGCAAGCGTTGTCCGGATTTACTGGGCGTAAAGGATGCGTAGGCGGACTTTTAAGTGGGATGTGAAATTCCGAGGCTCAACCTCGGCGCTG
TACGTAGGTGGCAAGCGTTGTCCGGATTTACTGGGCGTAAAGGATGCGTAGGCGGACTTTTAAGTGGGATGTGAAATTCCGAGGCTCAACCTCGGCGCTG
>TACGTAGGGAGCGAGCGTTGTCCGGAATTATTGGGCGTAAAGCGCGCGCAGGCGGTCCCTTAAGTCTGATGTGAAAGCCCACGGCTCAACCGTGGAGGGT
TACGTAGGGAGCGAGCGTTGTCCGGAATTATTGGGCGTAAAGCGCGCGCAGGCGGTCCCTTAAGTCTGATGTGAAAGCCCACGGCTCAACCGTGGAGGGT
>TACGTAGGGTGCAAGCGTTGTCCGGAATTATTGGGCGTAAAGAGCTCGTAGGCGGTCTGTCGCGTCGGCTGTGAAAACTCGGGGCTCAACCCCGAGCCTG
TACGTAGGGTGCAAGCGTTGTCCGGAATTATTGGGCGTAAAGAGCTCGTAGGCGGTCTGTCGCGTCGGCTGTGAAAACTCGGGGCTCAACCCCGAGCCTG
>TACAGAGGGTGCGAGCGTTAATCGGAATTACTGGGCGTAAAGCGAGTGTAGGTGGCTCATTAAGTCACATGTGAAATCCCCGGGCTTAACCTGGGAACTG
TACAGAGGGTGCGAGCGTTAATCGGAATTACTGGGCGTAAAGCGAGTGTAGGTGGCTCATTAAGTCACATGTGAAATCCCCGGGCTTAACCTGGGAACTG
>TACAGAGGGTGCAAGCGTTAATCGGAATTACTGGGCGTAAAGCGCGCGTAGGTGGTTTGTTAAGTTGGATGTGAAAGCCACGGGCTCAACCTGGGAACTG
TACAGAGGGTGCAAGCGTTAATCGGAATTACTGGGCGTAAAGCGCGCGTAGGTGGTTTGTTAAGTTGGATGTGAAAGCCACGGGCTCAACCTGGGAACTG
>TACGGAGGATACGAGCGTTATCCGGATTTATTGGGTTTAAAGGGTGCGTAGGTGGCTGATTAAGTCAGTGGTGAAAAGCTATGGCTCAACCATAGTCTTG
TACGGAGGATACGAGCGTTATCCGGATTTATTGGGTTTAAAGGGTGCGTAGGTGGCTGATTAAGTCAGTGGTGAAAAGCTATGGCTCAACCATAGTCTTG
>TACGGAAGGTCCGGGCGTTATCCGGATTTATTGGGTTTAAAGGGAGCGTAGGCCGCGCCTTAAGCGTGTTGTGAAATCCGGGTGCTCAACATCCGGCTTG
TACGGAAGGTCCGGGCGTTATCCGGATTTATTGGGTTTAAAGGGAGCGTAGGCCGCGCCTTAAGCGTGTTGTGAAATCCGGGTGCTCAACATCCGGCTTG
>TACGTAGGGTGCGAGCGTTGTCCGGATTTATTGGGCGTAAAGGGCTCGTAGGTGGTTGATCGCGTCGGAAGTGTAATCTTGGGGCTTAACCCTGAGCGTG
TACGTAGGGTGCGAGCGTTGTCCGGATTTATTGGGCGTAAAGGGCTCGTAGGTGGTTGATCGCGTCGGAAGTGTAATCTTGGGGCTTAACCCTGAGCGTG
>TACGTAGGTGGCAAGCGTTGTCCGGAATTATTGGGCGTAAAGCGCGCGCAGGTGGTTTAATAAGTCTGATGTGAAAGCCCACGGCTCAACCGTGGAGGGT
TACGTAGGTGGCAAGCGTTGTCCGGAATTATTGGGCGTAAAGCGCGCGCAGGTGGTTTAATAAGTCTGATGTGAAAGCCCACGGCTCAACCGTGGAGGGT
>TACGTAGGGTGCGAGCGTTAATCGGAATTACTGGGCGTAAAGCGAGCGCAGACGGTTACTTAAGCAGGATGTGAAATCCCCGGGCTCAACCTGGGAACTG
TACGTAGGGTGCGAGCGTTAATCGGAATTACTGGGCGTAAAGCGAGCGCAGACGGTTACTTAAGCAGGATGTGAAATCCCCGGGCTCAACCTGGGAACTG
>TACGTAGGGCGCGAGCGTTGTCCGGAATTATTGGGCGTAAAGAGCTTGTAGGCGGTTTGTCGCGTCTGCTGTGAAAGGCCGGGGCTTAACTCCGTGTATT
TACGTAGGGCGCGAGCGTTGTCCGGAATTATTGGGCGTAAAGAGCTTGTAGGCGGTTTGTCGCGTCTGCTGTGAAAGGCCGGGGCTTAACTCCGTGTATT
>TACGTAGGTGGCAAGCGTTGTCCGGATTTATTGGGCGTAAAGCGAGCGCAGGCGGTTCCTTAAGTCTGATGTGAAAGCCCCCGGCTCAACCGGGGAGGGT
TACGTAGGTGGCAAGCGTTGTCCGGATTTATTGGGCGTAAAGCGAGCGCAGGCGGTTCCTTAAGTCTGATGTGAAAGCCCCCGGCTCAACCGGGGAGGGT
>TACGGAGGGTGCGAGCGTTAATCGGAATAACTGGGCGTAAAGGGCACGCAGGCGGTGACTTAAGTGAGGTGTGAAAGCCCCGGGCTTAACCTGGGAATTG
TACGGAGGGTGCGAGCGTTAATCGGAATAACTGGGCGTAAAGGGCACGCAGGCGGTGACTTAAGTGAGGTGTGAAAGCCCCGGGCTTAACCTGGGAATTG
>TACGTAGGTGGCAAGCGTTGTCCGGAATTATTGGGCGTAAAGCGCGCGCAGGCGGATCAGTTAGTCTGTCTTAAAAGTTCGGGGCTTAACCCCGTGATGG
TACGTAGGTGGCAAGCGTTGTCCGGAATTATTGGGCGTAAAGCGCGCGCAGGCGGATCAGTTAGTCTGTCTTAAAAGTTCGGGGCTTAACCCCGTGATGG
>TACGGAGGATGCGAGCGTTATCCGGATTTATTGGGTTTAAAGGGTGCGTAGGCGGCCTGTTAAGTCAGCGGTGAAATCTAGGAGCTTAACTCCTAAATTG
TACGGAGGATGCGAGCGTTATCCGGATTTATTGGGTTTAAAGGGTGCGTAGGCGGCCTGTTAAGTCAGCGGTGAAATCTAGGAGCTTAACTCCTAAATTG
>TACGTAGGTGGCAAGCGTTGTCCGGAATTATTGGGCGTAAAGCGCGCGCAGGCGGATCAGTCAGTCTGTCTTAAAAGTTCGGGGCTTAACCCCGTGATGG
TACGTAGGTGGCAAGCGTTGTCCGGAATTATTGGGCGTAAAGCGCGCGCAGGCGGATCAGTCAGTCTGTCTTAAAAGTTCGGGGCTTAACCCCGTGATGG
>TACGTAGGGCGCGAGCGTTGTCCGGAATTATTGGGCGTAAAGAGCTTGTAGGCGGTTTGTCGCGTCTGCTGTGAAAGGCCGGGGCTTAACCCCGTGTATT
TACGTAGGGCGCGAGCGTTGTCCGGAATTATTGGGCGTAAAGAGCTTGTAGGCGGTTTGTCGCGTCTGCTGTGAAAGGCCGGGGCTTAACCCCGTGTATT
>TACGTATGTCACAAGCGTTATCCGGATTTATTGGGCGTAAAGCGCGTCTAGGTGGTTATGTAAGTCTGATGTGAAAATGCAGGGCTCAACTCTGTATTGC
TACGTATGTCACAAGCGTTATCCGGATTTATTGGGCGTAAAGCGCGTCTAGGTGGTTATGTAAGTCTGATGTGAAAATGCAGGGCTCAACTCTGTATTGC
>TACGTAGGGCGCGAGCGTTGTCCGGAATTATTGGGCGTAAAGGGCTTGTAGGCGGTTGGTCGCGTCTGCCGTGAAATCCTCTGGCTTAACTGGGGGCGTG
TACGTAGGGCGCGAGCGTTGTCCGGAATTATTGGGCGTAAAGGGCTTGTAGGCGGTTGGTCGCGTCTGCCGTGAAATCCTCTGGCTTAACTGGGGGCGTG
>TACGGAAGGTCCAGGCGTTATCCGGATTTATTGGGTTTAAAGGGTGCGTAGGCCGTTTGATAAGCGTGCTGTGAAATATAGTGGCTCAACCTCTATCGTG
TACGGAAGGTCCAGGCGTTATCCGGATTTATTGGGTTTAAAGGGTGCGTAGGCCGTTTGATAAGCGTGCTGTGAAATATAGTGGCTCAACCTCTATCGTG
>TACGGAGGGTGCGAGCGTTAATCGGAATAACTGGGCGTAAAGGGCACGCAGGCGGTTATTTAAGTGAGGTGTGAAAGCCCCGGGCTTAACCTGGGAATTG
TACGGAGGGTGCGAGCGTTAATCGGAATAACTGGGCGTAAAGGGCACGCAGGCGGTTATTTAAGTGAGGTGTGAAAGCCCCGGGCTTAACCTGGGAATTG
>TACGTATGGGGCGAGCGTTGTCCGGAATTATTGGGCGTAAAGGGTACGTAGGCGGCCTTTTAAGTCAGGTGTGAAAGCGTGAGGCTTAACCTCATTAAGC
TACGTATGGGGCGAGCGTTGTCCGGAATTATTGGGCGTAAAGGGTACGTAGGCGGCCTTTTAAGTCAGGTGTGAAAGCGTGAGGCTTAACCTCATTAAGC
>TACGTAGGGCGCGAGCGTTGTCCGGAATTATTGGGCGTAAAGAGCTTGTAGGCGGTTGGTCGCGTCTGCTGTGAAAGGCTGGGGCTTAACCCTGGTTTTG
TACGTAGGGCGCGAGCGTTGTCCGGAATTATTGGGCGTAAAGAGCTTGTAGGCGGTTGGTCGCGTCTGCTGTGAAAGGCTGGGGCTTAACCCTGGTTTTG
>TACGGAGGGTGCAAGCGTTATCCGGATTTATTGGGTTTAAAGGGTCCGTAGGTGGGCTGATAAGTCAGCGGTGAAATCCTGCAGCTTAACTGTAGAACTG
TACGGAGGGTGCAAGCGTTATCCGGATTTATTGGGTTTAAAGGGTCCGTAGGTGGGCTGATAAGTCAGCGGTGAAATCCTGCAGCTTAACTGTAGAACTG
>TACGTATGTCACGAGCGTTATCCGGATTTATTGGGCGTAAAGCGCGTCTAGGTGGTTATGTAAGTCTGATGTGAAAATGCAGGGCTCAACTCTGTATTGC
TACGTATGTCACGAGCGTTATCCGGATTTATTGGGCGTAAAGCGCGTCTAGGTGGTTATGTAAGTCTGATGTGAAAATGCAGGGCTCAACTCTGTATTGC
>TACGTAGGGCGCGAGCGTTGTCCGGAATTATTGGGCGTAAAGAGCTCGTAGGCGGCTGGTCGCGTCTGTCGTGAAATCCTCTGGCTTAACTGGGGGCTTG
TACGTAGGGCGCGAGCGTTGTCCGGAATTATTGGGCGTAAAGAGCTCGTAGGCGGCTGGTCGCGTCTGTCGTGAAATCCTCTGGCTTAACTGGGGGCTTG
>TACGTAGGGGGCAAGCGTTATCCGGATTTACTGGGTGTAAAGGGAGCGCAGACGGTTGCGCAAGTCTGAAGTGAAATCCCGAGGCTTAACCACGGGACTG
TACGTAGGGGGCAAGCGTTATCCGGATTTACTGGGTGTAAAGGGAGCGCAGACGGTTGCGCAAGTCTGAAGTGAAATCCCGAGGCTTAACCACGGGACTG
>TACGGAAGGTCCAGGCGTTATCCGGATTTATTGGGTTTAAAGGGAGTGTAGGCGGTTTGTTAAGCGTGTTGTGAAATTTAGGTGCTCAACATTTAACTTG
TACGGAAGGTCCAGGCGTTATCCGGATTTATTGGGTTTAAAGGGAGTGTAGGCGGTTTGTTAAGCGTGTTGTGAAATTTAGGTGCTCAACATTTAACTTG
>TACGGAGGGTGCGAGCGTTAATCGGAATAACTGGGCGTAAAGGGCACGCAGGCGGCTATTTAAGTGAGGTGTGAAATCCCCGGGCTTAACCTGGGAATTG
TACGGAGGGTGCGAGCGTTAATCGGAATAACTGGGCGTAAAGGGCACGCAGGCGGCTATTTAAGTGAGGTGTGAAATCCCCGGGCTTAACCTGGGAATTG
>TACGTAGGTGGCGAGCGTTATCCGGAATTATTGGGCGTAAAGGGTGCGTAGGCGGCCTGTTAAGTAAGTGGTTAAATTGTTGGGCTCAACCCAATCCAGC
TACGTAGGTGGCGAGCGTTATCCGGAATTATTGGGCGTAAAGGGTGCGTAGGCGGCCTGTTAAGTAAGTGGTTAAATTGTTGGGCTCAACCCAATCCAGC
>TACGTAGGGCGCAAGCGTTGTCCGGAATTATTGGGCGTAAAGAGCTCGTAGGCGGCTGGTCGCGTCTGTCGTGAAAACTTCCGGCTCAACCGGGGGCTTG
TACGTAGGGCGCAAGCGTTGTCCGGAATTATTGGGCGTAAAGAGCTCGTAGGCGGCTGGTCGCGTCTGTCGTGAAAACTTCCGGCTCAACCGGGGGCTTG
>TACGGAAGGTCCAGGCGTTATCCGGATTTATTGGGTTTAAAGGGAGCGTAGGCGGATTGTTAAGTCAGCGGTTAAAGGGTGTGGCTCAACCATACATTGC
TACGGAAGGTCCAGGCGTTATCCGGATTTATTGGGTTTAAAGGGAGCGTAGGCGGATTGTTAAGTCAGCGGTTAAAGGGTGTGGCTCAACCATACATTGC
>TACGTAGGGTGCGAGCGTTGTCCGGAATTACTGGGCGTAAAGAGCTCGTAGGTGGTTTGTTGCGTCGTCTGTGAAATTCCGGGGCTTAACTTCGGGGTGG
TACGTAGGGTGCGAGCGTTGTCCGGAATTACTGGGCGTAAAGAGCTCGTAGGTGGTTTGTTGCGTCGTCTGTGAAATTCCGGGGCTTAACTTCGGGGTGG
>TACGTAGGGGGCAAGCGTTATCCGGATTTACTGGGTGTAAAGGGAGCGCAGACGGCAATGCAAGTCTGAAGTGAAAGGCGTGGGCTCAACCCATGAACTG
TACGTAGGGGGCAAGCGTTATCCGGATTTACTGGGTGTAAAGGGAGCGCAGACGGCAATGCAAGTCTGAAGTGAAAGGCGTGGGCTCAACCCATGAACTG
>TACGTATGTCGCAAGCGTTATCCGGAATTATTGGGCATAAAGGGCATCTAGGCGGCCAGATAAGTCTGGGGTGAAAACTTGCGGCTCAACCGCAAGCCTG
TACGTATGTCGCAAGCGTTATCCGGAATTATTGGGCATAAAGGGCATCTAGGCGGCCAGATAAGTCTGGGGTGAAAACTTGCGGCTCAACCGCAAGCCTG
>TACGTAGGGTGCGAGCGTTAATCGGAATTACTGGGCGTAAAGCGGGCGCAGACGGTTACTTAAGCAGGATGTGAAATCCCCGGGCTCAACCTGGGAACTG
TACGTAGGGTGCGAGCGTTAATCGGAATTACTGGGCGTAAAGCGGGCGCAGACGGTTACTTAAGCAGGATGTGAAATCCCCGGGCTCAACCTGGGAACTG
>TACGTAGGGTGCGAGCGTTGTCCGGAATTATTGGGCGTAAAGGGCTTGTAGGCGGTTTGTCGCGTCTGCCGTGAAATCCTCTGGCTTAACTGGGGGCGTG
TACGTAGGGTGCGAGCGTTGTCCGGAATTATTGGGCGTAAAGGGCTTGTAGGCGGTTTGTCGCGTCTGCCGTGAAATCCTCTGGCTTAACTGGGGGCGTG
>TACGTAGGGGGCAAGCGTTATCCGGATTCATTGGGCGTAAAGCGCTCGTAGGCGGTCTGTTAGGTCGGGAGTTAAATCCGGGGGCTCAACCCCCGTTCGC
TACGTAGGGGGCAAGCGTTATCCGGATTCATTGGGCGTAAAGCGCTCGTAGGCGGTCTGTTAGGTCGGGAGTTAAATCCGGGGGCTCAACCCCCGTTCGC
>TACGTATGTCGCGAGCGTTATCCGGAATTATTGGGCATAAAGGGCATCTAGGCGGCCTTTCAAGTCAGGGGTGAAAACCTGCGGCTCAACCGCAGGCCTG
TACGTATGTCGCGAGCGTTATCCGGAATTATTGGGCATAAAGGGCATCTAGGCGGCCTTTCAAGTCAGGGGTGAAAACCTGCGGCTCAACCGCAGGCCTG
>TACGTAGGGGGCTAGCGTTATCCGGATTTACTGGGCGTAAAGGGTGCGTAGGTGGTCCTTCAAGTCGGTGGTTAAAGGCTACGGCTCAACCGTAGTAAGC
TACGTAGGGGGCTAGCGTTATCCGGATTTACTGGGCGTAAAGGGTGCGTAGGTGGTCCTTCAAGTCGGTGGTTAAAGGCTACGGCTCAACCGTAGTAAGC
>TACGTAGGGGGCAAGCGTTATCCGGATTTACTGGGTGTAAAGGGAGCGTAGACGGAATGGCAAGTCTGAAGTGAAAACCCCGGGCTCAACCTGGGGACTG
TACGTAGGGGGCAAGCGTTATCCGGATTTACTGGGTGTAAAGGGAGCGTAGACGGAATGGCAAGTCTGAAGTGAAAACCCCGGGCTCAACCTGGGGACTG
>TACGTAGGGCGCGAGCGTTGTCCGGAATTATTGGGCGTAAAGGGCTTGTAGGCGGTTGGTCGCGTCTGCCGTGAAATTCTCTGGCTTAACTGGGGGCGTG
TACGTAGGGCGCGAGCGTTGTCCGGAATTATTGGGCGTAAAGGGCTTGTAGGCGGTTGGTCGCGTCTGCCGTGAAATTCTCTGGCTTAACTGGGGGCGTG
>TACGTAGGGGGCAAGCGTTATCCGGATTTACTGGGTGTAAAGGGAGCGTAGACGGAATGGCAAGTCTGAAGTGAAATACCCGGGCTCAACCTGGGAACTG
TACGTAGGGGGCAAGCGTTATCCGGATTTACTGGGTGTAAAGGGAGCGTAGACGGAATGGCAAGTCTGAAGTGAAATACCCGGGCTCAACCTGGGAACTG
>TACGGAGGGTGCAAGCGTTACTCGGAATCACTGGGCGTAAAGGACGCGTAGGCGGATTATCAAGTCTCTTGTGAAATCCTATGGCTTAACCATAGAACTG
TACGGAGGGTGCAAGCGTTACTCGGAATCACTGGGCGTAAAGGACGCGTAGGCGGATTATCAAGTCTCTTGTGAAATCCTATGGCTTAACCATAGAACTG
>TACGGAAGGTCCTGGCGTTATCCGGATTTATTGGGTTTAAAGGGAGCGTAGGCCGTGGATTAAGCGTGTTGTGAAATGCAGGTGCTCAACGTCTGCACTG
TACGGAAGGTCCTGGCGTTATCCGGATTTATTGGGTTTAAAGGGAGCGTAGGCCGTGGATTAAGCGTGTTGTGAAATGCAGGTGCTCAACGTCTGCACTG
>TACGTAGGGGGCAAGCGTTATCCGGATTTACTGGGTGTAAAGGGAGCGCAGACGGCCAAGCAAGTCTGAAGTGAAATGCATGGGCTCAACCCATGAATTG
TACGTAGGGGGCAAGCGTTATCCGGATTTACTGGGTGTAAAGGGAGCGCAGACGGCCAAGCAAGTCTGAAGTGAAATGCATGGGCTCAACCCATGAATTG
>TACGTAGGGCGCGAGCGTTGTCCGGAATTATTGGGCGTAAAGAGCTTGTAGGCGGTTGGTCGCGTCTGCTGTGAAAGGCCGGGGCTTAACTCCGGTTTTG
TACGTAGGGCGCGAGCGTTGTCCGGAATTATTGGGCGTAAAGAGCTTGTAGGCGGTTGGTCGCGTCTGCTGTGAAAGGCCGGGGCTTAACTCCGGTTTTG
>TACGGAAGGTCCAGGCGTTATCCGGATTTATTGGGTTTAAAGGGAGCGTAGGCGGACGATTAAGTCAGCTGTGAAAGTTTGCGGCTCAACCGTAAAATTG
TACGGAAGGTCCAGGCGTTATCCGGATTTATTGGGTTTAAAGGGAGCGTAGGCGGACGATTAAGTCAGCTGTGAAAGTTTGCGGCTCAACCGTAAAATTG
>TACGTAGGGTGCAAGCGTTGTCCGGATTTACTGGGCGTAAAGAGCTCGTAGGTGGTGTGTCGCGTCGTCTGTGAAATTCCGGGGCTTAACTCCGGGCGTG
TACGTAGGGTGCAAGCGTTGTCCGGATTTACTGGGCGTAAAGAGCTCGTAGGTGGTGTGTCGCGTCGTCTGTGAAATTCCGGGGCTTAACTCCGGGCGTG
>TACGAAGGGTGCAAGCGTTAATCGGAATTACTGGGCGTAAAGGGTGCGTAGGCGGTTATTTAAGTCTGCCGTGAAATCCCCGGGCTCAACCTGGGAATGG
TACGAAGGGTGCAAGCGTTAATCGGAATTACTGGGCGTAAAGGGTGCGTAGGCGGTTATTTAAGTCTGCCGTGAAATCCCCGGGCTCAACCTGGGAATGG
>TACGTAGGTGGCAAGCGTTGTCCGGAATTATTGGGCGTAAAGCGCGCGCAGGCGGCTTCTTAAGCCTGATGTGAAATCTTGCGGCTCAACCGCAAGCGGT
TACGTAGGTGGCAAGCGTTGTCCGGAATTATTGGGCGTAAAGCGCGCGCAGGCGGCTTCTTAAGCCTGATGTGAAATCTTGCGGCTCAACCGCAAGCGGT
>TACGGAGGATGCGAGCGTTATCCGGATTTATTGGGTTTAAAGGGTGCGTAGGCGGTTTGTTAAGTCAGCGGTGAAATCTAGAGGCTCAACCTCGAAACTG
TACGGAGGATGCGAGCGTTATCCGGATTTATTGGGTTTAAAGGGTGCGTAGGCGGTTTGTTAAGTCAGCGGTGAAATCTAGAGGCTCAACCTCGAAACTG
>TACGTAGGGCGCGAGCGTTGTCCGGAATTATTGGGCGTGAAGGGCTTGTAGGCGGCCGGTCGCGTCCGCCGTGAAATTCTCCGGCTCAACCGGGGGCTTG
TACGTAGGGCGCGAGCGTTGTCCGGAATTATTGGGCGTGAAGGGCTTGTAGGCGGCCGGTCGCGTCCGCCGTGAAATTCTCCGGCTCAACCGGGGGCTTG
>TACGGAAGGTCCAGGCGTTATCCGGATTTATTGGGTTTAAAGGGAGCGTAGGCCGTGGATTAAGCGTGTTGTGAAATGTAGACGCTCAACGTCTGAATTG
TACGGAAGGTCCAGGCGTTATCCGGATTTATTGGGTTTAAAGGGAGCGTAGGCCGTGGATTAAGCGTGTTGTGAAATGTAGACGCTCAACGTCTGAATTG
>TACGTAGGTGGCGAGCGTTGTCCGGATTTATTGGGCGTAAAGGGAGTGTAGGCGGTCTTTTAAGTCTGATGTGAAAGCCCACGGCTCAACCGTGGAGGGT
TACGTAGGTGGCGAGCGTTGTCCGGATTTATTGGGCGTAAAGGGAGTGTAGGCGGTCTTTTAAGTCTGATGTGAAAGCCCACGGCTCAACCGTGGAGGGT
>TACGGAAGGTCCTGGCGTTATCCGGATTTATTGGGTTTAAAGGGAGCGCAGGCTGCACTTTAAGCGTGTTGTGAAATGTACCGGCTCAACCGGTAACGTG
TACGGAAGGTCCTGGCGTTATCCGGATTTATTGGGTTTAAAGGGAGCGCAGGCTGCACTTTAAGCGTGTTGTGAAATGTACCGGCTCAACCGGTAACGTG
>TACGGAGGGAGCTAGCGTTGTTCGGAATTACTGGGCGTAAAGCGCACGTAGGCGGCGATTTAAGTCAGAGGTGAAAGCCCGGGGCTCAACCCCGGAACTG
TACGGAGGGAGCTAGCGTTGTTCGGAATTACTGGGCGTAAAGCGCACGTAGGCGGCGATTTAAGTCAGAGGTGAAAGCCCGGGGCTCAACCCCGGAACTG
>TACGTAGGGTGCAAGCATTATCCGGAGTGACTGGGCGTAAAGAGTTGCGTAGGCGGTTTAATAAGTGAATAGTGAAACCTGGTGGCTCAACCATACAGAC
TACGTAGGGTGCAAGCATTATCCGGAGTGACTGGGCGTAAAGAGTTGCGTAGGCGGTTTAATAAGTGAATAGTGAAACCTGGTGGCTCAACCATACAGAC
>TACGTAGGGGGCAAGCGTTATCCGGATTTACTGGGTGTAAAGGGAGCGCAGGCGGTTTGGCAAGTTGAGAGTGGAAGCAGGGGGCTCAACCCCCTGACTG
TACGTAGGGGGCAAGCGTTATCCGGATTTACTGGGTGTAAAGGGAGCGCAGGCGGTTTGGCAAGTTGAGAGTGGAAGCAGGGGGCTCAACCCCCTGACTG
>TACGTAGGTGGCAAGCGTTGTCCGGAATGATTGGGCGTAAAGGGCGCGCAGGCGGCTGTGTAAGTCTGTCCAGAAAGTGCGGGGCTAAACCCCGTGAGAG
TACGTAGGTGGCAAGCGTTGTCCGGAATGATTGGGCGTAAAGGGCGCGCAGGCGGCTGTGTAAGTCTGTCCAGAAAGTGCGGGGCTAAACCCCGTGAGAG
>TACGGAGGATGCGAGCGTTATTCGGAATCATTGGGTTTAAAGGGTCTGTAGGCGGGCTATTAAGTCAGGGGTGAAAGGTTTCAGCTTAACTGAGAAATTG
TACGGAGGATGCGAGCGTTATTCGGAATCATTGGGTTTAAAGGGTCTGTAGGCGGGCTATTAAGTCAGGGGTGAAAGGTTTCAGCTTAACTGAGAAATTG
>TACGTATGTCGCAAGCGTTATCCGGAATTATTGGGCATAAAGGGCATCTAGGCGGCCAGACAAGTCTGGGGTGAAAACTTGCGGCTCAACCGCAAGCCTG
TACGTATGTCGCAAGCGTTATCCGGAATTATTGGGCATAAAGGGCATCTAGGCGGCCAGACAAGTCTGGGGTGAAAACTTGCGGCTCAACCGCAAGCCTG
>TACGTATGGGGCGAGCGTTGTCCGGAATTATTGGGCGTAAAGGGTACGTAGGCGGTTTTTTAAGTCAGGTGTGAAAGCGTGAGGCTTAACCTCATTAAGC
TACGTATGGGGCGAGCGTTGTCCGGAATTATTGGGCGTAAAGGGTACGTAGGCGGTTTTTTAAGTCAGGTGTGAAAGCGTGAGGCTTAACCTCATTAAGC
>TACGTAGGGGGCAAGCGTTATCCGGAATTATTGGGCGTAAAGAGTGCGTAGGTGGTTACCTAAGCGCAAGGTTTAATTTAGAGGCTCAACCTCTACTTGC
TACGTAGGGGGCAAGCGTTATCCGGAATTATTGGGCGTAAAGAGTGCGTAGGTGGTTACCTAAGCGCAAGGTTTAATTTAGAGGCTCAACCTCTACTTGC
>TACGTAGGGTGCGAGCGTTATCCGGAATTATTGGGCGTAAAGAGCTCGTAGGCGGTTTGTCGCGTCTGCCGTGAAAGTCCGGGGCTTAACTCCGGATCTG
TACGTAGGGTGCGAGCGTTATCCGGAATTATTGGGCGTAAAGAGCTCGTAGGCGGTTTGTCGCGTCTGCCGTGAAAGTCCGGGGCTTAACTCCGGATCTG
>TACGTAGGGGGCAAGCGTTATCCGGATTCATTGGGCGTAAAGCGCTCGTAGGCGGTCTGTTAGGTCGGGAGTTAAATCCGGAGGCTCAACCTCCGTTCGC
TACGTAGGGGGCAAGCGTTATCCGGATTCATTGGGCGTAAAGCGCTCGTAGGCGGTCTGTTAGGTCGGGAGTTAAATCCGGAGGCTCAACCTCCGTTCGC
>TACGTAGGTGGCGAGCGTTGTCCGGAATCATTGGGCGTAAAGGGAGCGCAGGCGGCCATGTAAGTCTTGCTTAAAAGTTCGGGGCTCAACCCCGTGATGG
TACGTAGGTGGCGAGCGTTGTCCGGAATCATTGGGCGTAAAGGGAGCGCAGGCGGCCATGTAAGTCTTGCTTAAAAGTTCGGGGCTCAACCCCGTGATGG
>TACGTAGGGTCCAAGCGTTAATCGGAATTACTGGGCGTAAAGCGTGCGCAGGCGGTTGTGCAAGACCGATGTGAAATCCCCGAGCTTAACTTGGGAATTG
TACGTAGGGTCCAAGCGTTAATCGGAATTACTGGGCGTAAAGCGTGCGCAGGCGGTTGTGCAAGACCGATGTGAAATCCCCGAGCTTAACTTGGGAATTG
>TACGTAGGGGGCAAGCGTTATCCGGATTTACTGGGTGTAAAGGGAGCGTAGACGGTGTGGCAAGTCTGATGTGAAAGGCATGGGCTCAACCTGTGGACTG
TACGTAGGGGGCAAGCGTTATCCGGATTTACTGGGTGTAAAGGGAGCGTAGACGGTGTGGCAAGTCTGATGTGAAAGGCATGGGCTCAACCTGTGGACTG
>TACGGAAGGTCCAGGCGTTATCCGGATTTATTGGGTTTAAAGGGAGTGTAGGCGGTTTGTTAAGCGTGTTGTGAAATTTAGATGCTCAACATTTAACTTG
TACGGAAGGTCCAGGCGTTATCCGGATTTATTGGGTTTAAAGGGAGTGTAGGCGGTTTGTTAAGCGTGTTGTGAAATTTAGATGCTCAACATTTAACTTG
>TACGGAGGATCCGAGCGTTATCCGGATTTATTGGGTTTAAAGGGAGCGTAGGTGGACTGGTAAGTCAGTTGTGAAAGTTTGCGGCTCAACCGTAAAATTG
TACGGAGGATCCGAGCGTTATCCGGATTTATTGGGTTTAAAGGGAGCGTAGGTGGACTGGTAAGTCAGTTGTGAAAGTTTGCGGCTCAACCGTAAAATTG
>TACGTAGGGTGCAAGCGTTATCCGGAATTATTGGGCGTAAAGGGCTCGTAGGCGGTTCGTCGCGTCCGGTGTGAAAGTCCATCGCTTAACGGTGGATCCG
TACGTAGGGTGCAAGCGTTATCCGGAATTATTGGGCGTAAAGGGCTCGTAGGCGGTTCGTCGCGTCCGGTGTGAAAGTCCATCGCTTAACGGTGGATCCG
>TACGTAGGTGGCAAGCGTTATCCGGAATTATTGGGCGTAAAGCGCGCGTAGGCGGTTTTTTAAGTCTGATGTGAAAGCCCATGGCTCAACCGTGGAGGGT
TACGTAGGTGGCAAGCGTTATCCGGAATTATTGGGCGTAAAGCGCGCGTAGGCGGTTTTTTAAGTCTGATGTGAAAGCCCATGGCTCAACCGTGGAGGGT
>TACGTAGGTGGCAAGCGTTGTCCGGAATCACTGGGCGTAAAGCGCGCGCAGGCGGCGATCTACGTCTGGGGTGAAAGCCCGGAGCTCAACTCCGGGACTG
TACGTAGGTGGCAAGCGTTGTCCGGAATCACTGGGCGTAAAGCGCGCGCAGGCGGCGATCTACGTCTGGGGTGAAAGCCCGGAGCTCAACTCCGGGACTG
>TACGGAGGGTACAAGCGTTATCCGGATTCACTGGGTTTAAAGGGTGCGTAGGCGGGCGTATAAGTCAGTGGTGAAATCCTGGAGCTTAACTCCAGAACTG
TACGGAGGGTACAAGCGTTATCCGGATTCACTGGGTTTAAAGGGTGCGTAGGCGGGCGTATAAGTCAGTGGTGAAATCCTGGAGCTTAACTCCAGAACTG
>GACAGAGGATGCAAGCGTTATCCGGAATGATTGAGCGTAAAGCGTCTGTAGGTGGCTTTTTAAGTTCGCCGTCAAATCCCAGGGCTCAACCCTGGACAGG
GACAGAGGATGCAAGCGTTATCCGGAATGATTGAGCGTAAAGCGTCTGTAGGTGGCTTTTTAAGTTCGCCGTCAAATCCCAGGGCTCAACCCTGGACAGG
>TACGTAGGTGGCAAGCGTTGTCCGGATTTACTGGGTGTAAAGGGCGTGTAGGCGGAGATGCAAGTCAGAAGTGAAATCCATGGGCTTAACCCATGAACTG
TACGTAGGTGGCAAGCGTTGTCCGGATTTACTGGGTGTAAAGGGCGTGTAGGCGGAGATGCAAGTCAGAAGTGAAATCCATGGGCTTAACCCATGAACTG
>TACGTAGGGTGCAAGCGTTGTCCGGAATTATTGGGCGTGAAGAGCTCGTAGGCGGTCTGTCGCGTCGGCTGTGAAAACTCGGGGCTCAACCCCGAGCCTG
TACGTAGGGTGCAAGCGTTGTCCGGAATTATTGGGCGTGAAGAGCTCGTAGGCGGTCTGTCGCGTCGGCTGTGAAAACTCGGGGCTCAACCCCGAGCCTG
>TACAGAGGGTGCAAGCGTTAATCGGAATTACTGGGCGTAAAGCGCGCGTAGGTGGTTTGTTAAGTTGGATGTGAAATCCCCGGGCTCAACCTGGGAACTG
TACAGAGGGTGCAAGCGTTAATCGGAATTACTGGGCGTAAAGCGCGCGTAGGTGGTTTGTTAAGTTGGATGTGAAATCCCCGGGCTCAACCTGGGAACTG
>TACGTAGGTGGCAAGCGTTGTCCGGAATTATTGGGCGTAAAGCGCGCGCAGGCGGTCCTTTAAGTCTGATGTGAAAGCCCACGGCTCAACCGTGGAGGGT
TACGTAGGTGGCAAGCGTTGTCCGGAATTATTGGGCGTAAAGCGCGCGCAGGCGGTCCTTTAAGTCTGATGTGAAAGCCCACGGCTCAACCGTGGAGGGT
>TACGTAGGGCGCAAGCGTTGTCCGGAATTATTGGGCGTAAAGAGCTTGTAGGTGGCTTGTCGCGTCTGCCGTGAAAACCCGAGGCTCAACCTCGGGCGTG
TACGTAGGGCGCAAGCGTTGTCCGGAATTATTGGGCGTAAAGAGCTTGTAGGTGGCTTGTCGCGTCTGCCGTGAAAACCCGAGGCTCAACCTCGGGCGTG
>TACGTAGGTGGCAAGCGTTATCCGGAATTATTGGGCGTAAAGCGCGCGTAGGCGGTTTGTTAAGTCAGATGTGAAATCCCCGGGCTCAACCTGGGAACTG
TACGTAGGTGGCAAGCGTTATCCGGAATTATTGGGCGTAAAGCGCGCGTAGGCGGTTTGTTAAGTCAGATGTGAAATCCCCGGGCTCAACCTGGGAACTG
>TACGTAGGTGGCAAGCGTTGTCCGGAATTATTGGGCGTAAAGCGCGCGCAGGTGGTTCCTTAAGTCTGATGTGAAAGCCCACGGCTCAACCGTGGAGGGT
TACGTAGGTGGCAAGCGTTGTCCGGAATTATTGGGCGTAAAGCGCGCGCAGGTGGTTCCTTAAGTCTGATGTGAAAGCCCACGGCTCAACCGTGGAGGGT
>TACGTAGGGTGCGAGCGTTATCCGGAATTATTGGGCGTAAAGAGCTCGTAGGCGGTTTGTCGCGTCTGTCGTGAAAGTCCGGGGCTTAACCCCGGATCTG
TACGTAGGGTGCGAGCGTTATCCGGAATTATTGGGCGTAAAGAGCTCGTAGGCGGTTTGTCGCGTCTGTCGTGAAAGTCCGGGGCTTAACCCCGGATCTG
>TACGTAGGGCGCAAGCGTTATCCGGAATTATTGGGCGTAAAGAGCTCGTAGGCGGTTTGTCGCGTCTGCTGTGAAAGCCCGGGGCTTAACTCCGGGTGTG
TACGTAGGGCGCAAGCGTTATCCGGAATTATTGGGCGTAAAGAGCTCGTAGGCGGTTTGTCGCGTCTGCTGTGAAAGCCCGGGGCTTAACTCCGGGTGTG
>TACGTAGGTGGCAAGCGTTGTCCGGATTTACTGGGTGTAAAGGGCGTGTAGGCGGAGATGCAAGTCAGATGTGAAATCCCCGGGCTTAACCCGGGAACTG
TACGTAGGTGGCAAGCGTTGTCCGGATTTACTGGGTGTAAAGGGCGTGTAGGCGGAGATGCAAGTCAGATGTGAAATCCCCGGGCTTAACCCGGGAACTG
>TACGAAGGGGGCTAGCGTTGCTCGGAATGACTGGGCGTAAAGGGCGCGTAGGCGGGTGGTACAGTCAGATGTGAAATTCCTGGGCTCAACCTGGGGGCTG
TACGAAGGGGGCTAGCGTTGCTCGGAATGACTGGGCGTAAAGGGCGCGTAGGCGGGTGGTACAGTCAGATGTGAAATTCCTGGGCTCAACCTGGGGGCTG
>TACGTAGGGTGCAAGCGTTAATCGGAATTATTGGGCGTAAAGCGAGTGCAGACGGTTACTTAAGCCAGATGTGAAATCCCCAAGCTTAACTTGGGACGTG
TACGTAGGGTGCAAGCGTTAATCGGAATTATTGGGCGTAAAGCGAGTGCAGACGGTTACTTAAGCCAGATGTGAAATCCCCAAGCTTAACTTGGGACGTG
>TACGTAAGGACCGAGCGTTGTCCGGAATCATTGGGCGTAAAGGGTACGTAGGCGGGTTTTTAAGTTAGAAGTCAAAGGCTATAGCTCAACTATAGTAAGC
TACGTAAGGACCGAGCGTTGTCCGGAATCATTGGGCGTAAAGGGTACGTAGGCGGGTTTTTAAGTTAGAAGTCAAAGGCTATAGCTCAACTATAGTAAGC
>TACGTAGGTGGCAAGCGTTGTCCGGAATTATTGGGCGTAAAGCGCGCGCAGGCGGCCTTTTAAGTCTGATGTGAGAGCCCCCGGCTCAACCGGGGAGGGT
TACGTAGGTGGCAAGCGTTGTCCGGAATTATTGGGCGTAAAGCGCGCGCAGGCGGCCTTTTAAGTCTGATGTGAGAGCCCCCGGCTCAACCGGGGAGGGT
>TACGTATGGAGCGAGCGTTGTCCGGAATTATTGGGCGTAAAGGGTACGCAGGCGGTTTAATAAGTCGAATGTTAAAGATCGGGGCTCAACCCCGTAAAGC
TACGTATGGAGCGAGCGTTGTCCGGAATTATTGGGCGTAAAGGGTACGCAGGCGGTTTAATAAGTCGAATGTTAAAGATCGGGGCTCAACCCCGTAAAGC
>TACGAAGGGGGCTAGCGTTGCTCGGAATTACTGGGCGTAAAGGGAGCGTAGGCGGACATTTAAGTCAGGGGTGAAATCCCAGAGCTCAACTCTGGAACTG
TACGAAGGGGGCTAGCGTTGCTCGGAATTACTGGGCGTAAAGGGAGCGTAGGCGGACATTTAAGTCAGGGGTGAAATCCCAGAGCTCAACTCTGGAACTG
>TACGTAGGTCCCGAGCGTTGTCCGGATTTATTGGGCGTAAAGCGAGCGCAGGCGGTTTGATAAGTCTGAAGTTAAAGGCAGTGGCTTAACCATTGTATGC
TACGTAGGTCCCGAGCGTTGTCCGGATTTATTGGGCGTAAAGCGAGCGCAGGCGGTTTGATAAGTCTGAAGTTAAAGGCAGTGGCTTAACCATTGTATGC
>TACGGAGGATCCGAGCGTTATCCGGATTTATTGGGTTTAAAGGGAGCGTAGATGGGTTGTTAAGTCAGTTGTGAAAGTTTGCGGCTCAACCGTAAAATTG
TACGGAGGATCCGAGCGTTATCCGGATTTATTGGGTTTAAAGGGAGCGTAGATGGGTTGTTAAGTCAGTTGTGAAAGTTTGCGGCTCAACCGTAAAATTG
>TACGTAGGGTGCGAGCGTTGTCCGGATTTACTGGGCGTAAAGAGCTCGTAGGTGGCTTGTCGCGTCGTCTGTGAAAGTCTGGGGCTTAACTCCGGGTGTG
TACGTAGGGTGCGAGCGTTGTCCGGATTTACTGGGCGTAAAGAGCTCGTAGGTGGCTTGTCGCGTCGTCTGTGAAAGTCTGGGGCTTAACTCCGGGTGTG
>TACGGAAGGTCCGGGCGTTATCCGGATTTATTGGGTTTAAAGGGAGCGCAGGCCGGCTGTCAAGCGTGCCGTGAAAATCCGTCGCTCAACGGCGGACTTG
TACGGAAGGTCCGGGCGTTATCCGGATTTATTGGGTTTAAAGGGAGCGCAGGCCGGCTGTCAAGCGTGCCGTGAAAATCCGTCGCTCAACGGCGGACTTG
>TACGTAGGGTGCGAGCGTTGTCCGGAATTACTGGGCGTAAAGAGCTCGTAGGTGGTTTGTCGCGTCGTTTGTGTAAGCCCGCAGCTTAACTGCGGGACTG
TACGTAGGGTGCGAGCGTTGTCCGGAATTACTGGGCGTAAAGAGCTCGTAGGTGGTTTGTCGCGTCGTTTGTGTAAGCCCGCAGCTTAACTGCGGGACTG
>TACGTAGGGGGCTAGCGTTGTCCGGAATCACTGGGCGTAAAGGGTTCGCAGGCGGCAATGCAAGTCAGATGTAAAAGGCAAAGGCTCAACCTTTGTAAGC
TACGTAGGGGGCTAGCGTTGTCCGGAATCACTGGGCGTAAAGGGTTCGCAGGCGGCAATGCAAGTCAGATGTAAAAGGCAAAGGCTCAACCTTTGTAAGC
>TACAGAGGGTGCAAGCGTTAATCGGAATTACTGGGCGTAAAGCGCGCGTAGGTGGTTTGTTAAGTTGGATGTGAAGGCCCCGGGCTCAACCTGGGAACTG
TACAGAGGGTGCAAGCGTTAATCGGAATTACTGGGCGTAAAGCGCGCGTAGGTGGTTTGTTAAGTTGGATGTGAAGGCCCCGGGCTCAACCTGGGAACTG
>TACGAAGGGGGCTAGCGTTGCTCGGAATCACTGGGCGTAAAGGGCGCGTAGGCGGCCGATTAAGTCGGGGGTGAAAGCCTGTGGCTCAACCACAGAATTG
TACGAAGGGGGCTAGCGTTGCTCGGAATCACTGGGCGTAAAGGGCGCGTAGGCGGCCGATTAAGTCGGGGGTGAAAGCCTGTGGCTCAACCACAGAATTG
>TACGTAGGTGGCAAGCGTTGTACGGAATTATTGGGCGTAAAGGGCTCGCTGGCGGTTTCTTAAGTCTGATGTGAAAGCCCCCGGCTCAACCGGGGAGGGT
TACGTAGGTGGCAAGCGTTGTACGGAATTATTGGGCGTAAAGGGCTCGCTGGCGGTTTCTTAAGTCTGATGTGAAAGCCCCCGGCTCAACCGGGGAGGGT
>TACGTAGGGAGCAAGCGTTGTCCGGATTTACTGGGTGTAAAGGGTGCGTAGGCGGCTAAGCAAGTCAGATGTGAAATCTATGGGCTCAACCCATAAACTG
TACGTAGGGAGCAAGCGTTGTCCGGATTTACTGGGTGTAAAGGGTGCGTAGGCGGCTAAGCAAGTCAGATGTGAAATCTATGGGCTCAACCCATAAACTG
>TACGTAGGTGGCGAGCGTTGTCCGGAATTATTGGGCGTAAAGAGCATGTAGGCGGCTTAATAAGTCGAGCGTGAAAATGCGGGGCTCAACCCCGTATGGC
TACGTAGGTGGCGAGCGTTGTCCGGAATTATTGGGCGTAAAGAGCATGTAGGCGGCTTAATAAGTCGAGCGTGAAAATGCGGGGCTCAACCCCGTATGGC
>TACGTAGGTGGCAAGCGTTGTCCGGATATATTGGTCGTAAAGCGAGCGCAGGCGGTTTCTTAAGTCTGATGTGAAAGCCCCCGGCTCAACCGGGGAGGGT
TACGTAGGTGGCAAGCGTTGTCCGGATATATTGGTCGTAAAGCGAGCGCAGGCGGTTTCTTAAGTCTGATGTGAAAGCCCCCGGCTCAACCGGGGAGGGT
>TACGTAGGTCCCGAACGTTGTCCGGATTTATTGGGCGTAAAGCGAGCGCAGGTGGTTTATTAAGTCTGGTGTAAAAGGCAGTGGCTCAACCATTGTATGC
TACGTAGGTCCCGAACGTTGTCCGGATTTATTGGGCGTAAAGCGAGCGCAGGTGGTTTATTAAGTCTGGTGTAAAAGGCAGTGGCTCAACCATTGTATGC
>TACGTAGGGTGCGAGCGTTGTCCGGAATTACTGGGCGTAAAGAGCTCGTAGGCGGTTTGTCACGTCGTCTGTGAAATCCTAGGGCTTAACCCTGGACGTG
TACGTAGGGTGCGAGCGTTGTCCGGAATTACTGGGCGTAAAGAGCTCGTAGGCGGTTTGTCACGTCGTCTGTGAAATCCTAGGGCTTAACCCTGGACGTG
>TACGTAGGTGGCAAGCGTTATCCGGATTTATTGGGCGTAAAGCGAGCGCAGGCGGTTTTTTAAGTCTGATGTGAAAGCCCTCGGCTTAACCGAGGAAGTG
TACGTAGGTGGCAAGCGTTATCCGGATTTATTGGGCGTAAAGCGAGCGCAGGCGGTTTTTTAAGTCTGATGTGAAAGCCCTCGGCTTAACCGAGGAAGTG
>TACGTAGGGCGCAAGCGTTGTCCGGAATTATTGGGCGTAAAGAGCTCGTAGGCGGTTTGTCGCGTCTGCTGTGAAAGCCCGGGGCTTAACCCCGGGTGTG
TACGTAGGGCGCAAGCGTTGTCCGGAATTATTGGGCGTAAAGAGCTCGTAGGCGGTTTGTCGCGTCTGCTGTGAAAGCCCGGGGCTTAACCCCGGGTGTG
>TACGTAGGTGGCATGCGTTGTCCGGAATTATTGGGCGTAAAGGGCTCGCAGGCGGTTTCTTAAGTCTGATGTGAAAGCCCCCGGCTCAACCGGGGAGGGT
TACGTAGGTGGCATGCGTTGTCCGGAATTATTGGGCGTAAAGGGCTCGCAGGCGGTTTCTTAAGTCTGATGTGAAAGCCCCCGGCTCAACCGGGGAGGGT
>GACAGAGGATGCAAGCGTTATCCAGAGTGATTGGGCGTAAAGCGTCTGTAGGTGGCTTTTTAAGTCCGCCGTCAAATCCCAGGGCTCAACCCTGGACAGG
GACAGAGGATGCAAGCGTTATCCAGAGTGATTGGGCGTAAAGCGTCTGTAGGTGGCTTTTTAAGTCCGCCGTCAAATCCCAGGGCTCAACCCTGGACAGG
>TACGTAGGGTGCAAGCGTTGTCCGGAATTACTGGGCGTAAAGAGCTCGTAGGTGGTTTGTCGCGTCGTCTGTGAAATCCCGGGGCTTAACTCCGGGTCTG
TACGTAGGGTGCAAGCGTTGTCCGGAATTACTGGGCGTAAAGAGCTCGTAGGTGGTTTGTCGCGTCGTCTGTGAAATCCCGGGGCTTAACTCCGGGTCTG
>TACGTAGGGGGCAAGCGTTATCCGGATTTACTGGGTGTAAAGGGAGCGTAGACGGCATGGCAAGTCTGAAGTGAAATGCGGGGGCTCAACCCCAGAACTG
TACGTAGGGGGCAAGCGTTATCCGGATTTACTGGGTGTAAAGGGAGCGTAGACGGCATGGCAAGTCTGAAGTGAAATGCGGGGGCTCAACCCCAGAACTG
>TACGGAGGGTGCAAGCGTTATCCGGATTTATTGGGTTTAAAGGGTCCGTAGGCGGACTCGTAAGTCAGTGGTGAAATCTCATAGCTTAACTATGAAACTG
TACGGAGGGTGCAAGCGTTATCCGGATTTATTGGGTTTAAAGGGTCCGTAGGCGGACTCGTAAGTCAGTGGTGAAATCTCATAGCTTAACTATGAAACTG
>TACGTAGGGTGCAAGCGTTAATCGGAATTACTGGGCGTAAAGAGTGCGCAGGCGGTTTTGCAAGACCGATGTGAAATCCCCGGGCTTAACCTGGGAACTG
TACGTAGGGTGCAAGCGTTAATCGGAATTACTGGGCGTAAAGAGTGCGCAGGCGGTTTTGCAAGACCGATGTGAAATCCCCGGGCTTAACCTGGGAACTG
>TACGTAGGTGGCAAGCGTTATCCGGAATTATTGGGCGCAAAGCGCGCGTAGGCGGTTTTTTAAGTCTGATGTGAAAGCCCACGGCTCAACCGTGGAGGGT
TACGTAGGTGGCAAGCGTTATCCGGAATTATTGGGCGCAAAGCGCGCGTAGGCGGTTTTTTAAGTCTGATGTGAAAGCCCACGGCTCAACCGTGGAGGGT
>TACGAAGGGTGCAAGCGTTAATCGGAATTACTGGGCGTAAAGCGCGCGTAGGTGGCTTGATAAGTTGGATGTGAAATCCCCGGGCTCAACCTGGGAACTG
TACGAAGGGTGCAAGCGTTAATCGGAATTACTGGGCGTAAAGCGCGCGTAGGTGGCTTGATAAGTTGGATGTGAAATCCCCGGGCTCAACCTGGGAACTG
>TACGTAGGGGGCAAGCGTTATCCGGATTTACTGGGTGTAAAGGGAGCGTAGACGGATGGACAAGTCTGATGTGAAAGGCTGGGGCTCAACCCCGGGACTG
TACGTAGGGGGCAAGCGTTATCCGGATTTACTGGGTGTAAAGGGAGCGTAGACGGATGGACAAGTCTGATGTGAAAGGCTGGGGCTCAACCCCGGGACTG
>TACGGAGGGTGCAAGCGTTAATCGGAATTACTGGGCGTAAAGCGCACGCAGGCGGTCTGTTAAGTCAGATGTGAAATCCCCGGGCTTAACCTGGGAACTG
TACGGAGGGTGCAAGCGTTAATCGGAATTACTGGGCGTAAAGCGCACGCAGGCGGTCTGTTAAGTCAGATGTGAAATCCCCGGGCTTAACCTGGGAACTG
>TACAGACGGTGCAAGCGTTAATCGGAATTACTGGGCGTAAAGCGCGCGTAGGTGGTTTGTTAAGTTGGATGTGAAAGCCCCGGGCTCAACCTGGGAACTG
TACAGACGGTGCAAGCGTTAATCGGAATTACTGGGCGTAAAGCGCGCGTAGGTGGTTTGTTAAGTTGGATGTGAAAGCCCCGGGCTCAACCTGGGAACTG
>TACGTAGGTGGCAAGCGTTGTCCGGAATTATTGGGCGTAAAGGGCTCGCAGGCGGTTTCTTAAGTCTGATGTGAAAGCCCCCGGCTCAACCGGGGAGGGT
TACGTAGGTGGCAAGCGTTGTCCGGAATTATTGGGCGTAAAGGGCTCGCAGGCGGTTTCTTAAGTCTGATGTGAAAGCCCCCGGCTCAACCGGGGAGGGT
>TACATGGGTCGCAAGCGTTATCCGGAATTATTGGGCGTAAAGAGTTCGTAGGTTGTTTGTTAAGTCTGGAGTTAAAGCCCGAAGCTCAACTTCGGTTCGC
TACATGGGTCGCAAGCGTTATCCGGAATTATTGGGCGTAAAGAGTTCGTAGGTTGTTTGTTAAGTCTGGAGTTAAAGCCCGAAGCTCAACTTCGGTTCGC
>TACGTAGGGGGCAAGCGTTATCCGGATTTACTGGGTGTAAAGGGAGCGTAGACGGCATGGCAAGTCTGAAGTGAAATGCGGGGGCTCAACCCCGGAACTG
TACGTAGGGGGCAAGCGTTATCCGGATTTACTGGGTGTAAAGGGAGCGTAGACGGCATGGCAAGTCTGAAGTGAAATGCGGGGGCTCAACCCCGGAACTG
>CACGTAGGTGGCAAGCGTTGTCCGGATTTATTGGGCGTAAAGCGAGCGCAGGCGGTTTCTTAAGTCTGATGTGAAAGCCCCCGGCTCAACCGGGGAGGGT
CACGTAGGTGGCAAGCGTTGTCCGGATTTATTGGGCGTAAAGCGAGCGCAGGCGGTTTCTTAAGTCTGATGTGAAAGCCCCCGGCTCAACCGGGGAGGGT
>TACGTAGGTCCCGAGCGTTGTCCGGATTTATTGGGCGTAAAGCGAGCGCAGGTGGTTTATTAAGTCTGGTGTAAAAGGCAGTGACTCAACCATTGTATGC
TACGTAGGTCCCGAGCGTTGTCCGGATTTATTGGGCGTAAAGCGAGCGCAGGTGGTTTATTAAGTCTGGTGTAAAAGGCAGTGACTCAACCATTGTATGC
>TACGTAGGAGGCAAACGTTGCTCGGATTTACTGGGCGTAAAGGGTGAGTAGGCGGAACTATAAGTCTAAGGTGAAAGACCGAAGCTCAACTTCGGAAACG
TACGTAGGAGGCAAACGTTGCTCGGATTTACTGGGCGTAAAGGGTGAGTAGGCGGAACTATAAGTCTAAGGTGAAAGACCGAAGCTCAACTTCGGAAACG
>TACGTAGGGGGCAAGCGTTGTCCGGAATAATTGGGCGTAAAGGGCGCGTAGGCGGCTCGGTAAGTCTGGAGTGAAAGTCCTGCTTTTAAGGTGGGAATTG
TACGTAGGGGGCAAGCGTTGTCCGGAATAATTGGGCGTAAAGGGCGCGTAGGCGGCTCGGTAAGTCTGGAGTGAAAGTCCTGCTTTTAAGGTGGGAATTG
>TACGTAGGGTACTAGCGTTGTCCGGAATTATTGGGCGTAAAGAGCTCGTAGGTGGTTTGTCGCGTCTGCTGTGGAAACGTGCCGCTTAACGGTGCGCGTG
TACGTAGGGTACTAGCGTTGTCCGGAATTATTGGGCGTAAAGAGCTCGTAGGTGGTTTGTCGCGTCTGCTGTGGAAACGTGCCGCTTAACGGTGCGCGTG
>TACAGAGGGTGCAAGCGTTAATCGGAATTACTGGGCGTAAAGCGCGCGTAGGTGGTTAGTTAAGTTGGATGTGAAATCCCCGGGCTCAACCTGGGAACTG
TACAGAGGGTGCAAGCGTTAATCGGAATTACTGGGCGTAAAGCGCGCGTAGGTGGTTAGTTAAGTTGGATGTGAAATCCCCGGGCTCAACCTGGGAACTG
>TACGGAGGGTGCAAGCGTTGTTCGGATTTATTGGGCGTAAAGCGCGTGTAGGCGGTTTCTTAAGTCTGATGTGAAAGCCCTGGGCTCAACCCAGGAAGTG
TACGGAGGGTGCAAGCGTTGTTCGGATTTATTGGGCGTAAAGCGCGTGTAGGCGGTTTCTTAAGTCTGATGTGAAAGCCCTGGGCTCAACCCAGGAAGTG
>TACAGAGGGTGCGAGCGTTAATCGGATTTACTGAGCGTAAAGCGTGCGTAGGCGGCCAATTAAGTCAAATGTGAAATCCCCGAGCTTAACTTGGGAATTG
TACAGAGGGTGCGAGCGTTAATCGGATTTACTGAGCGTAAAGCGTGCGTAGGCGGCCAATTAAGTCAAATGTGAAATCCCCGAGCTTAACTTGGGAATTG
>TACGAAGGGTGCAAGCGTTACTCGGAATTACTGGGCGTAAAGCGTGCGTAGGTGGTTGTTTAAGTCTGTTGTGAAAGCCCTGGGCTCAACCTGGGAATTG
TACGAAGGGTGCAAGCGTTACTCGGAATTACTGGGCGTAAAGCGTGCGTAGGTGGTTGTTTAAGTCTGTTGTGAAAGCCCTGGGCTCAACCTGGGAATTG
>TACAGAGGGTGCGAGCGTTAATCGGATTTACTGGGCGTAAAGCGTGCGTAGGCGGCTTCTTAAGTCGGATGTGAAATCCCTGAGCTTAACTTAGGAATTG
TACAGAGGGTGCGAGCGTTAATCGGATTTACTGGGCGTAAAGCGTGCGTAGGCGGCTTCTTAAGTCGGATGTGAAATCCCTGAGCTTAACTTAGGAATTG
>TACGTAGGTGGCAAGCGTTGTCAGGAATTATTGGGCGTAAAGGGCTCGCAGGCGGTTTCTTAAGTCTGATGTGAAAGCCCCCGGCTCAACCGGGGAGGGT
TACGTAGGTGGCAAGCGTTGTCAGGAATTATTGGGCGTAAAGGGCTCGCAGGCGGTTTCTTAAGTCTGATGTGAAAGCCCCCGGCTCAACCGGGGAGGGT
>TACGTATGTCGCGAGCGTTATCCGGAATTATTGGGCATAAAGGGCATCTAGGCGGATATACAAGTCAGGGGTGAAAACTTAGGGCTCAACTCAAAGCTTG
TACGTATGTCGCGAGCGTTATCCGGAATTATTGGGCATAAAGGGCATCTAGGCGGATATACAAGTCAGGGGTGAAAACTTAGGGCTCAACTCAAAGCTTG
>TACGTAGGGTGCAAGCGTTGTCCGGAATTATTGGGCGTAAAGAGCTAGTAGGCGGTTTGTCGCGTCTGCTGTGTAATCCCGAGGCTCAACCTCGGGTCCG
TACGTAGGGTGCAAGCGTTGTCCGGAATTATTGGGCGTAAAGAGCTAGTAGGCGGTTTGTCGCGTCTGCTGTGTAATCCCGAGGCTCAACCTCGGGTCCG
>TACGTAGGTGGCAAGCGTTATCCGGAATTATTGGGCGTAAAGCGCGCGCAGGTGGCTTCTTAAGTCTGATGTGAAAGCCCACGGCTCAACCGTGGAGGGT
TACGTAGGTGGCAAGCGTTATCCGGAATTATTGGGCGTAAAGCGCGCGCAGGTGGCTTCTTAAGTCTGATGTGAAAGCCCACGGCTCAACCGTGGAGGGT
>TACGGAGGGAGCTAGCGTTGTTCGGAATTGCTGGGCGTAAAGCGCACGTAGGCGGCTTTGTAAGTTAGAGGTGAAAGCCTGGAGCTCAACTCCAGAATTG
TACGGAGGGAGCTAGCGTTGTTCGGAATTGCTGGGCGTAAAGCGCACGTAGGCGGCTTTGTAAGTTAGAGGTGAAAGCCTGGAGCTCAACTCCAGAATTG
>TACGAAGGGGGCTAGCGTTGCTCGGAATTACTGGGCGTAAAGGGAGCGTAGGCGGACATTTAAGTCAGGGGTGAAATCCCGGGGCTCAACCTCGGAATTG
TACGAAGGGGGCTAGCGTTGCTCGGAATTACTGGGCGTAAAGGGAGCGTAGGCGGACATTTAAGTCAGGGGTGAAATCCCGGGGCTCAACCTCGGAATTG
>TACAGAGGGTGCGAGCGTTAATCGGATTTACTGGGCGTAAAGCGTGCGTAGGCGGCTTTTTAAGTCGGATGTGAAATCCCTGAGCTTAACTTAGGAATTG
TACAGAGGGTGCGAGCGTTAATCGGATTTACTGGGCGTAAAGCGTGCGTAGGCGGCTTTTTAAGTCGGATGTGAAATCCCTGAGCTTAACTTAGGAATTG
>TACGGAGGGTGCAAGCGTTAATCGGAATTACTGGGCGTAAAGCGTGCGTAGGCGGTTCGTTAAGTCTGCTGTGAAAGCCCCGGGCTCAACCTGGGAATGG
TACGGAGGGTGCAAGCGTTAATCGGAATTACTGGGCGTAAAGCGTGCGTAGGCGGTTCGTTAAGTCTGCTGTGAAAGCCCCGGGCTCAACCTGGGAATGG
>TACGTAGGTGGCAAGCGTTGTCCGGATTTATTGGGCGTAAAGCGAGCGCAGGCGGCCTCTTAAGTCTGATGTGAAAGCCCCCGGCTCAACCGGGGAGGGT
TACGTAGGTGGCAAGCGTTGTCCGGATTTATTGGGCGTAAAGCGAGCGCAGGCGGCCTCTTAAGTCTGATGTGAAAGCCCCCGGCTCAACCGGGGAGGGT
>GACAGAGGATGCAAGCGTTATCCGGAATGATTGGGCGTAAAGCGTCTGTAGGTGGCTTTTCAAGTCCGCCGTCAAATTCCAGGGCTCAACCCTGGACAGG
GACAGAGGATGCAAGCGTTATCCGGAATGATTGGGCGTAAAGCGTCTGTAGGTGGCTTTTCAAGTCCGCCGTCAAATTCCAGGGCTCAACCCTGGACAGG
>TACGTAGGGTGCAAGCGTTGTCCGGAATTATTGGGCGTAAAGAGCTCGTAGGCGATTTGTCGCGTCTGCTGTGAAAACGCGAGGCTCAACCTCGCGCCTG
TACGTAGGGTGCAAGCGTTGTCCGGAATTATTGGGCGTAAAGAGCTCGTAGGCGATTTGTCGCGTCTGCTGTGAAAACGCGAGGCTCAACCTCGCGCCTG
>TACGTAGGGTGCAAGCGTTATCCTGAATTATTGGGCGTAAAGGGCTCGTAGGCGGTTCGTCGCGTCCGGTGTGAAAGTCCATCGCTTAACGGTGGATCCG
TACGTAGGGTGCAAGCGTTATCCTGAATTATTGGGCGTAAAGGGCTCGTAGGCGGTTCGTCGCGTCCGGTGTGAAAGTCCATCGCTTAACGGTGGATCCG
>TACGTAGGGTGCGAGCGTTAATCGGAATTACTGGGCGTAAAGCGTGCGCAGGCGGTTTGTTAAGACCGATGTGAAATCCCCGGGCTCAACCTGGGAACTG
TACGTAGGGTGCGAGCGTTAATCGGAATTACTGGGCGTAAAGCGTGCGCAGGCGGTTTGTTAAGACCGATGTGAAATCCCCGGGCTCAACCTGGGAACTG
>TACGGAGGGTGCGAGCGTTAATCGGAATTACTGGGCGTAAGGCGCACGCAGGCGGTTTGTTAAGTCAGATGTGAAATCCCCGGGCTCAACCTGGGAACTG
TACGGAGGGTGCGAGCGTTAATCGGAATTACTGGGCGTAAGGCGCACGCAGGCGGTTTGTTAAGTCAGATGTGAAATCCCCGGGCTCAACCTGGGAACTG
>TACGGAAGGTCCAGGCGTTATCCGGATTTATTGGGTTTAAAGGGAGTGTAGGCGGTCTGTTAAGCGTGTTGTGAAATTTAGGTGCTCAACATCTAACTTG
TACGGAAGGTCCAGGCGTTATCCGGATTTATTGGGTTTAAAGGGAGTGTAGGCGGTCTGTTAAGCGTGTTGTGAAATTTAGGTGCTCAACATCTAACTTG
>TACGTAGGGTGCAAGCGTTGTCCGGAATTACTGGGCGTAAAGAGCTCGTAGGTGGTTTGTCGCGTCGACTGTGAAAGCCCGGGGCTTAACTCCGGGTCTG
TACGTAGGGTGCAAGCGTTGTCCGGAATTACTGGGCGTAAAGAGCTCGTAGGTGGTTTGTCGCGTCGACTGTGAAAGCCCGGGGCTTAACTCCGGGTCTG
>TACGTAGGTGGCAAGCGTTGTCCGGATTTATTGGGCGTAAAGGGAGCGCAGGTGGTTCCTTAAGTCTGATGTGAAAGCCCACGGCTTAACCGTGGAGGGT
TACGTAGGTGGCAAGCGTTGTCCGGATTTATTGGGCGTAAAGGGAGCGCAGGTGGTTCCTTAAGTCTGATGTGAAAGCCCACGGCTTAACCGTGGAGGGT
>TACGTAGGTCCCGAGCGTTGTCCGGATTTATTGGGCGTAAAGCGAGCGCAGGCGGTTCTTTAAGTCTGAAGTTAAAGGCAGTGGCTCAACCATTGTACGC
TACGTAGGTCCCGAGCGTTGTCCGGATTTATTGGGCGTAAAGCGAGCGCAGGCGGTTCTTTAAGTCTGAAGTTAAAGGCAGTGGCTCAACCATTGTACGC
>TACCTGCAGCCCAAGTGGTGGTCGATTTTATTGAGTCTAAAACGTTCGTAGCCGGTCTGGTAAATCCTTGGGTAAATCGGGGAGCTCAACTTTCCGAATT
TACCTGCAGCCCAAGTGGTGGTCGATTTTATTGAGTCTAAAACGTTCGTAGCCGGTCTGGTAAATCCTTGGGTAAATCGGGGAGCTCAACTTTCCGAATT
>TACGGAGGGTGCAAGCGTTATCCGGATTTATTGGGTTTAAAGGGTGCGTAGGCTGTCCGACAAGTCAGGGGTGAAAGCCCGGCGCTCAACGCCGGAACCG
TACGGAGGGTGCAAGCGTTATCCGGATTTATTGGGTTTAAAGGGTGCGTAGGCTGTCCGACAAGTCAGGGGTGAAAGCCCGGCGCTCAACGCCGGAACCG
>TACGTAGGTGGCAAGCGTTGTCCGGAATTATTGGGCGTAAAGGGCGCGCAGGCGGCATCATAAGTCGGTCTTAAAAGTGCGGGGCTTAACCCCGTGAGGG
TACGTAGGTGGCAAGCGTTGTCCGGAATTATTGGGCGTAAAGGGCGCGCAGGCGGCATCATAAGTCGGTCTTAAAAGTGCGGGGCTTAACCCCGTGAGGG
>TACGTAGGTTGCAAGCGTTGTCCGGATTTACTGGGTGTAAAGGGCGTGTAGGCGGAGACGCAAGTCGGGAGTGAAATCCATGGGCTCAACCCATGAACTG
TACGTAGGTTGCAAGCGTTGTCCGGATTTACTGGGTGTAAAGGGCGTGTAGGCGGAGACGCAAGTCGGGAGTGAAATCCATGGGCTCAACCCATGAACTG
>TACGTAGGGGGCAAGCGTTATCCGGATTTACTGGGTGTAAAGGGAGCGTAGACGGCAAGGCAAGTCTGAAGTGAAATGCGGGGGCTCAACCCCTGAACTG
TACGTAGGGGGCAAGCGTTATCCGGATTTACTGGGTGTAAAGGGAGCGTAGACGGCAAGGCAAGTCTGAAGTGAAATGCGGGGGCTCAACCCCTGAACTG
>TACGTAGGGGGCGAGCGTTATCCGGATTTACTGGGTGTAAAGGGAGCGCAGACGGAAGAGCAAGTCTGATGTGAAAACCCGGGGCTTAACCCCGGGCCTG
TACGTAGGGGGCGAGCGTTATCCGGATTTACTGGGTGTAAAGGGAGCGCAGACGGAAGAGCAAGTCTGATGTGAAAACCCGGGGCTTAACCCCGGGCCTG
>TACGGAAGGTCCGGGCGTTATCCGGATTTATTGGGTTTAAAGGGAGCGCAGGCCGCCAGGCAAGCGTGTTGTGAAATGCAGTCGCTCAACGTCTGCACTG
TACGGAAGGTCCGGGCGTTATCCGGATTTATTGGGTTTAAAGGGAGCGCAGGCCGCCAGGCAAGCGTGTTGTGAAATGCAGTCGCTCAACGTCTGCACTG
>TACGGAAGGTCCGGGCGTTATCCGGATTTATTGGGTTTAAAGGGAGCGTAGGCCGCAGGTTAAGCGTGTTGTGAAATGTAGGGGCTCAACCTCTGCACTG
TACGGAAGGTCCGGGCGTTATCCGGATTTATTGGGTTTAAAGGGAGCGTAGGCCGCAGGTTAAGCGTGTTGTGAAATGTAGGGGCTCAACCTCTGCACTG
>TACGGAAGGTCCGGGCGTTATCCGGATTTATTGGGTTTAAAGGGAGCGCAGGCCGGGTATTAAGCGTGTTGTGAAATGTAGGCGCCCAACGTCTGCACCG
TACGGAAGGTCCGGGCGTTATCCGGATTTATTGGGTTTAAAGGGAGCGCAGGCCGGGTATTAAGCGTGTTGTGAAATGTAGGCGCCCAACGTCTGCACCG
>TACGTAGGGTGCAAGCGTTATCCGGATTTATTGGGCGTAAAGAGCTCGTAGGCGGTTCGTCGCGTCTGGTGTGAAAGCCCATCGCTTAACGGTGGGTCTG
TACGTAGGGTGCAAGCGTTATCCGGATTTATTGGGCGTAAAGAGCTCGTAGGCGGTTCGTCGCGTCTGGTGTGAAAGCCCATCGCTTAACGGTGGGTCTG
>TACGGAGGATGCGAGCGTTATCCGGATTTATTGGGTTTAAAGGGTGCGTAGGCGGACATTTAAGTCAGCGGTCAAAACGGGTGGCTCAACCACCTGTCGC
TACGGAGGATGCGAGCGTTATCCGGATTTATTGGGTTTAAAGGGTGCGTAGGCGGACATTTAAGTCAGCGGTCAAAACGGGTGGCTCAACCACCTGTCGC
>TACGGAAGGTCCGGGCGTTATCCGGATTTATTGGGTTTAAAGGGAGCGTAGGCCGCCTTTTAAGCGTGCTGTGAAATGTGGGCGCTCAACGTCTGCACTG
TACGGAAGGTCCGGGCGTTATCCGGATTTATTGGGTTTAAAGGGAGCGTAGGCCGCCTTTTAAGCGTGCTGTGAAATGTGGGCGCTCAACGTCTGCACTG
>TACGTAGGTGGCAAGCGTTGTCCGGAATTATTGGGCGTAAAGCGCGCGCAGGCGGTTTACTAAGTCCATCTTAAAAGTGCGGGGCTTAACCCCGTGATGG
TACGTAGGTGGCAAGCGTTGTCCGGAATTATTGGGCGTAAAGCGCGCGCAGGCGGTTTACTAAGTCCATCTTAAAAGTGCGGGGCTTAACCCCGTGATGG
>TACGTAGGGGGCTAGCGTTATCCGGATTTACTGGGCGTAAAGGGTGCGTAGGCGGTCTTTTAAGTCAGGAGTGAAAGGCTACGGCTCAACCGTAGTAAGC
TACGTAGGGGGCTAGCGTTATCCGGATTTACTGGGCGTAAAGGGTGCGTAGGCGGTCTTTTAAGTCAGGAGTGAAAGGCTACGGCTCAACCGTAGTAAGC
>TACGGAGGATGCAAGCGTTATCCGGATTTATTGGGTTTAAAGGGTGCGTAGGCTGTTTGGCAAGTCAGCGGTGAAAGCCCGGGGCTCAACCCCGGAACTG
TACGGAGGATGCAAGCGTTATCCGGATTTATTGGGTTTAAAGGGTGCGTAGGCTGTTTGGCAAGTCAGCGGTGAAAGCCCGGGGCTCAACCCCGGAACTG
>CACGTAAGGCGCGAGCGTTGTTCGGAATTATTGGGCGTAAAGGGCGTGTAGGCGGCCTGTCAAGTCCCGCGTGAAAGACCGGAGCTCAACTCCGGAGCTG
CACGTAAGGCGCGAGCGTTGTTCGGAATTATTGGGCGTAAAGGGCGTGTAGGCGGCCTGTCAAGTCCCGCGTGAAAGACCGGAGCTCAACTCCGGAGCTG
>TACGTAGGTGACAAGCGTTGTTCGGATTCATTGGGCGTAAAGGGTCCGCAGGTGGTTTGATAAGTCTGACGTGAAATACCGGAGCTCAACTCCGGAACTG
TACGTAGGTGACAAGCGTTGTTCGGATTCATTGGGCGTAAAGGGTCCGCAGGTGGTTTGATAAGTCTGACGTGAAATACCGGAGCTCAACTCCGGAACTG
>CACGTAAGGCGCGAGCGTTGTTCGGAATCATTGGGCGTAAAGGGCGTGTAGGCGGCCCTGCAAGCCTGGCGTGAAATCCCGGGGCTCAACCCCGGAACCG
CACGTAAGGCGCGAGCGTTGTTCGGAATCATTGGGCGTAAAGGGCGTGTAGGCGGCCCTGCAAGCCTGGCGTGAAATCCCGGGGCTCAACCCCGGAACCG
>TACGGAAGATGCGAGCGTTATCCGGATTTATTGGGTTTAAAGGGAGCGTAGGCGGGCTGTTGAGTCAGCGGTCAAATGTCAGGGCCCAACCCTGGCGTGC
TACGGAAGATGCGAGCGTTATCCGGATTTATTGGGTTTAAAGGGAGCGTAGGCGGGCTGTTGAGTCAGCGGTCAAATGTCAGGGCCCAACCCTGGCGTGC
>TACGGAGGATGCGAGCGTTATCCGGATTTATTGGGTTTAAAGGGTGCGTAGGCGGACGATTAAGTCAGCGGTGAAAGCGTGTGGCTCAACCATACCACTG
TACGGAGGATGCGAGCGTTATCCGGATTTATTGGGTTTAAAGGGTGCGTAGGCGGACGATTAAGTCAGCGGTGAAAGCGTGTGGCTCAACCATACCACTG
>TACGGAAGGTCCGGGCGTTATCCGGATTTATTGGGTTTAAAGGGAGCGTAGGCGGGTGTTCAAGTCAGTTGTGAAAAGCTTCGGCCCAACCGAGGTCGTG
TACGGAAGGTCCGGGCGTTATCCGGATTTATTGGGTTTAAAGGGAGCGTAGGCGGGTGTTCAAGTCAGTTGTGAAAAGCTTCGGCCCAACCGAGGTCGTG
>TACGGAGGGTGCGAGCGTTAATCGGAATAACTGGGCGTAAAGGGCACGCAGGCGGTTGATTAAGTGAGATGTGAAAGCCCCGGGCTTAACCTGGGAATTG
TACGGAGGGTGCGAGCGTTAATCGGAATAACTGGGCGTAAAGGGCACGCAGGCGGTTGATTAAGTGAGATGTGAAAGCCCCGGGCTTAACCTGGGAATTG
>TACGTAGGGTGCGAGCGTTGTCCGGAATTACTGGGCGTAAAGAGCTCGTAGGTGGTTTGTCGCGTCGTCTGTGAAATTGCGGGGCTTAACTCCGCTCGTG
TACGTAGGGTGCGAGCGTTGTCCGGAATTACTGGGCGTAAAGAGCTCGTAGGTGGTTTGTCGCGTCGTCTGTGAAATTGCGGGGCTTAACTCCGCTCGTG
>TACGGAAGGTCCTGGCGTTATCCGGATTTATTGGGTTTAAAGGGAGCGTAGGCCGCGGGTTAAGCGTGTTGTGAAATGCAGGGGCTCAACCTCTGCACTG
TACGGAAGGTCCTGGCGTTATCCGGATTTATTGGGTTTAAAGGGAGCGTAGGCCGCGGGTTAAGCGTGTTGTGAAATGCAGGGGCTCAACCTCTGCACTG
>TACGTAGGGTGCAAGCGTTGTCCGGAATTATTGGGCGTAAAGAGCTCGTAGGCGGTTTGTCGCGTCTGCTGTGAAATCCCGAGGCTCAACCTCGGGCTTG
TACGTAGGGTGCAAGCGTTGTCCGGAATTATTGGGCGTAAAGAGCTCGTAGGCGGTTTGTCGCGTCTGCTGTGAAATCCCGAGGCTCAACCTCGGGCTTG
>TACGGAGGATGCGAGCGTTATCCGGATTCATTGGGTTTAAAGGGTGCGTAGGCGGACGAGCAAGTCAGCGGTGAAAGACCGGGGCCCAACCCCGGAAGTG
TACGGAGGATGCGAGCGTTATCCGGATTCATTGGGTTTAAAGGGTGCGTAGGCGGACGAGCAAGTCAGCGGTGAAAGACCGGGGCCCAACCCCGGAAGTG
>TACGGAAGGTCCGGGCGTTATCCGGATTTATTGGGTTTAAAGGGAGCGCAGGCCGTCGGTCAAGCGTGTTGTGAAATGGAGGGGCCCAACCCCTTCACTG
TACGGAAGGTCCGGGCGTTATCCGGATTTATTGGGTTTAAAGGGAGCGCAGGCCGTCGGTCAAGCGTGTTGTGAAATGGAGGGGCCCAACCCCTTCACTG
>TACGTAGGTGGCAAGCGTTGTCCGGAATTATTGGGCGTAAAGCGCGCGCAGGCGGTTTTCTAAGTCCATCTTAAAAGTGCGGGGCTTAACCCCGTGATGG
TACGTAGGTGGCAAGCGTTGTCCGGAATTATTGGGCGTAAAGCGCGCGCAGGCGGTTTTCTAAGTCCATCTTAAAAGTGCGGGGCTTAACCCCGTGATGG
>CACGTAAGGTGCGAGCGTTATTCGGAATTATTGGGCGTAAAGGGCACGCAGGCGGCTTTGCAAGCTTGGTGTGAAATCTCAGGGCTCAACCCTGAAACTG
CACGTAAGGTGCGAGCGTTATTCGGAATTATTGGGCGTAAAGGGCACGCAGGCGGCTTTGCAAGCTTGGTGTGAAATCTCAGGGCTCAACCCTGAAACTG
>TACGGAAGGTCCGGGCGTTATCCGGATTTATTGGGTTTAAAGGGAGCGCAGGCCGTGGGTTAAGCGTGCCGTGAAATTCCGTCGCTCAACGGCGGACGTG
TACGGAAGGTCCGGGCGTTATCCGGATTTATTGGGTTTAAAGGGAGCGCAGGCCGTGGGTTAAGCGTGCCGTGAAATTCCGTCGCTCAACGGCGGACGTG
>GACGTAGGTGGCAAGCGTTACTCGGAATTACTAGGCGTAAAGCGCGCGTAGGCGGGATGTTAAGTCTGTTGTGTAATCTCTGGGCTCAACCCAGAAACTG
GACGTAGGTGGCAAGCGTTACTCGGAATTACTAGGCGTAAAGCGCGCGTAGGCGGGATGTTAAGTCTGTTGTGTAATCTCTGGGCTCAACCCAGAAACTG
>AACGTAGGTCACAAGCGTTGTCCGGAATTACTGGGTGTAAAGGGAGCGCAGGCGGGCAGACAAGTTGGAAGTGAAATCCATGGGCTCAACCCATGAACTG
AACGTAGGTCACAAGCGTTGTCCGGAATTACTGGGTGTAAAGGGAGCGCAGGCGGGCAGACAAGTTGGAAGTGAAATCCATGGGCTCAACCCATGAACTG
>TACGTAGGGTGCGAGCGTTGTCCGGAATTACTGGGCGTAAAGAGCTCGTAGGTGGTTTGTCGCGTCACGTGTGAAATTCTGTGGCTTAACCATGGTCGTG
TACGTAGGGTGCGAGCGTTGTCCGGAATTACTGGGCGTAAAGAGCTCGTAGGTGGTTTGTCGCGTCACGTGTGAAATTCTGTGGCTTAACCATGGTCGTG
>TACGGGGGATGCGAGCGTTATCCGGATTTATTGGGTTTAAAGGGTGCGTAGGCGGGGTGGTAAGTCAGCCGTGAAATGTCCACGCTCAACGTGGAACGTG
TACGGGGGATGCGAGCGTTATCCGGATTTATTGGGTTTAAAGGGTGCGTAGGCGGGGTGGTAAGTCAGCCGTGAAATGTCCACGCTCAACGTGGAACGTG
>TACGGAGGATGCGAGCGTTATCCGGATTTATTGGGTTTAAAGGGTGCGTAGGCTGTTTGTCAAGTCAGGGGTGAAATACCGCAGCTCAACTGTGGAATTG
TACGGAGGATGCGAGCGTTATCCGGATTTATTGGGTTTAAAGGGTGCGTAGGCTGTTTGTCAAGTCAGGGGTGAAATACCGCAGCTCAACTGTGGAATTG
>CACGTAAGTTGCGAGCGTTGTTCGGAATTATTGGGCGTAAAGGGCATGTAGGCGGCAATACAAGCTTGGTGTGAAATACCTGGGCTTAACTCAGGAACTG
CACGTAAGTTGCGAGCGTTGTTCGGAATTATTGGGCGTAAAGGGCATGTAGGCGGCAATACAAGCTTGGTGTGAAATACCTGGGCTTAACTCAGGAACTG
>TACGGAAGGTCCGGGCGTTATCCGGATTTATTGGGTTTAAAGGGAGCGCAGGCTGTCGGTTAAGCGTGTTGTGAAATGTCGATGCTCAACATCGGCCCTG
TACGGAAGGTCCGGGCGTTATCCGGATTTATTGGGTTTAAAGGGAGCGCAGGCTGTCGGTTAAGCGTGTTGTGAAATGTCGATGCTCAACATCGGCCCTG
>TACGTAGGGGGCGAGCGTTGTCCGGAATCACTGGGCGTAAAGGGTTCGCAGGCGGTTAAACAAGTCAGATGTCAAAGGCGGGGGCTCAACCCCCGTAAGC
TACGTAGGGGGCGAGCGTTGTCCGGAATCACTGGGCGTAAAGGGTTCGCAGGCGGTTAAACAAGTCAGATGTCAAAGGCGGGGGCTCAACCCCCGTAAGC
>TACGTAGGTGGCGAGCGTTATCCGGATTTATTGGGCGTAAAGCGTCCGCAGCCGGTTTATTAAGTCTAGAATAAAAGCCTGGAGCTCAACTCCAGTTCGT
TACGTAGGTGGCGAGCGTTATCCGGATTTATTGGGCGTAAAGCGTCCGCAGCCGGTTTATTAAGTCTAGAATAAAAGCCTGGAGCTCAACTCCAGTTCGT
>TACGTAGGTTGCAAGCGTTATCCGGAATTATTGGGCGTAAAGAGTGAGCAGGCTGTTTATTAAGTTTAAAGTCAAATGGATGGGCTTAACCCATTCTCGC
TACGTAGGTTGCAAGCGTTATCCGGAATTATTGGGCGTAAAGAGTGAGCAGGCTGTTTATTAAGTTTAAAGTCAAATGGATGGGCTTAACCCATTCTCGC
>TACGTATGGTGCAAGCGTTATCCGGATTTACTGGGTGTAAAGGGTGCGTAGGTGGTATGGCAAGTCAGAAGTGAAAACACAGGGCTCAACCCTGTGACTG
TACGTATGGTGCAAGCGTTATCCGGATTTACTGGGTGTAAAGGGTGCGTAGGTGGTATGGCAAGTCAGAAGTGAAAACACAGGGCTCAACCCTGTGACTG
>TACGTAGGGGGCAAGCGTTATCCGGATTTACTGGGTGTAAAGGGAGCGTAGACGGTGAGACAAGTCTGAAGTGAAATCCCGGGGCTCAACCCCGGAACTG
TACGTAGGGGGCAAGCGTTATCCGGATTTACTGGGTGTAAAGGGAGCGTAGACGGTGAGACAAGTCTGAAGTGAAATCCCGGGGCTCAACCCCGGAACTG
>TACGGAAGGTCCTGGCGTTATCCGGATTTATTGGGTTTAAAGGGAGCGTAGGCCGGGCATTAAGCGTGTTGTGAAATGCGGGTGCTCAACATCCGCACTG
TACGGAAGGTCCTGGCGTTATCCGGATTTATTGGGTTTAAAGGGAGCGTAGGCCGGGCATTAAGCGTGTTGTGAAATGCGGGTGCTCAACATCCGCACTG
>TACGTAGGTAGCGAGCGTTATCCGGAATTATTGGGCGTAAAGGGTGCGTAGGCGGCTTGTTAAGTTTATGGTGAAAGCGTGGGGCTTAACCCCATAAAGC
TACGTAGGTAGCGAGCGTTATCCGGAATTATTGGGCGTAAAGGGTGCGTAGGCGGCTTGTTAAGTTTATGGTGAAAGCGTGGGGCTTAACCCCATAAAGC
>CACGTAGGGGGCGAGCGTTATCCGGATTCATTGGGCGTAAAGCGCGCGTAGGCGGATGCCTAAGCGGGACCTCTAACCCGGGGGCTCAACCCCCGGCCGG
CACGTAGGGGGCGAGCGTTATCCGGATTCATTGGGCGTAAAGCGCGCGTAGGCGGATGCCTAAGCGGGACCTCTAACCCGGGGGCTCAACCCCCGGCCGG
>TACGGAGGATGCGAGCGTTATCCGGATTCATTGGGTTTAAAGGGTGCGTAGGTGGCCCGTTAAGTCGGCGGTGAAATGCGGTGGCTCAACCACCGGACTG
TACGGAGGATGCGAGCGTTATCCGGATTCATTGGGTTTAAAGGGTGCGTAGGTGGCCCGTTAAGTCGGCGGTGAAATGCGGTGGCTCAACCACCGGACTG
>TACGTAGGTTGCAAGCGTTGTCCGGATTTACTGGGTGTAAAGGGCGTGTAGGCGGAGATGCAAGTTGGGAGTGAAATCCATGGGCTCAACCCATGAACTG
TACGTAGGTTGCAAGCGTTGTCCGGATTTACTGGGTGTAAAGGGCGTGTAGGCGGAGATGCAAGTTGGGAGTGAAATCCATGGGCTCAACCCATGAACTG
>TACGGGGGATGCGAGCGTTATCCGGATTTATTGGGTTTAAAGGGTGCGTAGGCGGATGGGTAAGTCAGCCGTGAAATGTCCACGCTCAACGTGGAACGTG
TACGGGGGATGCGAGCGTTATCCGGATTTATTGGGTTTAAAGGGTGCGTAGGCGGATGGGTAAGTCAGCCGTGAAATGTCCACGCTCAACGTGGAACGTG
>TACGTAGGTGGCAAGCGTTGTCCGGATTTACTGGGCGTAAAGGGAGCGTAGGCGGATTCTTAAGTGGGATGTGAAATACCCGGGCTTAACCTGGGTGCTG
TACGTAGGTGGCAAGCGTTGTCCGGATTTACTGGGCGTAAAGGGAGCGTAGGCGGATTCTTAAGTGGGATGTGAAATACCCGGGCTTAACCTGGGTGCTG
>TACGTAGGGTGCAAGCGTTATCCGGAATTATTGGGCGTAAAGAGCTCGTAGGCGGTTCGTCGCGTCCGGTGTGAAAGTCCATCGCTTAACGGTGGATCTG
TACGTAGGGTGCAAGCGTTATCCGGAATTATTGGGCGTAAAGAGCTCGTAGGCGGTTCGTCGCGTCCGGTGTGAAAGTCCATCGCTTAACGGTGGATCTG
>TACGTAGGGGGCAAGCGTTATCCGGAATTATTGGGCGTAAAGAGTGCGTAGGTGGTTACCTAAGCAGGGGGTGAAAGGCTATGGCTTAACCATAGTTAGC
TACGTAGGGGGCAAGCGTTATCCGGAATTATTGGGCGTAAAGAGTGCGTAGGTGGTTACCTAAGCAGGGGGTGAAAGGCTATGGCTTAACCATAGTTAGC
>TACGTAGGTGGCAAGCGTTGTCCGGATTTACTGGGTGTAAAGGGCGTGTAGCCGGGAGGGCAAGTCAGATGTGAAATCCACGGGCTCAACTCGTGAACTG
TACGTAGGTGGCAAGCGTTGTCCGGATTTACTGGGTGTAAAGGGCGTGTAGCCGGGAGGGCAAGTCAGATGTGAAATCCACGGGCTCAACTCGTGAACTG
>TACGGAGGGTGCGAGCGTTAATCGGAATTACTGGGCGTAAAGCGCATGTAGGTGGTTTGTTAAGTCAGATGTGAAAGCCCGGGGCTCAACCTCGGAAGGT
TACGGAGGGTGCGAGCGTTAATCGGAATTACTGGGCGTAAAGCGCATGTAGGTGGTTTGTTAAGTCAGATGTGAAAGCCCGGGGCTCAACCTCGGAAGGT
>CACGTAAGTTGCGAGCGTTGTTCGGAATTATTGGGCGTAAAGGGCATGTAGGCGGTCGCGCAAGCCTGGTGTGAAAGGCGGGGGCTCAACCCCCGGACAG
CACGTAAGTTGCGAGCGTTGTTCGGAATTATTGGGCGTAAAGGGCATGTAGGCGGTCGCGCAAGCCTGGTGTGAAAGGCGGGGGCTCAACCCCCGGACAG
>TACGTAGGTGGCAAGCGTTGTCCGGATTTACTGGGTGTAAAGGGCGAGTAGGCGGACCCGCAAGTCAGGTGTGAAATCCATGGGCTCAACCCATGAACTG
TACGTAGGTGGCAAGCGTTGTCCGGATTTACTGGGTGTAAAGGGCGAGTAGGCGGACCCGCAAGTCAGGTGTGAAATCCATGGGCTCAACCCATGAACTG
>TACGGAAGGTCCGGGCGTTATCCGGATTTATTGGGTTTAAAGGGAGCGTAGGCCGTCTGTTAAGCGTGTTGTGAAATGTCGGGGCTCAACCTGGGCATTG
TACGGAAGGTCCGGGCGTTATCCGGATTTATTGGGTTTAAAGGGAGCGTAGGCCGTCTGTTAAGCGTGTTGTGAAATGTCGGGGCTCAACCTGGGCATTG
>TACGTAGGTTGCGAGCGTTGTCCGGATTTACTGGGTGTAAAGGGCGTGTAGGCGGAGATGCAAGTTGGGAGTGAAATCCCGGGGCTCAACCCCGGAACTG
TACGTAGGTTGCGAGCGTTGTCCGGATTTACTGGGTGTAAAGGGCGTGTAGGCGGAGATGCAAGTTGGGAGTGAAATCCCGGGGCTCAACCCCGGAACTG
>TACGTAGGTGGCAAGCGTTGTCCGGATTTACTGGGTGTAAAGGGCGTGCAGCCGGGTCTGCAAGTCAGATGTGAAATCCATGGGCTCAACCCATGAACTG
TACGTAGGTGGCAAGCGTTGTCCGGATTTACTGGGTGTAAAGGGCGTGCAGCCGGGTCTGCAAGTCAGATGTGAAATCCATGGGCTCAACCCATGAACTG
>TACGGAAGGTCCGGGCGTTATCCGGATTTATTGGGTTTAAAGGGAGCGTAGGCCGGAGATTAAGCGTGTTGTGAAATGTAGTGGCTCAACCTCTGCACTG
TACGGAAGGTCCGGGCGTTATCCGGATTTATTGGGTTTAAAGGGAGCGTAGGCCGGAGATTAAGCGTGTTGTGAAATGTAGTGGCTCAACCTCTGCACTG
>TACGTATGGAGCAAGCGTTATCCGGATTTACTGGGTGTAAAGGGAGCGTAGACGGCATGGCAAGTCTGATGTGAAAATCCCGGGCTCAACCCGGGAACTG
TACGTATGGAGCAAGCGTTATCCGGATTTACTGGGTGTAAAGGGAGCGTAGACGGCATGGCAAGTCTGATGTGAAAATCCCGGGCTCAACCCGGGAACTG
>TACGTAGGGGGCGAGCGTTATCCGGATTCATTGGGCGTAAAGCGCTCGTAGGCGGCCCGTCTGGTCGGGAGTCAAAGCCCGGGGCTCAACCCCGGCCAGC
TACGTAGGGGGCGAGCGTTATCCGGATTCATTGGGCGTAAAGCGCTCGTAGGCGGCCCGTCTGGTCGGGAGTCAAAGCCCGGGGCTCAACCCCGGCCAGC
>TACGTAGGGGGCAAGCGTTATCCGGATTTACTGGGTGTAAAGGGAGCGTAGACGGTAGACCAAGTCTGAAGTGAAAGCCCGGGGCTCAACCCCGGAACTG
TACGTAGGGGGCAAGCGTTATCCGGATTTACTGGGTGTAAAGGGAGCGTAGACGGTAGACCAAGTCTGAAGTGAAAGCCCGGGGCTCAACCCCGGAACTG
>TACGTAGGGCGCGAGCGTTGTCCGGAATTATTGGGCGTAAAGAGCTCGTAGGCGGTTTGTCACGTCTGCCGTGAAAATCCGAGGCTCAACCTCGGACCTG
TACGTAGGGCGCGAGCGTTGTCCGGAATTATTGGGCGTAAAGAGCTCGTAGGCGGTTTGTCACGTCTGCCGTGAAAATCCGAGGCTCAACCTCGGACCTG
>TACGTAGGTGGCAAGCGTTGTCCGGAATTATTGGGCGTAAAGAGCATGTAGGCGGGCTTTTAAGTCCGACGTGAAAATGCGGGGCTTAACCCCGTATGGC
TACGTAGGTGGCAAGCGTTGTCCGGAATTATTGGGCGTAAAGAGCATGTAGGCGGGCTTTTAAGTCCGACGTGAAAATGCGGGGCTTAACCCCGTATGGC
>TACGTAGGTCCCAAGCGTTATCCGGAGTGACTGGGCGTAAAGAGTTGCGTAGGCGGCTAAGTAAGCGAGTGATGAAAACTGTCGGCTCAACCGACAGCCT
TACGTAGGTCCCAAGCGTTATCCGGAGTGACTGGGCGTAAAGAGTTGCGTAGGCGGCTAAGTAAGCGAGTGATGAAAACTGTCGGCTCAACCGACAGCCT
>TACGTAGGATGCAAGCGTTATCCGGATTTACTGGGTGTAAAGGGAGCGCAGGCGGGACTGCAAGTTGGATGTGAAATACCGTGGCTTAACCACGGAACTG
TACGTAGGATGCAAGCGTTATCCGGATTTACTGGGTGTAAAGGGAGCGCAGGCGGGACTGCAAGTTGGATGTGAAATACCGTGGCTTAACCACGGAACTG
>TACGTAGGGAGCGAGCGTTATCCGGATTTATTGGGTGTAAAGGGTGCGTAGGCGGTTTAACAGGTCTATGGTTTAAGTCCGAAGCTTAACTTCGGTTCGC
TACGTAGGGAGCGAGCGTTATCCGGATTTATTGGGTGTAAAGGGTGCGTAGGCGGTTTAACAGGTCTATGGTTTAAGTCCGAAGCTTAACTTCGGTTCGC
>TACGTATGGTGCAAGCGTTATCCGGATTTACTGGGTGTAAAGGGTGCGTAGGTGGTGAGACAAGTCTGAAGTGAAAATCCGGGGCTTAACCCCGGAACTG
TACGTATGGTGCAAGCGTTATCCGGATTTACTGGGTGTAAAGGGTGCGTAGGTGGTGAGACAAGTCTGAAGTGAAAATCCGGGGCTTAACCCCGGAACTG
>TACGTAGGGAGCAAGCGTTATCCGGATTTATTGGGTGTAAAGGGTGCGTAGACGGGAATTTAAGTTAGTTGTGAAATCCCTCGGCTCAACTGAGGAACTG
TACGTAGGGAGCAAGCGTTATCCGGATTTATTGGGTGTAAAGGGTGCGTAGACGGGAATTTAAGTTAGTTGTGAAATCCCTCGGCTCAACTGAGGAACTG
>TACGTAGGTGGCAAGCGTTATCCGGATTTACTGGGTGTAAAGGGCGCGTAGGCGGGGATGCAAGTCAGATGTGAAATCTATGGGCTTAACCCATAAACTG
TACGTAGGTGGCAAGCGTTATCCGGATTTACTGGGTGTAAAGGGCGCGTAGGCGGGGATGCAAGTCAGATGTGAAATCTATGGGCTTAACCCATAAACTG
>TACGGAGGGTGCGAGCGTTAATCGGAATAACTGGGCGTAAAGGGCATGCAGGCGGGACGTCAAGCAGGGTGTGAAATCCCCGGGCTTAACCCGGGAACTG
TACGGAGGGTGCGAGCGTTAATCGGAATAACTGGGCGTAAAGGGCATGCAGGCGGGACGTCAAGCAGGGTGTGAAATCCCCGGGCTTAACCCGGGAACTG
>TACGTAGGGGGCAAGCGTTATCCGGATTTACTGGGTGTAAAGGGAGCGTAGACGGCGGTGCAAGTCTGAAGTGAAATACCCGGGCTCAACCCGGGAACTG
TACGTAGGGGGCAAGCGTTATCCGGATTTACTGGGTGTAAAGGGAGCGTAGACGGCGGTGCAAGTCTGAAGTGAAATACCCGGGCTCAACCCGGGAACTG
>TACGGAGGATGCGAGCGTTATCCGGAATCATTGGGTTTAAAGGGTGCGTAGGCTGCGGGTCAAGTCAGCGGTGAAATTCCGGGGCTCAACCCCGGCGAGC
TACGGAGGATGCGAGCGTTATCCGGAATCATTGGGTTTAAAGGGTGCGTAGGCTGCGGGTCAAGTCAGCGGTGAAATTCCGGGGCTCAACCCCGGCGAGC
>TACGTAGGGGGCGAGCGTTATCCGGATTTATTGGGCGTAAAGCGTGTGTAGGCGGTTTATTAAGTCCGAGATGAAAGGCTGAGGCTTAACCTCAGTTTGT
TACGTAGGGGGCGAGCGTTATCCGGATTTATTGGGCGTAAAGCGTGTGTAGGCGGTTTATTAAGTCCGAGATGAAAGGCTGAGGCTTAACCTCAGTTTGT
>TACGTAGGGGGCAAGCGTTATCCGGATTTACTGGGTGTAAAGGGAGCGTAGACGGCACGGCAAGCCAGATGTGAAAGCCCGGGGCTCAACCCCGGGACTG
TACGTAGGGGGCAAGCGTTATCCGGATTTACTGGGTGTAAAGGGAGCGTAGACGGCACGGCAAGCCAGATGTGAAAGCCCGGGGCTCAACCCCGGGACTG
>TACGTAGGGTGCAAGCGTTAATCGGAATTACTGGGCGTAAAGCGTGCGCAGGCGGTTGAATAAGACAGATGTGAAATCCCCGGGCTCAACCTGGGAACCG
TACGTAGGGTGCAAGCGTTAATCGGAATTACTGGGCGTAAAGCGTGCGCAGGCGGTTGAATAAGACAGATGTGAAATCCCCGGGCTCAACCTGGGAACCG
>TACGTAGGGAGCAAGCGTTGTCCGGAATGACTGGGCGTAAAGGGCGCGTAGGTGGTTTTGTAAGTCTGGAGTGAAACCCCCGTTTTCAAGGCGGGGCCTG
TACGTAGGGAGCAAGCGTTGTCCGGAATGACTGGGCGTAAAGGGCGCGTAGGTGGTTTTGTAAGTCTGGAGTGAAACCCCCGTTTTCAAGGCGGGGCCTG
>TACGTAGGTGGCAAGCGTTGTCCGGAATTATTGGGCGTAAAGCGCGCGCAGGTGGTTCTTTAAGTCTGATGTGAAAGCCCACGGCTCAACCGTGGAGGGT
TACGTAGGTGGCAAGCGTTGTCCGGAATTATTGGGCGTAAAGCGCGCGCAGGTGGTTCTTTAAGTCTGATGTGAAAGCCCACGGCTCAACCGTGGAGGGT
>TACGTAGGGGGCAAGCGTTATCCGGATTTACTGGGTGTAAAGGGAGCGTAGACGGCCGTGCAAGTCTGATGTGAAAGGCTGGGGCTCAACCCCGGGACTG
TACGTAGGGGGCAAGCGTTATCCGGATTTACTGGGTGTAAAGGGAGCGTAGACGGCCGTGCAAGTCTGATGTGAAAGGCTGGGGCTCAACCCCGGGACTG
>TACGGAAGGTCCGGGCGTTATCCGGATTTATTGGGTTTAAAGGGAGCGCAGGCGGGATGTCAAGTCAGCTGTGAAAAGCCTCGGCCCAACCGTGGTCGTG
TACGGAAGGTCCGGGCGTTATCCGGATTTATTGGGTTTAAAGGGAGCGCAGGCGGGATGTCAAGTCAGCTGTGAAAAGCCTCGGCCCAACCGTGGTCGTG
>TACGTAGGGAGCAAGCGTTATCCGGAATTATTGGGTGTAAAGGGTGCGTAGACGGGAATACAAGTTGGTTGTGAAAGCCCTCGGCTCAACTGAGGAACTG
TACGTAGGGAGCAAGCGTTATCCGGAATTATTGGGTGTAAAGGGTGCGTAGACGGGAATACAAGTTGGTTGTGAAAGCCCTCGGCTCAACTGAGGAACTG
>TACGTAGGGGGCGAGCGTTGTCCGGAATTACTGGGCGTAAAGGGAGCGTAGGCGGTCGATTAAGTTAGATGTGAAACCCCCGGGCTTAACTTGGGGACTG
TACGTAGGGGGCGAGCGTTGTCCGGAATTACTGGGCGTAAAGGGAGCGTAGGCGGTCGATTAAGTTAGATGTGAAACCCCCGGGCTTAACTTGGGGACTG
>TACGTAGGGGGCGAGCGTTATCCGGATTTATTGGGCGTAAAGCGTGTGTAGGCGGTTTATTAAGTTTAAGATTAAAGCCCGGAGCTTAACTTCGGTTCGT
TACGTAGGGGGCGAGCGTTATCCGGATTTATTGGGCGTAAAGCGTGTGTAGGCGGTTTATTAAGTTTAAGATTAAAGCCCGGAGCTTAACTTCGGTTCGT
>TACGTAGGTAGCGAGCGTTATCCGGAATTATTGGGCGTAAAGGGTGCGTAGGCGGACTGTTAAGTTTATGGTGAAAGCGTGGGGCTCAACCCCATAAAGC
TACGTAGGTAGCGAGCGTTATCCGGAATTATTGGGCGTAAAGGGTGCGTAGGCGGACTGTTAAGTTTATGGTGAAAGCGTGGGGCTCAACCCCATAAAGC
>TACGGAAGGTCCAGGCGTTATCCGGATTTATTGGGTTTAAAGGGAGCGCAGGCGGACTTTTAAGTCAGCTGTGAAAACTGGCGGCTCAACCGTCAGCCTG
TACGGAAGGTCCAGGCGTTATCCGGATTTATTGGGTTTAAAGGGAGCGCAGGCGGACTTTTAAGTCAGCTGTGAAAACTGGCGGCTCAACCGTCAGCCTG
>TACAGAGGGTGCAAGCGTTAATCGGAATTACTGGGCGTAAAGCGAGCGTAGGTGGCTTGATAAGTCAGATGTGAAAGCCCCGGGCTTAACCTGGGAACGG
TACAGAGGGTGCAAGCGTTAATCGGAATTACTGGGCGTAAAGCGAGCGTAGGTGGCTTGATAAGTCAGATGTGAAAGCCCCGGGCTTAACCTGGGAACGG
>TACGTAGGGAGCAAGCGTTATCCGGATTTACTGGGTGTAAAGGGCGAGTAGGCGGGCTGGCAAGTTGGGAGTGAAATCCCGGGGCTTAACCCCGGAACTG
TACGTAGGGAGCAAGCGTTATCCGGATTTACTGGGTGTAAAGGGCGAGTAGGCGGGCTGGCAAGTTGGGAGTGAAATCCCGGGGCTTAACCCCGGAACTG
>TACGAAGGGTGCAAGCGTTGTTCGGAATTACTGGGCGTAAAGGGCATGTAGGCAGTTATATCAGTCAGGAGTGAAATCCCAGAGCTTAACTTTGGAATTG
TACGAAGGGTGCAAGCGTTGTTCGGAATTACTGGGCGTAAAGGGCATGTAGGCAGTTATATCAGTCAGGAGTGAAATCCCAGAGCTTAACTTTGGAATTG
>TACGGAGGATGCGAGCGTTATCCGGATTCATTGGGTTTAAAGGGTGCGTAGGTGGCCCGCTAAGTCGGCGGTGAAATTCGGTGGCTCAACCACCGGACTG
TACGGAGGATGCGAGCGTTATCCGGATTCATTGGGTTTAAAGGGTGCGTAGGTGGCCCGCTAAGTCGGCGGTGAAATTCGGTGGCTCAACCACCGGACTG
>AACGTAGGGTGCAAGCGTTGTCCGGAATTACTGGGTGTAAAGGGAGCGCAGGCGGGAAGGCAAGTTGGAAGTGAAAACCATGGGCTCAACCCATGAATTG
AACGTAGGGTGCAAGCGTTGTCCGGAATTACTGGGTGTAAAGGGAGCGCAGGCGGGAAGGCAAGTTGGAAGTGAAAACCATGGGCTCAACCCATGAATTG
>TACGGAGGGTGCGAGCGTTAATCGGAATTACTGGGCGTAAAGCGCATGCAGGCGGTCTGTTAAGCAAGATGTGAAAGCCCGGGGCTCAACCTCGGAACAG
TACGGAGGGTGCGAGCGTTAATCGGAATTACTGGGCGTAAAGCGCATGCAGGCGGTCTGTTAAGCAAGATGTGAAAGCCCGGGGCTCAACCTCGGAACAG
>TACGTAGGGAGCGAGCGTTATCCGGATTTATTGGGTGTAAAGCGTGTGTAGGCGGTTACTTAAGTCTGTGGTCTAAGCCTGGAGCTCAACTCCAGTTCGC
TACGTAGGGAGCGAGCGTTATCCGGATTTATTGGGTGTAAAGCGTGTGTAGGCGGTTACTTAAGTCTGTGGTCTAAGCCTGGAGCTCAACTCCAGTTCGC
>TACGGAGGGTGCAAGCGTTAATCGGAATCACTGGGCGTAAAGCGCACGTAGGCTGTCGTGTAAGTCAGGGGTGAAAGCCCACGGCTCAACCGTGGAATTG
TACGGAGGGTGCAAGCGTTAATCGGAATCACTGGGCGTAAAGCGCACGTAGGCTGTCGTGTAAGTCAGGGGTGAAAGCCCACGGCTCAACCGTGGAATTG
>TACGTAGGTGGCGAGCGTTATCCGGAATGATTGGGCGTAAAGGGTGCGTAGGTGGCCAGGAAAGTCTGGAGTAAAAGGTAGGGGCTCAACTCCTGCTGGC
TACGTAGGTGGCGAGCGTTATCCGGAATGATTGGGCGTAAAGGGTGCGTAGGTGGCCAGGAAAGTCTGGAGTAAAAGGTAGGGGCTCAACTCCTGCTGGC
>TACGTAGGGTGCAAGCGTTATCCGGAATTATTGGGCGTAAAGAGCTCGTAGGCGGTTCGTCGCGTCTGGTGTGAAAGCCCATCGCTTAACGGTGGGTCTG
TACGTAGGGTGCAAGCGTTATCCGGAATTATTGGGCGTAAAGAGCTCGTAGGCGGTTCGTCGCGTCTGGTGTGAAAGCCCATCGCTTAACGGTGGGTCTG
>TACGTAGGTCCCGAGCGTTGTCCGGATTTATTGGGCGTAAAGCGAGCGCAGGCGGTTGTATAAGTCAGAAGTAAAAGGCAGTGGCTCAACCATTGTGTGC
TACGTAGGTCCCGAGCGTTGTCCGGATTTATTGGGCGTAAAGCGAGCGCAGGCGGTTGTATAAGTCAGAAGTAAAAGGCAGTGGCTCAACCATTGTGTGC
>TACGGAGGGTGCAAGCGTTGTCCGGAATCATTGGGCGTAAAGAGTTCGTAGGCGGCATGTAAAGTCAGGTGTTAAAGGCTGAGGCTCAACCTCAGTATGG
TACGGAGGGTGCAAGCGTTGTCCGGAATCATTGGGCGTAAAGAGTTCGTAGGCGGCATGTAAAGTCAGGTGTTAAAGGCTGAGGCTCAACCTCAGTATGG
>TACGGAAGGTCCGGGCGTTATCCGGATTTATTGGGTTTAAAGGGAGCGTAGGCCGGAGATTAAGTGTGTTGTGAAATGTAGACGCTCAACGTCTGACTTG
TACGGAAGGTCCGGGCGTTATCCGGATTTATTGGGTTTAAAGGGAGCGTAGGCCGGAGATTAAGTGTGTTGTGAAATGTAGACGCTCAACGTCTGACTTG
>CACCGGCAGCTCTAGTGGTAGCAGTTTTTATTGGGCCTAAAGCGTCCGTAGCCGGTTTAATAAGTCTCTGGTGAAATCCTGCAGCTTAACTGTGGGAATT
CACCGGCAGCTCTAGTGGTAGCAGTTTTTATTGGGCCTAAAGCGTCCGTAGCCGGTTTAATAAGTCTCTGGTGAAATCCTGCAGCTTAACTGTGGGAATT
>TACGTAGGTGGCGAGCGTTATCCGGATTTATTGGGCGTAAAGGGTGCGTAGGCGGTATGTTAAGTATAAAATAAAAGCCCGAAGCTTAACTTCGGTTCGT
TACGTAGGTGGCGAGCGTTATCCGGATTTATTGGGCGTAAAGGGTGCGTAGGCGGTATGTTAAGTATAAAATAAAAGCCCGAAGCTTAACTTCGGTTCGT
>TACGTAGGGAGCGAGCGTTATCCGGATTTATTGGGTGTAAAGGGTGCGTAGGCGGCTTTTTAAGTCTACAGTCTAAGCCCGGAGCTTAACTCCGGTTCGC
TACGTAGGGAGCGAGCGTTATCCGGATTTATTGGGTGTAAAGGGTGCGTAGGCGGCTTTTTAAGTCTACAGTCTAAGCCCGGAGCTTAACTCCGGTTCGC
>TACGTAGGGGGCAAGCGTTGTCCGGAATTATTGGGCGTAAAGAGTACGTAGGCGGTCTGGTAAGCGCAAGGTGAAAGGCATAGGCTCAACCAATGTCAGC
TACGTAGGGGGCAAGCGTTGTCCGGAATTATTGGGCGTAAAGAGTACGTAGGCGGTCTGGTAAGCGCAAGGTGAAAGGCATAGGCTCAACCAATGTCAGC
>TACGTAGGGGGCTAGCGTTATCCGGAATTACTGGGCGTAAAGGGTGCGTAGGTGGTTTCTTAAGTCAGAGGTGAAAGGCTACGGCTCAACCGTAGTAAGC
TACGTAGGGGGCTAGCGTTATCCGGAATTACTGGGCGTAAAGGGTGCGTAGGTGGTTTCTTAAGTCAGAGGTGAAAGGCTACGGCTCAACCGTAGTAAGC
>TACGTAGGGGGCGAGCGTTATCCGGATTCATTGGGCGTAAAGCGCGCGTAGGCGGCCTGGCAGGCCGACGGGTCGAAGCCGGGGGCTCAACCCCCGGAAG
TACGTAGGGGGCGAGCGTTATCCGGATTCATTGGGCGTAAAGCGCGCGTAGGCGGCCTGGCAGGCCGACGGGTCGAAGCCGGGGGCTCAACCCCCGGAAG
>TACGTAGGGGGCGAGCGTTATCCGGATTCATTGGGCGTAAAGCGCGCGTAGGCGGCCTCGTAGGTCGGGAGTCAAATCCGGGGGCTCAACCCCCGCCCGC
TACGTAGGGGGCGAGCGTTATCCGGATTCATTGGGCGTAAAGCGCGCGTAGGCGGCCTCGTAGGTCGGGAGTCAAATCCGGGGGCTCAACCCCCGCCCGC
>TACGAAGGGTGCAAGCGTTACTCGGAATTACTGGGCGTAAAGCGTGCGTAGGTGGTGGTTTAAGTCTGTTGTGAAAGCCCTGGGCTCAACCTGGGAATTG
TACGAAGGGTGCAAGCGTTACTCGGAATTACTGGGCGTAAAGCGTGCGTAGGTGGTGGTTTAAGTCTGTTGTGAAAGCCCTGGGCTCAACCTGGGAATTG
>TACGTAGGTCACGAGCGTTATCCGGAATTATTGGGCGTAAAGAGTGAGCAGGCGGCATGGTAAGTCCGTAGTCAAAGCGTGGGGCTCAACCCCATATAGC
TACGTAGGTCACGAGCGTTATCCGGAATTATTGGGCGTAAAGAGTGAGCAGGCGGCATGGTAAGTCCGTAGTCAAAGCGTGGGGCTCAACCCCATATAGC
>TACGGAGGGGGCTAACGTTGTTCGGAATCATTGGGCGTAAAGAGCACGTAGGCTGTTTAATAAGTTAAGTGTGAAATCCCTGAGCTCAACTCAGGAACTG
TACGGAGGGGGCTAACGTTGTTCGGAATCATTGGGCGTAAAGAGCACGTAGGCTGTTTAATAAGTTAAGTGTGAAATCCCTGAGCTCAACTCAGGAACTG
>TACGTAGGTGGCAAGCGTTATCCGGATTTACTGGGTGTAAAGGGCGTGTAGGCGGGAATGCAAGTCAGATGTGAAAACTATGGGCTCAACCCATAGCCTG
TACGTAGGTGGCAAGCGTTATCCGGATTTACTGGGTGTAAAGGGCGTGTAGGCGGGAATGCAAGTCAGATGTGAAAACTATGGGCTCAACCCATAGCCTG
>TACGTAGGGGGCAAGCGTTATCCGGATTTACTGGGTGTAAAGGGAGCGTAGACGGTTTTGCAAGTCTGAAGTGAAAGCCCGGGGCTTAACCCCGGGACTG
TACGTAGGGGGCAAGCGTTATCCGGATTTACTGGGTGTAAAGGGAGCGTAGACGGTTTTGCAAGTCTGAAGTGAAAGCCCGGGGCTTAACCCCGGGACTG
>TACGTATGGGGCAAGCGTTGTCCGGAATTATTGGGCGTAAAGGGTACGTAGGCGGTTAATTAAGTCTGAATTAAAAGGCAGTGGCTCAACCATTGTAAGG
TACGTATGGGGCAAGCGTTGTCCGGAATTATTGGGCGTAAAGGGTACGTAGGCGGTTAATTAAGTCTGAATTAAAAGGCAGTGGCTCAACCATTGTAAGG
>TACGTATGGGGCAAGCGTTGTCCGGAATTATTGGGCGTAAAGGGTATGTAGGCGGTTAATTAAGTCTGAATTTAAAGGCTGTGGCTCAACCACGGTTCGG
TACGTATGGGGCAAGCGTTGTCCGGAATTATTGGGCGTAAAGGGTATGTAGGCGGTTAATTAAGTCTGAATTTAAAGGCTGTGGCTCAACCACGGTTCGG
>TACGAAGGGGGCTAGCGTTGTTCGGAATTACTGGGCGTAAAGCGCGCGTAGGCGGACATTTAAGTCAGGGGTGAAATCCCGGGGCTCAACCCCGGAACTG
TACGAAGGGGGCTAGCGTTGTTCGGAATTACTGGGCGTAAAGCGCGCGTAGGCGGACATTTAAGTCAGGGGTGAAATCCCGGGGCTCAACCCCGGAACTG
>TACGTAGGTGGCGAGCGTTGTCCGGATTTACTGGGCGTAAAGGGAGCGTAGGCGGATTTTTAAGTGAGATGTGAAATACCCAGGCTCAACCTGGGGGCTG
TACGTAGGTGGCGAGCGTTGTCCGGATTTACTGGGCGTAAAGGGAGCGTAGGCGGATTTTTAAGTGAGATGTGAAATACCCAGGCTCAACCTGGGGGCTG
>TACGGAGGGTCCGAGCGTTATCCGGAATCATTGGGTTTAAAGGGTCCGCAGGCGGTTAATTAAGTCAGAGGTGAAATCCCATCGCTCAACGATGGAACTG
TACGGAGGGTCCGAGCGTTATCCGGAATCATTGGGTTTAAAGGGTCCGCAGGCGGTTAATTAAGTCAGAGGTGAAATCCCATCGCTCAACGATGGAACTG
>TACGGAGGGTGCAAGCGTTAATCGGAATAACTGGGCGTAAAGGGCATGCAGGCGGTTATGCAAGCAGGATGTGAAACCCCCGGGCTTAACCTGGGAACTG
TACGGAGGGTGCAAGCGTTAATCGGAATAACTGGGCGTAAAGGGCATGCAGGCGGTTATGCAAGCAGGATGTGAAACCCCCGGGCTTAACCTGGGAACTG
>TACGGAGGATGCGAGCGTTATCCGGATTTATTGGGTTTAAAGGGTGCGTAGGCGGACTGTTAAGTCAGCGGTGAAAGCGTGTGGCTCAACCATACCACTG
TACGGAGGATGCGAGCGTTATCCGGATTTATTGGGTTTAAAGGGTGCGTAGGCGGACTGTTAAGTCAGCGGTGAAAGCGTGTGGCTCAACCATACCACTG
>TACGGAGGGTGCAAGCGTTGTCCGGAATCATTGGGCGTAAAGAGTTCGTAGGTGGTTTGTTAAGTTTGGTGTTAAATGCAGGGGCTCAACCTCTGTTCGG
TACGGAGGGTGCAAGCGTTGTCCGGAATCATTGGGCGTAAAGAGTTCGTAGGTGGTTTGTTAAGTTTGGTGTTAAATGCAGGGGCTCAACCTCTGTTCGG
>TACGTAGGGTGCGAGCGTTGTCCGGAATTACTGGGCGTAAAGAGCTCGTAGGCGGTTTGTCACGTCGTCTGTGAAATCCCTCGGCTTAACCGGGGGCGTG
TACGTAGGGTGCGAGCGTTGTCCGGAATTACTGGGCGTAAAGAGCTCGTAGGCGGTTTGTCACGTCGTCTGTGAAATCCCTCGGCTTAACCGGGGGCGTG
>TACGGAAGATCCGAGCGTTATCCGGATTTATTGGGTTTAAAGGGAGCGTAGGCGGAGATGCAAGTCAGTTGTGAAAGTTCGCGGCTTAACCGTGGAATTG
TACGGAAGATCCGAGCGTTATCCGGATTTATTGGGTTTAAAGGGAGCGTAGGCGGAGATGCAAGTCAGTTGTGAAAGTTCGCGGCTTAACCGTGGAATTG
>TACGTAGGTTGCAAGCGTTGTCCGGATTTACTGGGTGTAAAGGGCGTGTAGGCGGAGATGCAAGTTAGGAGTGAAATCTATGGGCTCAACCCATAAACTG
TACGTAGGTTGCAAGCGTTGTCCGGATTTACTGGGTGTAAAGGGCGTGTAGGCGGAGATGCAAGTTAGGAGTGAAATCTATGGGCTCAACCCATAAACTG
>TACGTAGGGGGCAAGCGTTATCCGGATTTACTGGGTGTAAAGGGAGTGTAGGTGGCTGCGCAAGTCAGGAGTGAAAGCCCGGGGCTCAACCCCGGGACTG
TACGTAGGGGGCAAGCGTTATCCGGATTTACTGGGTGTAAAGGGAGTGTAGGTGGCTGCGCAAGTCAGGAGTGAAAGCCCGGGGCTCAACCCCGGGACTG
>TACGGAAGGTCCGGGCGTTATCCGGAATTATTGGGTTTAAAGGGAGCGCAGGCGGTCCGGTAAGCCTGCCGTGAAAAGTCGGCGCCCAACGCCGGCCTTG
TACGGAAGGTCCGGGCGTTATCCGGAATTATTGGGTTTAAAGGGAGCGCAGGCGGTCCGGTAAGCCTGCCGTGAAAAGTCGGCGCCCAACGCCGGCCTTG
>TACGTATGGAGCAAGCGTTATCCGGATTTACTGGGTGTAAAGGGTGCGTAGGTGGCAGTGCAAGTCAGATGTGAAAGGCCGGGGCTCAACCCCGGAGCTG
TACGTATGGAGCAAGCGTTATCCGGATTTACTGGGTGTAAAGGGTGCGTAGGTGGCAGTGCAAGTCAGATGTGAAAGGCCGGGGCTCAACCCCGGAGCTG
>TACGTATGGTGCAAGCGTTATCCGGATTTACTGGGTGTAAAGGGAGCGCAGGCGGTGCGGCAAGTCTGATGTGAAAGCCCGGGGCTCAACCCCGGTACTG
TACGTATGGTGCAAGCGTTATCCGGATTTACTGGGTGTAAAGGGAGCGCAGGCGGTGCGGCAAGTCTGATGTGAAAGCCCGGGGCTCAACCCCGGTACTG
>TACGGAGGGTGCGAGCGTTAATCGGAATAACTGGGCGTAAAGGGCACGCAGGCGGTTATTTAAGTGAGGTGTGAAAGCCCTGGGCTTAACCTAGGAATTG
TACGGAGGGTGCGAGCGTTAATCGGAATAACTGGGCGTAAAGGGCACGCAGGCGGTTATTTAAGTGAGGTGTGAAAGCCCTGGGCTTAACCTAGGAATTG
>TACGAAGGGTGCGAGCGTTGTTCGGAATTACTGGGCGTAAAGGGTGTGTAGGCGGTTAGGTAAGATAGCGGTGAAATGCCGGGGCTCAACCTCGGAATTG
TACGAAGGGTGCGAGCGTTGTTCGGAATTACTGGGCGTAAAGGGTGTGTAGGCGGTTAGGTAAGATAGCGGTGAAATGCCGGGGCTCAACCTCGGAATTG
>TACGAAGGGGGCAAGCGTTGTTCGGAATTACTGGGCGTAAAGGGTGTGTAGGCGGTTATGTAAGATAGCGGTGAAATGCCGGGGCTTAACCTCGGAACTG
TACGAAGGGGGCAAGCGTTGTTCGGAATTACTGGGCGTAAAGGGTGTGTAGGCGGTTATGTAAGATAGCGGTGAAATGCCGGGGCTTAACCTCGGAACTG
>TACGTAGGTGGCAAGCGTTATCCGGAATTATTGGGCGTAAAGCGCGCGTAGGCGGTTTCTTAAGTCTGATGTGAAAGCCCACGGCTCAACCGTGGAGGGT
TACGTAGGTGGCAAGCGTTATCCGGAATTATTGGGCGTAAAGCGCGCGTAGGCGGTTTCTTAAGTCTGATGTGAAAGCCCACGGCTCAACCGTGGAGGGT
>TACGTAGGGGGCGAGCGTTGTCCGGAATGATTGGGCGTAAAGGGCGCGTAGGCGGCCTGCTAAGTCTGGAGTGAAAGTCCTGCTTTCAAGGTGGGAATTG
TACGTAGGGGGCGAGCGTTGTCCGGAATGATTGGGCGTAAAGGGCGCGTAGGCGGCCTGCTAAGTCTGGAGTGAAAGTCCTGCTTTCAAGGTGGGAATTG
>TACGTAGGGGGCAAGCGTTATCCGGATTTACTGGGTGTAAAGGGAGCGTAGACGGTGAAGCAAGTCTGAAGTGAAAGGTTGGGGCTCAACCCCGAAACTG
TACGTAGGGGGCAAGCGTTATCCGGATTTACTGGGTGTAAAGGGAGCGTAGACGGTGAAGCAAGTCTGAAGTGAAAGGTTGGGGCTCAACCCCGAAACTG
>TACGGAAGGTTCGGGCGTTATCCGGATTTATTGGGTTTAAAGGGAGCGCAGGCGGACATTTAAGTCAGTTGTGAAATACGGCGGCTCAACCGTCGAACTG
TACGGAAGGTTCGGGCGTTATCCGGATTTATTGGGTTTAAAGGGAGCGCAGGCGGACATTTAAGTCAGTTGTGAAATACGGCGGCTCAACCGTCGAACTG
>TACGTAGGTGGCAAGCGTTGTCCGGAATTACTGGGTGTAAAGGGAGCGCAGGCGGGAAATCAAGTTGGATGTGAAATGTCGGGGCTTAACCCCGGAACTG
TACGTAGGTGGCAAGCGTTGTCCGGAATTACTGGGTGTAAAGGGAGCGCAGGCGGGAAATCAAGTTGGATGTGAAATGTCGGGGCTTAACCCCGGAACTG
>TACGTAGGGGGCAAGCGTTATCCGGATTTACTGGGTGTAAAGGGAGCGTAGGTGGCGTGGCAAGTCAGAAGTGAAAGCCCGGGGCTCAACTCCGGGACTG
TACGTAGGGGGCAAGCGTTATCCGGATTTACTGGGTGTAAAGGGAGCGTAGGTGGCGTGGCAAGTCAGAAGTGAAAGCCCGGGGCTCAACTCCGGGACTG
>TACGTAGGTGGCAAGCGTTGTCCGGATTTACTGGGTGTAAAGGGCGTGTAGCCGGGTCGGCAAGTCAGATGTGAAATCCACGGGCTTAACTCGTGAACTG
TACGTAGGTGGCAAGCGTTGTCCGGATTTACTGGGTGTAAAGGGCGTGTAGCCGGGTCGGCAAGTCAGATGTGAAATCCACGGGCTTAACTCGTGAACTG
>TACGTAGGTGGCGAGCGTTGTTCGGATTTATTGGGCGTAAAGGGTCTGTAGGAGGTTTGTTAAATACGAGGTGAAATCCGGGGGCTCAACCTCCGAATTG
TACGTAGGTGGCGAGCGTTGTTCGGATTTATTGGGCGTAAAGGGTCTGTAGGAGGTTTGTTAAATACGAGGTGAAATCCGGGGGCTCAACCTCCGAATTG
>TACGAAGGGGGCAAGCGTTGTTCGGAATTACTGGGCGTAAAGGGAGTGTAGGCGGTTTTGTAAGATAGCGGTGAAATGCCGGGGCTCAACCTCGGAATTG
TACGAAGGGGGCAAGCGTTGTTCGGAATTACTGGGCGTAAAGGGAGTGTAGGCGGTTTTGTAAGATAGCGGTGAAATGCCGGGGCTCAACCTCGGAATTG
>AACGTAGGTCACAAGCGTTGTCCGGAATTACTGGGTGTAAAGGGAGCGCAGGCGGGTAATTAAGTTGGAAGTGAAATCCATGGGCTCAACCCATGAACTG
AACGTAGGTCACAAGCGTTGTCCGGAATTACTGGGTGTAAAGGGAGCGCAGGCGGGTAATTAAGTTGGAAGTGAAATCCATGGGCTCAACCCATGAACTG
>TACGTAGGTGGCAAGCGTTATCCGGAATTACTGGGTGTAAAGGGAGCGCAGGCGGGATAGCAAGTCAGCTGTGAAAACTATGGGCTCAACCCATAAACTG
TACGTAGGTGGCAAGCGTTATCCGGAATTACTGGGTGTAAAGGGAGCGCAGGCGGGATAGCAAGTCAGCTGTGAAAACTATGGGCTCAACCCATAAACTG
>TACGTAGGGGGCAAGCGTTATCCGGATTTACTGGGTGTAAAGGGAGCGTAGGCGGCGGAGCAAGTCAGAAGTGAAAGCCCGGGGCTCAACCCCGGGACGG
TACGTAGGGGGCAAGCGTTATCCGGATTTACTGGGTGTAAAGGGAGCGTAGGCGGCGGAGCAAGTCAGAAGTGAAAGCCCGGGGCTCAACCCCGGGACGG
>TACGTAGGGGGCAAGCGTTATCCGGATTTACTGGGTGTAAAGGGAGCGTAGACGGAACGGCAAGTTTGAAGTGAAATACCCGGGCTTAACCCGGGAACTG
TACGTAGGGGGCAAGCGTTATCCGGATTTACTGGGTGTAAAGGGAGCGTAGACGGAACGGCAAGTTTGAAGTGAAATACCCGGGCTTAACCCGGGAACTG
>TACGTAGGGCGCAAGCGTTATCCGGAATTATTGGGCGTAAAGAGCTCGTAGGCGGTTTGTCGCGTCTGCCGTGAAAGTCCGGGGCTTAACTCCGGATCTG
TACGTAGGGCGCAAGCGTTATCCGGAATTATTGGGCGTAAAGAGCTCGTAGGCGGTTTGTCGCGTCTGCCGTGAAAGTCCGGGGCTTAACTCCGGATCTG
>TACGTAGGTGGCAAGCGTTGTCCGGATTTATTGGGCGTAAAGGGAACGCAGGCGGTCTTTTAAGTCTGATGTGAAAGCCTTCGGCTTAACCGAAGTAGTG
TACGTAGGTGGCAAGCGTTGTCCGGATTTATTGGGCGTAAAGGGAACGCAGGCGGTCTTTTAAGTCTGATGTGAAAGCCTTCGGCTTAACCGAAGTAGTG
>TACGGGGGATGCGAGCGTTATCCGGATTCATTGGGTTTAAAGGGTGCGTAGGCTGTGCGTCAAGTCAGGGGTGAAATTCCCGCGCTCAACGCGGGGGCTG
TACGGGGGATGCGAGCGTTATCCGGATTCATTGGGTTTAAAGGGTGCGTAGGCTGTGCGTCAAGTCAGGGGTGAAATTCCCGCGCTCAACGCGGGGGCTG
>AACGTAGGTCACAAGCGTTGTCCGGAATTACTGGGTGTAAAGGGAGCGCAGGCGGGAAGACAAGTTGGAAGTGAAATCTATGGGCTCAACCCATAAACTG
AACGTAGGTCACAAGCGTTGTCCGGAATTACTGGGTGTAAAGGGAGCGCAGGCGGGAAGACAAGTTGGAAGTGAAATCTATGGGCTCAACCCATAAACTG
>TACGTAGGGAGCGAGCGTTGTCCGGAATGACTGGGTGTAAAGGGAGCGTAGGCGGGATGGCAAGTCAGATGTGAAACCTGAGGGCTCAACCTTCAGACTG
TACGTAGGGAGCGAGCGTTGTCCGGAATGACTGGGTGTAAAGGGAGCGTAGGCGGGATGGCAAGTCAGATGTGAAACCTGAGGGCTCAACCTTCAGACTG
>TACGTAGGTGGCAAGCGTTGTCCGGATTTACTGGGTGTAAAGGGCGTGTAGGCGGAGATGCAAGTCAGAAGTGAAATCTATGGGCTTAACCCATAAACTG
TACGTAGGTGGCAAGCGTTGTCCGGATTTACTGGGTGTAAAGGGCGTGTAGGCGGAGATGCAAGTCAGAAGTGAAATCTATGGGCTTAACCCATAAACTG
>TACAGAGGTCTCAAGCGTTGTTCGGAATCACTGGGCGTAAAGGGTACGTAGGCTGCCGCATAAGTCGTGCGTGAAAGGCAGGGGCTCAACCCCTGGAGTG
TACAGAGGTCTCAAGCGTTGTTCGGAATCACTGGGCGTAAAGGGTACGTAGGCTGCCGCATAAGTCGTGCGTGAAAGGCAGGGGCTCAACCCCTGGAGTG
>TACGTAGGGGGCAAGCGTTATCCGGATTTACTGGGTGTAAAGGGAGCGTAGACGGCTGTGCAAGTCTGAAGTGAAAGGCATGGGCTCAACCTGTGGACTG
TACGTAGGGGGCAAGCGTTATCCGGATTTACTGGGTGTAAAGGGAGCGTAGACGGCTGTGCAAGTCTGAAGTGAAAGGCATGGGCTCAACCTGTGGACTG
>TACGTAGGTGGCAAGCGTTGTCCGGATTTACTGGGCGTAAAGGGAGCGTAGGCGGACTTTTAAGTGAGATGTGAAATACCCGGGCTCAACTTGGGTGCTG
TACGTAGGTGGCAAGCGTTGTCCGGATTTACTGGGCGTAAAGGGAGCGTAGGCGGACTTTTAAGTGAGATGTGAAATACCCGGGCTCAACTTGGGTGCTG
>TACGGAAGGTCCGGGCGTTATCCGGATTTATTGGGTTTAAAGGGAGCGTAGGCCGCCGATTAAGCGTGTTGTGAAATGTAGAGGCCCAACCTCTGCACTG
TACGGAAGGTCCGGGCGTTATCCGGATTTATTGGGTTTAAAGGGAGCGTAGGCCGCCGATTAAGCGTGTTGTGAAATGTAGAGGCCCAACCTCTGCACTG
>TACGTAGGGAGCAAGCGTTATCCGGATTTATTGGGTGTAAAGGGTGCGTAGACGGGAAATTAAGTTAGTTGTGAAATCCCTCGGCTCAACTGAGGAACTG
TACGTAGGGAGCAAGCGTTATCCGGATTTATTGGGTGTAAAGGGTGCGTAGACGGGAAATTAAGTTAGTTGTGAAATCCCTCGGCTCAACTGAGGAACTG
>TACGTATGGGGCGAGCGTTATCCGGATTCATTGGGCGTAAAGCGCGCGTAGGCGGCCTGGCAGGCCGGGAGTCAAATCCGGGGGCTCAACCCCCGCCCGC
TACGTATGGGGCGAGCGTTATCCGGATTCATTGGGCGTAAAGCGCGCGTAGGCGGCCTGGCAGGCCGGGAGTCAAATCCGGGGGCTCAACCCCCGCCCGC
>TACGTAGGGTGCAAGCGTTGTCCGGAATTATTGGGCGTAAAGAGCTCGTAGGCGGTTTGTCGCGTCTGCTGTGAAAACTGGAGGCTCAACCTCCAGCCTG
TACGTAGGGTGCAAGCGTTGTCCGGAATTATTGGGCGTAAAGAGCTCGTAGGCGGTTTGTCGCGTCTGCTGTGAAAACTGGAGGCTCAACCTCCAGCCTG
>TACGTAGGTGGCGAGCGTTATCCGGATTTATTGGGCGTAAAGCGTGCGCAGGCGGTTTGTTAAGTATAGAATTAAAGCCCGAAGCTTAACTTCGGTTCGT
TACGTAGGTGGCGAGCGTTATCCGGATTTATTGGGCGTAAAGCGTGCGCAGGCGGTTTGTTAAGTATAGAATTAAAGCCCGAAGCTTAACTTCGGTTCGT
>TACGTAGGGAGCAAGCGTTATCCGGATTTACTGGGTGTAAAGGGCGTGTAGGCGGGACTGCAAGTCAGATGTGAAAACTATGGGCTCAACTCATAGCCTG
TACGTAGGGAGCAAGCGTTATCCGGATTTACTGGGTGTAAAGGGCGTGTAGGCGGGACTGCAAGTCAGATGTGAAAACTATGGGCTCAACTCATAGCCTG
>TACGGAAGGTTCAGGCGTTATCCGGATTTATTGGGTTTAAAGGGAGCGCAGGCGGACATTTAAGTCAGTTGTGAAATACGGCGGCTCAACCGTCGAACTG
TACGGAAGGTTCAGGCGTTATCCGGATTTATTGGGTTTAAAGGGAGCGCAGGCGGACATTTAAGTCAGTTGTGAAATACGGCGGCTCAACCGTCGAACTG
>TACGTAGGGGGCAAGCGTTATCCGGAATTACTGGGTGTAAAGGGTGCGTAGGTGGTATGGCAAGTCAGAAGTGAAAACCCAGGGCTTAACTCTGGGACTG
TACGTAGGGGGCAAGCGTTATCCGGAATTACTGGGTGTAAAGGGTGCGTAGGTGGTATGGCAAGTCAGAAGTGAAAACCCAGGGCTTAACTCTGGGACTG
>TACATAGGGTGCAAGCGTTATCCGGAATTATTGGGCGTAAAGCGTCTGTAGGTGGTCAAGAAAGTCTGAAGTTAAAGCCCGGGGCTCAACCCCGGCCCGC
TACATAGGGTGCAAGCGTTATCCGGAATTATTGGGCGTAAAGCGTCTGTAGGTGGTCAAGAAAGTCTGAAGTTAAAGCCCGGGGCTCAACCCCGGCCCGC
>TACGTAGGGAGCGAGCGTTGTCCGGATTTATTGGGTGTAAAGGGTGCGTAGACGGACTTACAAGTTAGTTGTGAAATCCCTCGGCTTAACTGAGGAACTG
TACGTAGGGAGCGAGCGTTGTCCGGATTTATTGGGTGTAAAGGGTGCGTAGACGGACTTACAAGTTAGTTGTGAAATCCCTCGGCTTAACTGAGGAACTG
>TACGTAGGGGGCAAGCGTTATCCGGATTTACTGGGTGTAAAGGGTGCGTAGGTGGCAAGGCAAGTCAGATGTGAAAGCCCGGGGCTCAACCCCGGTACTG
TACGTAGGGGGCAAGCGTTATCCGGATTTACTGGGTGTAAAGGGTGCGTAGGTGGCAAGGCAAGTCAGATGTGAAAGCCCGGGGCTCAACCCCGGTACTG
>TACGTAGGGGGCGAGCGTTATCCGGATTTATTGGGCGTAAAGCGTGTGTAGGCGGTTTGTTAAGTCTGAGATGAAAGGCTATGGCTCAACCATAGTTTGT
TACGTAGGGGGCGAGCGTTATCCGGATTTATTGGGCGTAAAGCGTGTGTAGGCGGTTTGTTAAGTCTGAGATGAAAGGCTATGGCTCAACCATAGTTTGT
>GACGTAGGTGGCAAGCGTTACTCGGAATTACTAGGCGTAAAGCGCGCGTAGGCGGAATGTTAAGTCTGTTGTGTAATCTCTGGGCTCAACCCAGAAACTG
GACGTAGGTGGCAAGCGTTACTCGGAATTACTAGGCGTAAAGCGCGCGTAGGCGGAATGTTAAGTCTGTTGTGTAATCTCTGGGCTCAACCCAGAAACTG
>TACGTAGGGGGCAAGCGTTATCCGGAATTATTGGGCGTAAAGAGTGCGTAGGTGGTTACCTAAGCGCAAGGTTTAATCTTGAGGCTTAACCTCATTCTGC
TACGTAGGGGGCAAGCGTTATCCGGAATTATTGGGCGTAAAGAGTGCGTAGGTGGTTACCTAAGCGCAAGGTTTAATCTTGAGGCTTAACCTCATTCTGC
>TACGTAGGGGGCGAGCGTTATCCGGATTTATTGGGTGTAAAGCGTGTGTAGGCGGTTTCTTAAGTCTAAGGTTTAATCCCGGAGCTCAACTCCGGTCCGC
TACGTAGGGGGCGAGCGTTATCCGGATTTATTGGGTGTAAAGCGTGTGTAGGCGGTTTCTTAAGTCTAAGGTTTAATCCCGGAGCTCAACTCCGGTCCGC
>TACGTAGGGAGCGAGCGTTGTCCGGAATTACTGGGTGTAAAGGGAGCGTAGGCGGGACGGCAAGTCAGATGTGAAATACATGGGCTCAACCCATGGGCTG
TACGTAGGGAGCGAGCGTTGTCCGGAATTACTGGGTGTAAAGGGAGCGTAGGCGGGACGGCAAGTCAGATGTGAAATACATGGGCTCAACCCATGGGCTG
>TACGTAGGTTGCGAGCGTTGTCCGGATTTACTGGGTGTAAAGGGCGTGTAGGCGGAGACGCAGGTCGGGAGTGAAAACCCGGGGCTCAACCCCGGAACTG
TACGTAGGTTGCGAGCGTTGTCCGGATTTACTGGGTGTAAAGGGCGTGTAGGCGGAGACGCAGGTCGGGAGTGAAAACCCGGGGCTCAACCCCGGAACTG
>TACGTAGGGAGCAAGCGTTATCCGGATTTATTGGGTGTAAAGGGTGCGTAGACGGGAAATTAAGTTAGTTGTGAAATCCCTCGGCTTAACTGAGGAACTG
TACGTAGGGAGCAAGCGTTATCCGGATTTATTGGGTGTAAAGGGTGCGTAGACGGGAAATTAAGTTAGTTGTGAAATCCCTCGGCTTAACTGAGGAACTG
>TACGTAGGGGGCGAGCGTTATCCGGATTTATTGGGCGTAAAGCGTGTGTAGGCGGTTTGTTAAGTTTAAGATTAAAGCCCGGGGCTCAACTCCGGTAAGT
TACGTAGGGGGCGAGCGTTATCCGGATTTATTGGGCGTAAAGCGTGTGTAGGCGGTTTGTTAAGTTTAAGATTAAAGCCCGGGGCTCAACTCCGGTAAGT
>TACAGAGGCCAAGAGCGTTGTTCGGATTTACTGGGCGTAAAGGGCGCGTAGGCGGTCTTGCGTGTCAAGTGTGAAATCTCCGGGCCCAACCCGGAAAGTG
TACAGAGGCCAAGAGCGTTGTTCGGATTTACTGGGCGTAAAGGGCGCGTAGGCGGTCTTGCGTGTCAAGTGTGAAATCTCCGGGCCCAACCCGGAAAGTG
>TACGTAGGTGGCAAGCGTTGTCCGGAATTACTGGGTGTAAAGGGAGCGCAGGCGGGTGATCAAGTCAGCTGTGAAAACTACGGGCTTAACCCGTAGACTG
TACGTAGGTGGCAAGCGTTGTCCGGAATTACTGGGTGTAAAGGGAGCGCAGGCGGGTGATCAAGTCAGCTGTGAAAACTACGGGCTTAACCCGTAGACTG
>TACGTAGGTTGCAAGCATTATCCGGAATTATTGGGCGTAAAGAGTGAGCAGGCGGTTTGCTAAGTTTAAAGTCAAATCTATGGGCTTAACCCATATTCGC
TACGTAGGTTGCAAGCATTATCCGGAATTATTGGGCGTAAAGAGTGAGCAGGCGGTTTGCTAAGTTTAAAGTCAAATCTATGGGCTTAACCCATATTCGC
>TACGTAGGGTGCAAGCGTTAATCGGAATTACTGGGCGTAAAGCGTGCGCAGGCGGTTTTGTAAGTCTGACGTGAAATCCCCGGGCTCAACCTGGGAATTG
TACGTAGGGTGCAAGCGTTAATCGGAATTACTGGGCGTAAAGCGTGCGCAGGCGGTTTTGTAAGTCTGACGTGAAATCCCCGGGCTCAACCTGGGAATTG
>TACGTAGGTGGCAAGCGTTGTCCGGATTTACTGGGTGTAAAGGGTGCGCAGGCGGGACTGCAAGTTGGATGTGAAATACCGGGGCTTAACCCCGGAGCTG
TACGTAGGTGGCAAGCGTTGTCCGGATTTACTGGGTGTAAAGGGTGCGCAGGCGGGACTGCAAGTTGGATGTGAAATACCGGGGCTTAACCCCGGAGCTG
>TACGTATGTCGCAAGCGTTATCCGGATTTATTGGGCGTAAAGCGCGTCTAGGCGGTTTGGTAAGTCTGATGTGAAAATGCGGGGCTCAACTCCGTATTGC
TACGTATGTCGCAAGCGTTATCCGGATTTATTGGGCGTAAAGCGCGTCTAGGCGGTTTGGTAAGTCTGATGTGAAAATGCGGGGCTCAACTCCGTATTGC
>TACGGAAGGTCCGGGCGTTATCCGGATTTATTGGGTTTAAAGGGAGCGTAGGCCGTGAGGCAAGCGTGTTGTGAAATGCAGGCGCCCAACGCCCGCACTG
TACGGAAGGTCCGGGCGTTATCCGGATTTATTGGGTTTAAAGGGAGCGTAGGCCGTGAGGCAAGCGTGTTGTGAAATGCAGGCGCCCAACGCCCGCACTG
>AACGTAGGGTGCAAGCGTTGTCCGGAATTACTGGGTGTAAAGGGAGCGCAGGCGGACCGGCAAGTTGGAAGTGAAATCCATGGGCTTAACCCATGAATTG
AACGTAGGGTGCAAGCGTTGTCCGGAATTACTGGGTGTAAAGGGAGCGCAGGCGGACCGGCAAGTTGGAAGTGAAATCCATGGGCTTAACCCATGAATTG
>TACGGAAGGTCCGGGCGTTATCCGGATTTATTGGGTTTAAAGGGAGCGTAGGCCGCGGGTTAAGCGTGTTGTGAAATGCAGGGGCTCAACCTCTGCACTG
TACGGAAGGTCCGGGCGTTATCCGGATTTATTGGGTTTAAAGGGAGCGTAGGCCGCGGGTTAAGCGTGTTGTGAAATGCAGGGGCTCAACCTCTGCACTG
>TACGTAGGGTGCAAGCGTTGTCCGGAATTACTGGGCGTAAAGAGTTCGTAGGCGGTTTGTCACGTCGTTTGTGAAAACTCACAGCTCAACTGTGAGCCTG
TACGTAGGGTGCAAGCGTTGTCCGGAATTACTGGGCGTAAAGAGTTCGTAGGCGGTTTGTCACGTCGTTTGTGAAAACTCACAGCTCAACTGTGAGCCTG
>TACGGAGGATCCAAGCGTTATCCGGATTTATTGGGTTTAAAGGGTGCGTAGGCGGCTTATTAAGTCAGGGGTGAAAGACGGTGGCTCAACCATCGCAGTG
TACGGAGGATCCAAGCGTTATCCGGATTTATTGGGTTTAAAGGGTGCGTAGGCGGCTTATTAAGTCAGGGGTGAAAGACGGTGGCTCAACCATCGCAGTG
>TACGTAGGGAGCGAGCGTTGTCCGGAATTACTGGGTGTAAAGGGAGCGTAGGCGGGATTGCAAGTCAGATGTGAAATGTATGGGCTTAACCCATAAACTG
TACGTAGGGAGCGAGCGTTGTCCGGAATTACTGGGTGTAAAGGGAGCGTAGGCGGGATTGCAAGTCAGATGTGAAATGTATGGGCTTAACCCATAAACTG
>TACGTAGGGAGCGAGCGTTATCCGGATTTATTGGGTGTAAAGCGTGTGTAGGCGGTTTTTTAAGTCTGTGGTCTAAGCCTGGAGCTCAACTCCAGTTCGC
TACGTAGGGAGCGAGCGTTATCCGGATTTATTGGGTGTAAAGCGTGTGTAGGCGGTTTTTTAAGTCTGTGGTCTAAGCCTGGAGCTCAACTCCAGTTCGC
>TACGTAGGTGGCGAGCGTTGTCCGGAATTATTGGGCGTAAAGGGAGCGCAGGCGGGAAGGTAAGTCTATCTTAAAAGTGCGGGGCTCAACCCCGTGATGG
TACGTAGGTGGCGAGCGTTGTCCGGAATTATTGGGCGTAAAGGGAGCGCAGGCGGGAAGGTAAGTCTATCTTAAAAGTGCGGGGCTCAACCCCGTGATGG
>TACGTAGGGAGCGAGCGTTATCCGGATTTATTGGGTGTAAAGGGTGCGTAGGCGGTTTAACAGGTCTGTGGTCTAAGCCCGAAGCTTAACTTCGGTTCGC
TACGTAGGGAGCGAGCGTTATCCGGATTTATTGGGTGTAAAGGGTGCGTAGGCGGTTTAACAGGTCTGTGGTCTAAGCCCGAAGCTTAACTTCGGTTCGC
>TACAGAGGATGCAAGCGTTATCCGGAATGATTGGGCGTAAAGCGTCTGTAGGTGGCTTTTTAAGTCCGCCGTCAAATCCCAGGGCTCAACCCTGGACAGG
TACAGAGGATGCAAGCGTTATCCGGAATGATTGGGCGTAAAGCGTCTGTAGGTGGCTTTTTAAGTCCGCCGTCAAATCCCAGGGCTCAACCCTGGACAGG
>TACGTAGGGGGCAAGCGTTATCCGGATTTACTGGGTGTAAAGGGTGCGTAGGTGGTATGGCAAGTCAGAAGTGAAAACGCAGGGCTTAACCCTGCGACTG
TACGTAGGGGGCAAGCGTTATCCGGATTTACTGGGTGTAAAGGGTGCGTAGGTGGTATGGCAAGTCAGAAGTGAAAACGCAGGGCTTAACCCTGCGACTG
>TACGGAGGGTGCAAGCGTTATCCGGATTCATTGGGTTTAAAGGGTCCGTAGGCGGAATAATAAGTCAGTGGTGAAATCCTACAGCTTAACTGTAGAACTG
TACGGAGGGTGCAAGCGTTATCCGGATTCATTGGGTTTAAAGGGTCCGTAGGCGGAATAATAAGTCAGTGGTGAAATCCTACAGCTTAACTGTAGAACTG
>TACAGAGGGTGCAAGCGTTAATCGGAATTACTGGGCGTAAAGCGCGCGTAGGTGGCTTGGTAAGTTGAATGTGAAATCCCCGGGCTCAACCTGGGAACTG
TACAGAGGGTGCAAGCGTTAATCGGAATTACTGGGCGTAAAGCGCGCGTAGGTGGCTTGGTAAGTTGAATGTGAAATCCCCGGGCTCAACCTGGGAACTG
>TACGGAGGATACGAGCGTTATCCGGAATTATTGGGTTTAAAGGGTGCGTAGGTGGCGTAGTAAGTCAGTGGTGAAAATCCGGTGCTTAACATCGGACTTG
TACGGAGGATACGAGCGTTATCCGGAATTATTGGGTTTAAAGGGTGCGTAGGTGGCGTAGTAAGTCAGTGGTGAAAATCCGGTGCTTAACATCGGACTTG
>TACGTAGGGTGCAAGCGTTAATCGGAATTACTGGGCGTAAAGCGTGCGCAGGCGGTTCGGAAAGAAAGATGTGAAATCCCAGGGCTCAACCTTGGAACTG
TACGTAGGGTGCAAGCGTTAATCGGAATTACTGGGCGTAAAGCGTGCGCAGGCGGTTCGGAAAGAAAGATGTGAAATCCCAGGGCTCAACCTTGGAACTG
>TACGTATGGAGCAAGCGTTATCCGGATTTACTGGGTGTAAAGGGAGCGTAGGCGGTATGACAAGTCTGATGTGAAAGGCCGGGGCTCAACCCCGGGACTG
TACGTATGGAGCAAGCGTTATCCGGATTTACTGGGTGTAAAGGGAGCGTAGGCGGTATGACAAGTCTGATGTGAAAGGCCGGGGCTCAACCCCGGGACTG
>TACGTAAGGACCGAGCGTTGTCCGGAATCATTGGGCGTAAAGGGTACGTAGGCGGTTTATTAAGTTAGAAGTGAAAGGCTATAGCTCAACTATAGTAAGC
TACGTAAGGACCGAGCGTTGTCCGGAATCATTGGGCGTAAAGGGTACGTAGGCGGTTTATTAAGTTAGAAGTGAAAGGCTATAGCTCAACTATAGTAAGC
>TACGGAGGATGCGAGCGTTATCCGGATTTATTGGGTTTAAAGGGTGCGTAGGCGGGCTGTTAAGTCAGCGGTGAAAGCGTGTGGCTCAACCATACCACTG
TACGGAGGATGCGAGCGTTATCCGGATTTATTGGGTTTAAAGGGTGCGTAGGCGGGCTGTTAAGTCAGCGGTGAAAGCGTGTGGCTCAACCATACCACTG
>TACGTAGGGGGCAAGCGTTGTCCGGAATTATTGGGCGTAAAGCGCGCGCAGGCGGTCATTTAAGTTGGGTGTTTAACCCCAGGGCTCAACCCTGGGTCGC
TACGTAGGGGGCAAGCGTTGTCCGGAATTATTGGGCGTAAAGCGCGCGCAGGCGGTCATTTAAGTTGGGTGTTTAACCCCAGGGCTCAACCCTGGGTCGC
>TACGGAGGGTGCAAGCGTTGTCCGGAATCATTGGGCGTAAAGAGTTCGTAGGCGGTATGTAAAGTCAGGTGTTAAAGGCAGAGGCTCAACTTCTGTACGG
TACGGAGGGTGCAAGCGTTGTCCGGAATCATTGGGCGTAAAGAGTTCGTAGGCGGTATGTAAAGTCAGGTGTTAAAGGCAGAGGCTCAACTTCTGTACGG
>TACGTAGGGAGCGAGCGTTGTCCGGAATTACTGGGTGTAAAGGGAGCGTAGGCGGGACATCAAGTCAGATGTGAAAACTATGGGCTTAACCCATAGACTG
TACGTAGGGAGCGAGCGTTGTCCGGAATTACTGGGTGTAAAGGGAGCGTAGGCGGGACATCAAGTCAGATGTGAAAACTATGGGCTTAACCCATAGACTG
>TACGTAGGTGGCAAGCGTTATCCGGATTTACTGGGTGTAAAGGGCGCGTAGGCGGGGATGCAAGTCAGATGTGAAATCTATGGGCTTAACTCATAAACTG
TACGTAGGTGGCAAGCGTTATCCGGATTTACTGGGTGTAAAGGGCGCGTAGGCGGGGATGCAAGTCAGATGTGAAATCTATGGGCTTAACTCATAAACTG
>TACGTAGGGAGCGAGCGTTGTCCGGATTTATTGGGTGTAAAGGGTGCGTAGGCGGTCAAGTAAGTCAGGCGTGTAATTCAGGGGCTTAACCCCTGGACGG
TACGTAGGGAGCGAGCGTTGTCCGGATTTATTGGGTGTAAAGGGTGCGTAGGCGGTCAAGTAAGTCAGGCGTGTAATTCAGGGGCTTAACCCCTGGACGG
>AACGTAGGTCACAAGCGTTGTCCGGAATTACTGGGTGTAAAGGGAGCGCAGGCGGGAAGACAAGTTGGAAGTGAAATCCATGGGCTCAACCCATGAACTG
AACGTAGGTCACAAGCGTTGTCCGGAATTACTGGGTGTAAAGGGAGCGCAGGCGGGAAGACAAGTTGGAAGTGAAATCCATGGGCTCAACCCATGAACTG
>TACGGAAGGTCCGGGCGTTATCCGGATTTATTGGGTTTAAAGGGAGCGTAGGCTGGAGATTAAGTGTGTTGTGAAATGTAGACGCTCAACGTCTGACTTG
TACGGAAGGTCCGGGCGTTATCCGGATTTATTGGGTTTAAAGGGAGCGTAGGCTGGAGATTAAGTGTGTTGTGAAATGTAGACGCTCAACGTCTGACTTG
>AACGTAGGTCACAAGCGTTGTCCGGAATTACTGGGTGTAAAGGGAGCGCAGGCGGGAAGGCAAGTTGGAAGTGAAATCCATGGGCTCAACCCATGAACTG
AACGTAGGTCACAAGCGTTGTCCGGAATTACTGGGTGTAAAGGGAGCGCAGGCGGGAAGGCAAGTTGGAAGTGAAATCCATGGGCTCAACCCATGAACTG
>TACGTAGGGGGCAAGCGTTATCCGGATTTACTGGGTGTAAAGGGAGCGTAGACGGTTTTGCAAGTCTGAAGTGAAAGCCCGGGGCTTAACCGCGGGACTG
TACGTAGGGGGCAAGCGTTATCCGGATTTACTGGGTGTAAAGGGAGCGTAGACGGTTTTGCAAGTCTGAAGTGAAAGCCCGGGGCTTAACCGCGGGACTG
>TACGTAGGGAGCGAGCGTTATCCGGATTTACTGGGTGTAAAGGGCGAGTAGGCGGATTGGCAAGTCAGATGTGAAATGTCGGGGCTTAACCCCGGAACTG
TACGTAGGGAGCGAGCGTTATCCGGATTTACTGGGTGTAAAGGGCGAGTAGGCGGATTGGCAAGTCAGATGTGAAATGTCGGGGCTTAACCCCGGAACTG
>TACGTAGGGAGCGAGCGTTATCCGGATTTATTGGGTGTAAAGGGTGCGTAGGCGGTTTCTTAAGTCTGTAGTCTAAGCCCGGAGCTTAACTCCGGTTCGC
TACGTAGGGAGCGAGCGTTATCCGGATTTATTGGGTGTAAAGGGTGCGTAGGCGGTTTCTTAAGTCTGTAGTCTAAGCCCGGAGCTTAACTCCGGTTCGC
>TACGTAGGGTGCGAGCGTTGTCCGGATTTACTGGGCGTAAAGGGCTCGTAGGTGGTGTGTCGCGTCGTCTGTGGAAGTCCGGTGCTTAACGTCGGGTGTG
TACGTAGGGTGCGAGCGTTGTCCGGATTTACTGGGCGTAAAGGGCTCGTAGGTGGTGTGTCGCGTCGTCTGTGGAAGTCCGGTGCTTAACGTCGGGTGTG
>TACGGAAGGTCCGGGCGTTATCCGGATTTATTGGGTTTAAAGGGAGCGCAGGCGGGATGTCAAGTCAGCTGTGAAAAGCCGCGGCCCAACCGTGGTCGTG
TACGGAAGGTCCGGGCGTTATCCGGATTTATTGGGTTTAAAGGGAGCGCAGGCGGGATGTCAAGTCAGCTGTGAAAAGCCGCGGCCCAACCGTGGTCGTG
>TACGTAGGGAGCGAGCGTTGTCCGGAATTACTGGGTGTAAAGGGAGCGTAGGCGGGGCTTTAAGTCAGGTGTGAAATGTATGGGCTCAACCCATAAACTG
TACGTAGGGAGCGAGCGTTGTCCGGAATTACTGGGTGTAAAGGGAGCGTAGGCGGGGCTTTAAGTCAGGTGTGAAATGTATGGGCTCAACCCATAAACTG
>TACGTAGGGGGCGAGCGTTGTCCGGAATGACTGGGCGTAAAGGGCGTGTAGGCGGCTCTTTAAGTATGGAGTGAAAACCCAGCTTTCAAGGTTGGGCCTG
TACGTAGGGGGCGAGCGTTGTCCGGAATGACTGGGCGTAAAGGGCGTGTAGGCGGCTCTTTAAGTATGGAGTGAAAACCCAGCTTTCAAGGTTGGGCCTG
>TACGTAGGTGGCGAGCGTTGTCCGGAATTACTGGGTGTAAAGGGAGTGTAGGCGGGAATGCAAGTCAGAAGTGAAAACTATGGGCTCAACCCATAGCCTG
TACGTAGGTGGCGAGCGTTGTCCGGAATTACTGGGTGTAAAGGGAGTGTAGGCGGGAATGCAAGTCAGAAGTGAAAACTATGGGCTCAACCCATAGCCTG
>TACGTAGGGTGCAAGCGTTGTCCGGAATTATTGGGCGTAAAGAGCTCGTAGGCGGTGTGTCGCGTCTGCTGTGAAAACTCAGGGCTCAACTCTGAGCTTG
TACGTAGGGTGCAAGCGTTGTCCGGAATTATTGGGCGTAAAGAGCTCGTAGGCGGTGTGTCGCGTCTGCTGTGAAAACTCAGGGCTCAACTCTGAGCTTG
>TACGGAAGGTCCGGGCGTTATCCGGAATTATTGGGTTTAAAGGGAGCGCAGGCGGGAGTATAAGTCAGCTGTTAAATATCAGGGCCCAACTCTGTTATGC
TACGGAAGGTCCGGGCGTTATCCGGAATTATTGGGTTTAAAGGGAGCGCAGGCGGGAGTATAAGTCAGCTGTTAAATATCAGGGCCCAACTCTGTTATGC
>TACGTATGGGGCAAGCGTTATCCGGATTTACTGGGTGTAAAGGGAGCGTAGGCGGCAGTACAAGTCGGGAGTGAAAACTCGGGGCTCAACCCCGAGACTG
TACGTATGGGGCAAGCGTTATCCGGATTTACTGGGTGTAAAGGGAGCGTAGGCGGCAGTACAAGTCGGGAGTGAAAACTCGGGGCTCAACCCCGAGACTG
>TACGTAGGGGGCAAGCGTTATCCGGATTTACTGGGTGTAAAGGGAGCGTAGACGGCGATGCAAGTCTGAAGTGAAATACCCGGGCTCAACCTGGGAACTG
TACGTAGGGGGCAAGCGTTATCCGGATTTACTGGGTGTAAAGGGAGCGTAGACGGCGATGCAAGTCTGAAGTGAAATACCCGGGCTCAACCTGGGAACTG
>TACGGAAGGTCCAGGCGTTATCCGGATTCATTGGGTTTAAAGGGAGCGCAGGCTGCCCCTTAAGCGTGCTGTGAAATGTAGGTGCTCAACACCTGACGTG
TACGGAAGGTCCAGGCGTTATCCGGATTCATTGGGTTTAAAGGGAGCGCAGGCTGCCCCTTAAGCGTGCTGTGAAATGTAGGTGCTCAACACCTGACGTG
>TACGGAGGATCCAAGCGTTATCCGGATTTATTGGGTTTAAAGGGTGCGTAGGCGGCTTTTTAAGTCAGGGGTGAAAACTTGCGGCTCAACCGTAAGCTTG
TACGGAGGATCCAAGCGTTATCCGGATTTATTGGGTTTAAAGGGTGCGTAGGCGGCTTTTTAAGTCAGGGGTGAAAACTTGCGGCTCAACCGTAAGCTTG
>TACGTAGGGCGCGAGCGTTATCCGGAATTATTGGGCGTAAAGAGCTCGTAGGCGGTTTGTCGCGTCTGCCGTGAAAGTCCGGGGCTTAACCCCGGATCTG
TACGTAGGGCGCGAGCGTTATCCGGAATTATTGGGCGTAAAGAGCTCGTAGGCGGTTTGTCGCGTCTGCCGTGAAAGTCCGGGGCTTAACCCCGGATCTG
>TACGTAGGTGGCAAGCGTTGTCCGGAATTACTGGGTGTAAAGGGAGCGCAGGCGGGATAGCAAGTCAGCGGTGAAATGTATGGGCTTAACCCATGAACTG
TACGTAGGTGGCAAGCGTTGTCCGGAATTACTGGGTGTAAAGGGAGCGCAGGCGGGATAGCAAGTCAGCGGTGAAATGTATGGGCTTAACCCATGAACTG
>TACGTAGGGAGCGAGCGTTGTCCGGAATTACTGGGTGTAAAGGGAGCGTAGGCGGGATGGCAAGTCAGATGTGAAAACTATGGGCTCAACCCATAGACTG
TACGTAGGGAGCGAGCGTTGTCCGGAATTACTGGGTGTAAAGGGAGCGTAGGCGGGATGGCAAGTCAGATGTGAAAACTATGGGCTCAACCCATAGACTG
>TACGTAGGGGGCAAGCGTTATCCGGAATTATTGGGCGTAAAGAGTGCGTAGGTGGTTACCTAAGCAGGGGGTGAAAGGCACTGGCTTAACCAATGTCAGC
TACGTAGGGGGCAAGCGTTATCCGGAATTATTGGGCGTAAAGAGTGCGTAGGTGGTTACCTAAGCAGGGGGTGAAAGGCACTGGCTTAACCAATGTCAGC
>AACGTAGGGTGCAAGCGTTGTCCGGAATTACTGGGTGTAAAGGGAGCGCAGGCGGACCGGCAAGTTGGAAGTGAAAACCACGGGCTCAACCCGTGAATTG
AACGTAGGGTGCAAGCGTTGTCCGGAATTACTGGGTGTAAAGGGAGCGCAGGCGGACCGGCAAGTTGGAAGTGAAAACCACGGGCTCAACCCGTGAATTG
>TACGGAGGATGCGAGCGTTATCCGGATTCATTGGGTTTAAAGGGTGCGCAGGCGGCCATGTAAGTCAGCGGTGAAAGCCAGGGGCCCAACCCCGGAAGTG
TACGGAGGATGCGAGCGTTATCCGGATTCATTGGGTTTAAAGGGTGCGCAGGCGGCCATGTAAGTCAGCGGTGAAAGCCAGGGGCCCAACCCCGGAAGTG
>TACGGAGGATTCTAGCGTTATCCGGAATCATTGGGTTTAAAGGGTCCGTAGGCGGAGATTTAAGTCAGGGGTGAAAGTTTATTGCTTAACGATAAAATTG
TACGGAGGATTCTAGCGTTATCCGGAATCATTGGGTTTAAAGGGTCCGTAGGCGGAGATTTAAGTCAGGGGTGAAAGTTTATTGCTTAACGATAAAATTG
>TACGTAGGGGGCGAGCGTTGTCCGGAATCACTGGGCGTAAAGGGTTCGCAGGCGGTCATGCAAGTCCGATGTGAAAGGCAGAGGCTCAACCTCTGTAAGC
TACGTAGGGGGCGAGCGTTGTCCGGAATCACTGGGCGTAAAGGGTTCGCAGGCGGTCATGCAAGTCCGATGTGAAAGGCAGAGGCTCAACCTCTGTAAGC
>TACGTAGGTGGCAAGCGTTGTCCGGATTTACTGGGTGTAAAGGGTGCGCAGGCGGGACTGCAAGTTGGATGTGAAATACCGGGGCTCAACCCCGGAACTG
TACGTAGGTGGCAAGCGTTGTCCGGATTTACTGGGTGTAAAGGGTGCGCAGGCGGGACTGCAAGTTGGATGTGAAATACCGGGGCTCAACCCCGGAACTG
>TACGAAGGGTGCAAGCGTTACTCGGAATTACTGGGCGTAAAGCGTGCGTAGGTGGTTGTTTAAGTCTGTTGTGAAAGCCCTGGGCTCAACCTGGGAACTG
TACGAAGGGTGCAAGCGTTACTCGGAATTACTGGGCGTAAAGCGTGCGTAGGTGGTTGTTTAAGTCTGTTGTGAAAGCCCTGGGCTCAACCTGGGAACTG
>TACGTAGGGGGCAAGCGTTGTCCGGAATGATTGGGCGTAAAGGGCGCGTAGGCGGCCAACTAAGTCTGGAGTGAAAGTCCTGCTTTTAAGGTGGGAATTG
TACGTAGGGGGCAAGCGTTGTCCGGAATGATTGGGCGTAAAGGGCGCGTAGGCGGCCAACTAAGTCTGGAGTGAAAGTCCTGCTTTTAAGGTGGGAATTG
>TACGTAGGTGGCAAGCGTTATCCGGAATGACTGGGCGTAAAGGGTGCGTAGGTGGCGATACAAGTTAGTAGTGAAATTCCGGGGCTTAACTCCGGCGCTA
TACGTAGGTGGCAAGCGTTATCCGGAATGACTGGGCGTAAAGGGTGCGTAGGTGGCGATACAAGTTAGTAGTGAAATTCCGGGGCTTAACTCCGGCGCTA
>TACGTAGGGAGCAAGCGTTATCCGGATTTACTGGGTGTAAAGGGCGAGTAGGCGGATTGGCAAGTTGGGAGTGAAATGTCGGGGCTTAACCCCGGAACTG
TACGTAGGGAGCAAGCGTTATCCGGATTTACTGGGTGTAAAGGGCGAGTAGGCGGATTGGCAAGTTGGGAGTGAAATGTCGGGGCTTAACCCCGGAACTG
>TACGTAGGTGGCAAGCGTTGTCCGGATTTACTGGGTGTAAAGGGCGTGTAGCCGGGTCGGTAAGTCAGATGTGAAATCTACGGGCTTAACTCGTAAACTG
TACGTAGGTGGCAAGCGTTGTCCGGATTTACTGGGTGTAAAGGGCGTGTAGCCGGGTCGGTAAGTCAGATGTGAAATCTACGGGCTTAACTCGTAAACTG
>TACGTAGGGCGCAAGCGTTATCCGGAATTATTGGGCGTAAAGAGCTCGTAGGCGGTTTGTCGCGTCTGCTGTGAAAGACCGGGGCTCAACTCCGGTTCTG
TACGTAGGGCGCAAGCGTTATCCGGAATTATTGGGCGTAAAGAGCTCGTAGGCGGTTTGTCGCGTCTGCTGTGAAAGACCGGGGCTCAACTCCGGTTCTG
>TACGTAGGTTGCAAGCGTTGTCCGGATTTACTGGGTGTAAAGGGCGTGTAGGCGGAGATGCAAGTTGGGAGTGAAATCCCGGGGCTCAACCCCGGAACTG
TACGTAGGTTGCAAGCGTTGTCCGGATTTACTGGGTGTAAAGGGCGTGTAGGCGGAGATGCAAGTTGGGAGTGAAATCCCGGGGCTCAACCCCGGAACTG
>TACGGAGGATGCGAGCGTTATCCGGATTTATTGGGTTTAAAGGGAGCGCAGACGGGATGTCAAGTCAGCTGTGAAAGCTCGCGGCTCAACCGCGGAACTG
TACGGAGGATGCGAGCGTTATCCGGATTTATTGGGTTTAAAGGGAGCGCAGACGGGATGTCAAGTCAGCTGTGAAAGCTCGCGGCTCAACCGCGGAACTG
>TACGTAGGGACCAAGCGTTGTCCGGAATCATTGGGCGTAAAGAGTACGTAGGCGGTTATTTAAGTTGGAAGTGAAAGGCATAGGCTCAACCAATGTAAGC
TACGTAGGGACCAAGCGTTGTCCGGAATCATTGGGCGTAAAGAGTACGTAGGCGGTTATTTAAGTTGGAAGTGAAAGGCATAGGCTCAACCAATGTAAGC
>TACGTATGGTGCAAGCGTTATCCGGATTTACTGGGTGTAAAGGGAGCGCAGGCGGTACGGCAAGTCTGATGTGAAAGCCCGGGGCTCAACCCCGGTACTG
TACGTATGGTGCAAGCGTTATCCGGATTTACTGGGTGTAAAGGGAGCGCAGGCGGTACGGCAAGTCTGATGTGAAAGCCCGGGGCTCAACCCCGGTACTG
>TACGGAGGATGCGAGCGTTATCCGGATTTATTGGGTTTAAAGGGTGCGTAGGTTGTTCGGTAAGTCAGCGGTGAAACCTGAGCGCTCAACGTTCAGCCTG
TACGGAGGATGCGAGCGTTATCCGGATTTATTGGGTTTAAAGGGTGCGTAGGTTGTTCGGTAAGTCAGCGGTGAAACCTGAGCGCTCAACGTTCAGCCTG
>TACGTAGGGAGCAAGCGTTATCCGGATTTATTGGGCGTAAAGCGTGTGTAGGCGGTTTATTAAGTCTGAGATTAAAGCCTAAGGCTCAACCTTAGTTCGT
TACGTAGGGAGCAAGCGTTATCCGGATTTATTGGGCGTAAAGCGTGTGTAGGCGGTTTATTAAGTCTGAGATTAAAGCCTAAGGCTCAACCTTAGTTCGT
>TACGTAGGGGGCGAGCGTTATCCGGATTTATTGGGCGTAAAGCGTGTGTAGGCGGTTTGTTAAGTTTGAGATAAAAGCCCGGGGCTCAACTCCGGTTCGT
TACGTAGGGGGCGAGCGTTATCCGGATTTATTGGGCGTAAAGCGTGTGTAGGCGGTTTGTTAAGTTTGAGATAAAAGCCCGGGGCTCAACTCCGGTTCGT
>TACGTAGGGGGCAAGCGTTGTCCGGAATTATTGGGCGTAAAGCGCGCGCAGGCGGTCATTTAAGTCTGGTGTTTAATCCCGGGGCTCAACCCCGGATCGC
TACGTAGGGGGCAAGCGTTGTCCGGAATTATTGGGCGTAAAGCGCGCGCAGGCGGTCATTTAAGTCTGGTGTTTAATCCCGGGGCTCAACCCCGGATCGC
>TACGTAGGTGGCAAGCGTTGTCCGGATTTACTGGGTGTAAAGGGTGCGCAGGCGGGACTGCAAGTTGGATGTGAAATACCGAGGCTTAACCTCGGGGCTG
TACGTAGGTGGCAAGCGTTGTCCGGATTTACTGGGTGTAAAGGGTGCGCAGGCGGGACTGCAAGTTGGATGTGAAATACCGAGGCTTAACCTCGGGGCTG
>TACGTAGGGAGCGAGCGTTATCCGGAATTATTGGGTGTAAAGCGTGTGTAGGCGGGAAATTAAGTCTAAGGTCTAAGCCCGGAGCTCAACTCCGGTTCGC
TACGTAGGGAGCGAGCGTTATCCGGAATTATTGGGTGTAAAGCGTGTGTAGGCGGGAAATTAAGTCTAAGGTCTAAGCCCGGAGCTCAACTCCGGTTCGC
>TACGGAGGGTGCAAGCGTTACTCGGAATCACTGGGCGTAAAGAGTGCGCAGGCGGGATAGCAAGTCAGATGTGAAATGCTATGGCTTAACCATAGAACTG
TACGGAGGGTGCAAGCGTTACTCGGAATCACTGGGCGTAAAGAGTGCGCAGGCGGGATAGCAAGTCAGATGTGAAATGCTATGGCTTAACCATAGAACTG
>TACGTAGGGGGCGAGCGTTATCCGGATTTATTGGGCGTAAAGCGTGCGTAGGCGGTTTATTAAGTCTAGAATTAAAGCCCGAGGCTTAACCTCGGTTCGT
TACGTAGGGGGCGAGCGTTATCCGGATTTATTGGGCGTAAAGCGTGCGTAGGCGGTTTATTAAGTCTAGAATTAAAGCCCGAGGCTTAACCTCGGTTCGT
>TACGAAGGGTGCAAGCGTTACTCGGAATTACTGGGCGTAAAGCGTGCGTAGGTGGTCGTTTAAGTCTGTTGTGAAAGCCCTGGGCTCAACCTGGGAACTG
TACGAAGGGTGCAAGCGTTACTCGGAATTACTGGGCGTAAAGCGTGCGTAGGTGGTCGTTTAAGTCTGTTGTGAAAGCCCTGGGCTCAACCTGGGAACTG
>TACGTAGGGGGCAAGCGTTATCCGGAATTATTGGGCGTAAAGAGTACGTAGGTGGTTACCTAAGCACGAGGTATAAGGCAATGGCTCAACTATTGTTCGC
TACGTAGGGGGCAAGCGTTATCCGGAATTATTGGGCGTAAAGAGTACGTAGGTGGTTACCTAAGCACGAGGTATAAGGCAATGGCTCAACTATTGTTCGC
>TACGTAGGTGGCAAGCGTTATCCGGATTTATTGGGCGTAAAGCGAGCGCAGGCGGTTTGATAAGTCTGATGTGAAAGCCTTTGGCTTAACCAAAGAAGTG
TACGTAGGTGGCAAGCGTTATCCGGATTTATTGGGCGTAAAGCGAGCGCAGGCGGTTTGATAAGTCTGATGTGAAAGCCTTTGGCTTAACCAAAGAAGTG
>TACGTAGGGAGCAAGCGTTATCCGGAATTATTGGGTGTAAAGGGTGCGTAGACGGGAATTTAAGTTGGTTGTGAAATCCCTCGGCTTAACTGAGGAACTG
TACGTAGGGAGCAAGCGTTATCCGGAATTATTGGGTGTAAAGGGTGCGTAGACGGGAATTTAAGTTGGTTGTGAAATCCCTCGGCTTAACTGAGGAACTG
>TACGTATGTCGCAAGCGTTATCCGGATTTATTGGGCGTAAAGCGCGTCTAGGTGGTTGCATAAGTCTGATGTGAAAATGCGGGGCTCAACTCCGTATTGC
TACGTATGTCGCAAGCGTTATCCGGATTTATTGGGCGTAAAGCGCGTCTAGGTGGTTGCATAAGTCTGATGTGAAAATGCGGGGCTCAACTCCGTATTGC
>TACGTAGGGGGCGAGCGTTATCCGGATTTATTGGGCGTAAAGCGTGCGTAGGCGGTTTATTAAGTTTAAGATAAAAGCCTGAGGCTCAACCTCAGTTCGT
TACGTAGGGGGCGAGCGTTATCCGGATTTATTGGGCGTAAAGCGTGCGTAGGCGGTTTATTAAGTTTAAGATAAAAGCCTGAGGCTCAACCTCAGTTCGT
>TACGTAGGGGGCAAGCGTTGTCCGGAATTATTGGGCGTAAAGCGCGCGCAGGCGGTCATTTAAGTCTGGTGTTTAAGCCCGGGGCTCAACCCCGGATCGC
TACGTAGGGGGCAAGCGTTGTCCGGAATTATTGGGCGTAAAGCGCGCGCAGGCGGTCATTTAAGTCTGGTGTTTAAGCCCGGGGCTCAACCCCGGATCGC
>TACGTAGGGGGCAAGCGTTATCCGGATTTACTGGGTGTAAAGGGAGCGTAGACGGAGTGGCAAGTCTGAAGTGAAAACCCTGGGCTTAACCTGGGGACTG
TACGTAGGGGGCAAGCGTTATCCGGATTTACTGGGTGTAAAGGGAGCGTAGACGGAGTGGCAAGTCTGAAGTGAAAACCCTGGGCTTAACCTGGGGACTG
>TACGTAGGGTGCAAGCGTTATCCGGATTTACTGGGTGTAAAGGGCGAGTAGACGGTTATCTAAGTCAGTTGTGAAAACTCAGTGCTCAACATTGAGCGTG
TACGTAGGGTGCAAGCGTTATCCGGATTTACTGGGTGTAAAGGGCGAGTAGACGGTTATCTAAGTCAGTTGTGAAAACTCAGTGCTCAACATTGAGCGTG
>TACGTATGTCACGAGCGTTATCCGGATTTATTGGGCGTAAAGCGCGTCTAGGTGGTTATATAAGTCTGATGTGAAAATGCAGGGCTCAACTCTGTATTGC
TACGTATGTCACGAGCGTTATCCGGATTTATTGGGCGTAAAGCGCGTCTAGGTGGTTATATAAGTCTGATGTGAAAATGCAGGGCTCAACTCTGTATTGC
>TACGGAGGATGCGAGCGTTATCCGGATTTATTGGGTTTAAAGGGTGCGTAGGCGGGATGTTAAGTCAGCGGTCAAATTGTGTAGCTCAACTATACCGAGC
TACGGAGGATGCGAGCGTTATCCGGATTTATTGGGTTTAAAGGGTGCGTAGGCGGGATGTTAAGTCAGCGGTCAAATTGTGTAGCTCAACTATACCGAGC
>TACGTAGGTGGCGAGCGTTATCCGGAATTATTGGGCGTAAAGAGGGAGCAGGCGGCACTAAGGGTCTGTGGTGAAAGATCGAAGCTTAACTTCGGTAAGC
TACGTAGGTGGCGAGCGTTATCCGGAATTATTGGGCGTAAAGAGGGAGCAGGCGGCACTAAGGGTCTGTGGTGAAAGATCGAAGCTTAACTTCGGTAAGC
>TACATAGGTCGCAAGCGTTATCCGGAATTATTGGGCGTAAAGAGTTCGTAGGTGGTTTTGTAAGTCTGAAGTTAAATACCGGGGCTCAACCCCGGCCCGC
TACATAGGTCGCAAGCGTTATCCGGAATTATTGGGCGTAAAGAGTTCGTAGGTGGTTTTGTAAGTCTGAAGTTAAATACCGGGGCTCAACCCCGGCCCGC
>TACATAGGGAGCGAGCGTTATCCGGAATTACTGGGTGTAAAGGGAGCGTAGGCGGGAATGCAAGTCAGATGTGAAAACCAGGGGCTCAACCTCTGGACTG
TACATAGGGAGCGAGCGTTATCCGGAATTACTGGGTGTAAAGGGAGCGTAGGCGGGAATGCAAGTCAGATGTGAAAACCAGGGGCTCAACCTCTGGACTG
>TACGTATGGGGCGAGCGTTATCCGGATTCATTGGGCGTAAAGCGCGCGTAGGCGGAGCGCTAAGCGGGACCTCTAACCCGAGGGCTCAACCCCCGGCCGG
TACGTATGGGGCGAGCGTTATCCGGATTCATTGGGCGTAAAGCGCGCGTAGGCGGAGCGCTAAGCGGGACCTCTAACCCGAGGGCTCAACCCCCGGCCGG
>TACGTAGGGAGCGAGCGTTATCCGGATTTATTGGGCGTAAAGGGTGCGTAGGCGGCTTGTTAAGTATGAAATTAAAGCCCGGGGCTCAACTCCGGTTCGT
TACGTAGGGAGCGAGCGTTATCCGGATTTATTGGGCGTAAAGGGTGCGTAGGCGGCTTGTTAAGTATGAAATTAAAGCCCGGGGCTCAACTCCGGTTCGT
>TACGTAGGGGGCAAGCGTTATCCGGATTTACTGGGTGTAAAGGGAGCGTAGACGGCGAGACAAGTCTGAAGTGAAAGCCCGGGGCTCAACCCCGGGACTG
TACGTAGGGGGCAAGCGTTATCCGGATTTACTGGGTGTAAAGGGAGCGTAGACGGCGAGACAAGTCTGAAGTGAAAGCCCGGGGCTCAACCCCGGGACTG
>TACGGAGGATGCGAGCGTTATCCGGATTTATTGGGTTTAAAGGGTGCGCAGGCGGCGCGTCAAGTCAGCGGTAAAAATGCGGCGCTCAACGCCGTAGAGC
TACGGAGGATGCGAGCGTTATCCGGATTTATTGGGTTTAAAGGGTGCGCAGGCGGCGCGTCAAGTCAGCGGTAAAAATGCGGCGCTCAACGCCGTAGAGC
>TACGAAGGGTGCAAGCGTTGTTCGGAATTACTGGGTGTAAAGGGCGTGTAGGCGGACTGTCAAGTTAGTGGTGAAACCCCTGGGCTTAACCTGGGAACTG
TACGAAGGGTGCAAGCGTTGTTCGGAATTACTGGGTGTAAAGGGCGTGTAGGCGGACTGTCAAGTTAGTGGTGAAACCCCTGGGCTTAACCTGGGAACTG
>TACAGAGGTGGCAAGCGTTGTTCGGATTTACTGGGCGTAAAGGGCGCGTAGGCGGCCGGATGTGTCGGATGTGAAAGCTCCAGGCTCAACCTGGAAAGTG
TACAGAGGTGGCAAGCGTTGTTCGGATTTACTGGGCGTAAAGGGCGCGTAGGCGGCCGGATGTGTCGGATGTGAAAGCTCCAGGCTCAACCTGGAAAGTG
>TACGGAGGATGCGAGCGTTATCCGGATTTATTGGGTTTAAAGGGAGCGCAGGCTGTCAGGCAAGTCAGCGGTCAAATGTCGGGGCTCAACCCCGGCCTGC
TACGGAGGATGCGAGCGTTATCCGGATTTATTGGGTTTAAAGGGAGCGCAGGCTGTCAGGCAAGTCAGCGGTCAAATGTCGGGGCTCAACCCCGGCCTGC
>TACGGAGGGTGCGAGCGTTAATCGGAATTACTGGGCGTAAAGCGCGCGTAGGCGGCTTAATAAGTCAGATGTGAAAGCCCTGGGCTCAACCTAGGAACTG
TACGGAGGGTGCGAGCGTTAATCGGAATTACTGGGCGTAAAGCGCGCGTAGGCGGCTTAATAAGTCAGATGTGAAAGCCCTGGGCTCAACCTAGGAACTG
>TACGTAGGTGGCGAGCGTTGTCCGGATTTACTGGGCGTAAAGGGAGCGTAGGCGGATTCTTAAGTGGGATGTGAAATACCCGGGCTTAACCTGGGTGCTG
TACGTAGGTGGCGAGCGTTGTCCGGATTTACTGGGCGTAAAGGGAGCGTAGGCGGATTCTTAAGTGGGATGTGAAATACCCGGGCTTAACCTGGGTGCTG
>TACGTAGGGGGCAAGCGTTATCCGGATTTACTGGGTGTAAAGGGAGCGCAGGCGGTCTTGCAAGTCTGATGTGAAAGCCCGGGGCTCAACCCCGGGACTG
TACGTAGGGGGCAAGCGTTATCCGGATTTACTGGGTGTAAAGGGAGCGCAGGCGGTCTTGCAAGTCTGATGTGAAAGCCCGGGGCTCAACCCCGGGACTG
>TACGGAAGGTTCAGGCGTTATCCGGATTTATTGGGTTTAAAGGGAGCGCAGGCGGACTTTTAAGTCAGCTGTGAAAACTGGCGGCTCAACCGTCAGCCTG
TACGGAAGGTTCAGGCGTTATCCGGATTTATTGGGTTTAAAGGGAGCGCAGGCGGACTTTTAAGTCAGCTGTGAAAACTGGCGGCTCAACCGTCAGCCTG
>TACGTAGGGAGCAAGCGTTATCCGGATTTATTGGGTGTAAAGGGTGCGTAGACGGGAAGACAAGTTGGTTGTGAAAGCCCTCGGCTCAACTGAGGAACTG
TACGTAGGGAGCAAGCGTTATCCGGATTTATTGGGTGTAAAGGGTGCGTAGACGGGAAGACAAGTTGGTTGTGAAAGCCCTCGGCTCAACTGAGGAACTG
>TACGTAGGGAGCAAGCGTTATCCGGATTTATTGGGTGTAAAGGGTGCGTAGACGGGAAATTAAGTTAGTTGTGAAAGCCCTCGGCTTAACTGAGGAACTG
TACGTAGGGAGCAAGCGTTATCCGGATTTATTGGGTGTAAAGGGTGCGTAGACGGGAAATTAAGTTAGTTGTGAAAGCCCTCGGCTTAACTGAGGAACTG
>TACGTAGGGGGCGAGCGTTATCCGGATTTACTGGGTGTAAAGGGAGCGTAGACGGCGTATCAAGTCTGATGTGAAAGGCAGGGGCTTAACCCCTGGACTG
TACGTAGGGGGCGAGCGTTATCCGGATTTACTGGGTGTAAAGGGAGCGTAGACGGCGTATCAAGTCTGATGTGAAAGGCAGGGGCTTAACCCCTGGACTG
>TACGTAGGGGGCAAGCGTTATCCGGATTTACTGGGTGTAAAGGGAGCGTAGACGGAGTGGCAAGTCTGATGTGAAAGGCGGGGGCTCAACCCCTGGACTG
TACGTAGGGGGCAAGCGTTATCCGGATTTACTGGGTGTAAAGGGAGCGTAGACGGAGTGGCAAGTCTGATGTGAAAGGCGGGGGCTCAACCCCTGGACTG
>TACGTAGGGGGCAAGCGTTATCCGGATTTACTGGGTGTAAAGGGAGCGCAGACGGCGGTGCAAGTCTGAAGTGAAAGCCCGGGGCTCAACCCCGGGACTG
TACGTAGGGGGCAAGCGTTATCCGGATTTACTGGGTGTAAAGGGAGCGCAGACGGCGGTGCAAGTCTGAAGTGAAAGCCCGGGGCTCAACCCCGGGACTG
>TACGTAGGGCGCAAGCGTTGTCCGGAATTATTGGGCGTAAAGAGCTCGTAGGCGGTTTGTCGCGTCTGGTGTGAAAACTCGAGGCTCAACCTCGAGCTTG
TACGTAGGGCGCAAGCGTTGTCCGGAATTATTGGGCGTAAAGAGCTCGTAGGCGGTTTGTCGCGTCTGGTGTGAAAACTCGAGGCTCAACCTCGAGCTTG
>TACGTAGGGGGCAAGCGTTATCCGGATTTACTGGGTGTAAAGGGAGCGTAGACGGTTAAGCAAGTCAGAAGTGAAAGGCTGGGGCTCAACCCCGGGACTG
TACGTAGGGGGCAAGCGTTATCCGGATTTACTGGGTGTAAAGGGAGCGTAGACGGTTAAGCAAGTCAGAAGTGAAAGGCTGGGGCTCAACCCCGGGACTG
>TACGTAGGGCGCGAGCGTTGTCCGGAATTATTGGGCGTAAAGAGCTTGTAGGCGGTTTGTCGCGTCTGCTGTGAAAGCCCGGGGCTTAACCCCGGGTTTG
TACGTAGGGCGCGAGCGTTGTCCGGAATTATTGGGCGTAAAGAGCTTGTAGGCGGTTTGTCGCGTCTGCTGTGAAAGCCCGGGGCTTAACCCCGGGTTTG
>TACGGAGGGTGCAAGCGTTAATCGGAATAACTGGGCGTAAAGGGCATGCAGGCGGTTCATCAAGTAGGATGTGAAATCCCCGGGCTCAACCTGGGAACAG
TACGGAGGGTGCAAGCGTTAATCGGAATAACTGGGCGTAAAGGGCATGCAGGCGGTTCATCAAGTAGGATGTGAAATCCCCGGGCTCAACCTGGGAACAG
>TACGTAGGTGGCAAGCGTTGTCCGGAATGATTGGGCGTAAAGGGCGCGCAGGCGGCTGTGCCAGTCGGTCTTAAAAGTGCGGGGCTTAACCCCGTGAGGG
TACGTAGGTGGCAAGCGTTGTCCGGAATGATTGGGCGTAAAGGGCGCGCAGGCGGCTGTGCCAGTCGGTCTTAAAAGTGCGGGGCTTAACCCCGTGAGGG
>TACGTAGGGAGCGAGCGTTGTCCGGAATTACTGGGTGTAAAGGGAGCGTAGGCGGGATCGCAAGTCAGATGTGAAAACTATGGGCTTAACCCATAAACTG
TACGTAGGGAGCGAGCGTTGTCCGGAATTACTGGGTGTAAAGGGAGCGTAGGCGGGATCGCAAGTCAGATGTGAAAACTATGGGCTTAACCCATAAACTG
>TACAGAGGTCGCAAGCGTTATCCGGATTTACTGGGTGTAAAGGGAGCGTAGACGGCAAGGCAAGTCTGAAGTGAAATGCGGGGGCTCAACCCCTGAACTG
TACAGAGGTCGCAAGCGTTATCCGGATTTACTGGGTGTAAAGGGAGCGTAGACGGCAAGGCAAGTCTGAAGTGAAATGCGGGGGCTCAACCCCTGAACTG
>TACGTAGGGGGCAAGCGTTATCCGGATTTACTGGGTGTAAAGGGAGCGCAGACGGCGAAGCAAGTCTGAAGTGAAATGCATGGGCTCAACCCATGAATTG
TACGTAGGGGGCAAGCGTTATCCGGATTTACTGGGTGTAAAGGGAGCGCAGACGGCGAAGCAAGTCTGAAGTGAAATGCATGGGCTCAACCCATGAATTG
>TACGTAGGGCGCAAGCGTTGTCCGGAATTATTGGGCGTAAAGAGCTCGTAGGTGGCTTGTCGCGTCTGCCGTGAAAACCCGAGGCTCAACCTCGGGCGTG
TACGTAGGGCGCAAGCGTTGTCCGGAATTATTGGGCGTAAAGAGCTCGTAGGTGGCTTGTCGCGTCTGCCGTGAAAACCCGAGGCTCAACCTCGGGCGTG
>TACGTAGGGCGCAAGCGTTGTCCGGAATTATTGGGCGTAAAGAGCTCGTAGGCGGTTTGTCGCGTCTGCTGTGAAAGCCCGGGGCTCAACCCCGGGTCTG
TACGTAGGGCGCAAGCGTTGTCCGGAATTATTGGGCGTAAAGAGCTCGTAGGCGGTTTGTCGCGTCTGCTGTGAAAGCCCGGGGCTCAACCCCGGGTCTG
>TACGTAGGGTGCAAGCGTTAATCGGAATTACTGGGCGTAAAGCGTGCGCAGGCGGTTTTGTAAGTCTGTCGTGAAAGCCCCGGGCTCAACCTGGGAATTG
TACGTAGGGTGCAAGCGTTAATCGGAATTACTGGGCGTAAAGCGTGCGCAGGCGGTTTTGTAAGTCTGTCGTGAAAGCCCCGGGCTCAACCTGGGAATTG
>TACAGAGGTCGCAAGCGTTGTTCGGATATACTGGGCGTAAAGGGCACGTAGGCGGTAAGGCGTGTCGGATGTGAAATCTCCGGGCTCAACCCGGAAAGTG
TACAGAGGTCGCAAGCGTTGTTCGGATATACTGGGCGTAAAGGGCACGTAGGCGGTAAGGCGTGTCGGATGTGAAATCTCCGGGCTCAACCCGGAAAGTG
>TACAGAGGGTGCGAGCGTTAATCGGATTTACTGGGCGTAAAGCGTGCGTAGGCGGCTGATTAAGTCGGATGTGAAATCCCTGAGCTTAACTTAGGAATTG
TACAGAGGGTGCGAGCGTTAATCGGATTTACTGGGCGTAAAGCGTGCGTAGGCGGCTGATTAAGTCGGATGTGAAATCCCTGAGCTTAACTTAGGAATTG
>TACGTAGGTCCCGAGCGTTGTCCGGATTTATTGGGCGTAAAGCGAGTGCAGGTGGTTTATTAAGTCTGGTGTAAAAGGCAGTGGCTCAACCATTGTATGC
TACGTAGGTCCCGAGCGTTGTCCGGATTTATTGGGCGTAAAGCGAGTGCAGGTGGTTTATTAAGTCTGGTGTAAAAGGCAGTGGCTCAACCATTGTATGC
>TACGGAGGGGGCTAGCGTTGTTCGGAATTACTGGGCGTAAAGCGCACGTAGGCGGCTTTGTAAGTCAGAGGTGAAAGCCCGGAGCTCAACTCCGGAATTG
TACGGAGGGGGCTAGCGTTGTTCGGAATTACTGGGCGTAAAGCGCACGTAGGCGGCTTTGTAAGTCAGAGGTGAAAGCCCGGAGCTCAACTCCGGAATTG
>TACGTAGGGTGCGAGCGTTGTCCGGAATTATTGGGCGTAAAGAGCTTGTAGGCGGCTTGTCGCGTCTGCTGTGAAAACCCGGGGCTTAACCCCGGGCTTG
TACGTAGGGTGCGAGCGTTGTCCGGAATTATTGGGCGTAAAGAGCTTGTAGGCGGCTTGTCGCGTCTGCTGTGAAAACCCGGGGCTTAACCCCGGGCTTG
>TACGAAGGGTGCAAGCGTTAATCGGAATTACTGGGCGTAAAGCGCGCGTAGGTGGTTTGTTAAGTTGGAAGTGAAAGCCCCGGGCTCAACCTGGGAACTG
TACGAAGGGTGCAAGCGTTAATCGGAATTACTGGGCGTAAAGCGCGCGTAGGTGGTTTGTTAAGTTGGAAGTGAAAGCCCCGGGCTCAACCTGGGAACTG
>TACGTAGGGAGCAAGCGTTATCCGGAATTACTGGGTGTAAAGGGAGTGTAGGCGGGACTGTAAGTCAGATGTGAAATATGCCGGCTCAACTGGCAGACTG
TACGTAGGGAGCAAGCGTTATCCGGAATTACTGGGTGTAAAGGGAGTGTAGGCGGGACTGTAAGTCAGATGTGAAATATGCCGGCTCAACTGGCAGACTG
>TACAGAGGGTGCGAGCGTTAATCGGATTTACTGGGCGTAAAGCGTGCGTAGGCGGCCAATTAAGTCAAATGTGAAATCCCCGAGCTTAACTTGGGAACTG
TACAGAGGGTGCGAGCGTTAATCGGATTTACTGGGCGTAAAGCGTGCGTAGGCGGCCAATTAAGTCAAATGTGAAATCCCCGAGCTTAACTTGGGAACTG
>TACGGAAGGTCCGGGCGTTATCCGGATTTATTGGGTTTAAAGGGAGCGTAGGCGGGTGCTCAAGTCAGTTGTGAAAAGCTTCGGCCCAACCGAGGTCGTG
TACGGAAGGTCCGGGCGTTATCCGGATTTATTGGGTTTAAAGGGAGCGTAGGCGGGTGCTCAAGTCAGTTGTGAAAAGCTTCGGCCCAACCGAGGTCGTG
>TACGTAGGTCCCGAGCGTTGTCCGGATTTATTGGGCGTAAAGCGAGCGCAGGCGGTTAGATAAGTCTGAAGTTAAAGGCTGTGGCTTAACCACAGTACGC
TACGTAGGTCCCGAGCGTTGTCCGGATTTATTGGGCGTAAAGCGAGCGCAGGCGGTTAGATAAGTCTGAAGTTAAAGGCTGTGGCTTAACCACAGTACGC
>TACGGAGGGAGCTAGCGTTGTTCGGAATTACTGGGCGTAAAGCGTACGTAGGCGGCTTTGTAAGTAAGAGGTGAAAGCCTGGAGCTCAACTCCAGAACTG
TACGGAGGGAGCTAGCGTTGTTCGGAATTACTGGGCGTAAAGCGTACGTAGGCGGCTTTGTAAGTAAGAGGTGAAAGCCTGGAGCTCAACTCCAGAACTG
>TACAGAGGGTGCAAGCGTTAATCGGATTTACTGGGCGTAAAGGGCGCGTAGGTGGTTACGTAAGTGAGATGTGAAAGCCCCGGGCTCAACCTGGGAACTG
TACAGAGGGTGCAAGCGTTAATCGGATTTACTGGGCGTAAAGGGCGCGTAGGTGGTTACGTAAGTGAGATGTGAAAGCCCCGGGCTCAACCTGGGAACTG
>TACGGAGGGGGCTAGCGTTGTTCGGAATTACTGGGCGTAAAGCGTACGTAGGCGGCTTTGTAAGTTAGGGGTGAAAGCCTGGTGCTCAACACCAGAACTG
TACGGAGGGGGCTAGCGTTGTTCGGAATTACTGGGCGTAAAGCGTACGTAGGCGGCTTTGTAAGTTAGGGGTGAAAGCCTGGTGCTCAACACCAGAACTG
>TACGGAGGGGGCTAGCGTTGTTCGGAATGACTGGGCGTAAAGCGCGCGTAGGCGGATTGGCAAGTTGGGGGTGAAATCCCGGGGCTCAACCTCGGAATGG
TACGGAGGGGGCTAGCGTTGTTCGGAATGACTGGGCGTAAAGCGCGCGTAGGCGGATTGGCAAGTTGGGGGTGAAATCCCGGGGCTCAACCTCGGAATGG
>GACAGAGGATGCAAGCGTTATCCGGAATGATTGGGCGTAAAGCGTCTGTAGGTGGCTTTTTAAGTTCGCCGTCAAATCCCAGGACTCAACCCTGGACAGG
GACAGAGGATGCAAGCGTTATCCGGAATGATTGGGCGTAAAGCGTCTGTAGGTGGCTTTTTAAGTTCGCCGTCAAATCCCAGGACTCAACCCTGGACAGG
>TACGGAGGGTGCGAGCGTTGTCCGGAATCATTGGGCGTAAAGAGTTAGTAGGTGGCATGTAAAGTCTGGTGTTAAATGCAGGAGCTTAACTTCTGTTCGG
TACGGAGGGTGCGAGCGTTGTCCGGAATCATTGGGCGTAAAGAGTTAGTAGGTGGCATGTAAAGTCTGGTGTTAAATGCAGGAGCTTAACTTCTGTTCGG
>TACTGAGGGGGCTAGCGTTGTTCGGAATGACTGGGCGTAAAGCGCGCGTAGGCGGATTGGCAAGTTGGGGGTGAAATCCCGGGGCTCAACCTCGGAATGG
TACTGAGGGGGCTAGCGTTGTTCGGAATGACTGGGCGTAAAGCGCGCGTAGGCGGATTGGCAAGTTGGGGGTGAAATCCCGGGGCTCAACCTCGGAATGG
>TACGTAGGGTGCGAGCGTTGTCCGGAATTATTGGGCGTAAAGGGCTCGTAGGCGGTTTGTCGCGTCGGGAGTGAAAACCAGGTGCTTAACACCTGGCTTG
TACGTAGGGTGCGAGCGTTGTCCGGAATTATTGGGCGTAAAGGGCTCGTAGGCGGTTTGTCGCGTCGGGAGTGAAAACCAGGTGCTTAACACCTGGCTTG
>TACGTAGGGTGCGAGCGTTGTCCGGAATTACTGGGCGTAAAGAGCTCGTAGGTGGTTTGTCGCGTCGTCTGTGAAATTCCGGGGCTTAACTCCGGATGGG
TACGTAGGGTGCGAGCGTTGTCCGGAATTACTGGGCGTAAAGAGCTCGTAGGTGGTTTGTCGCGTCGTCTGTGAAATTCCGGGGCTTAACTCCGGATGGG
>TACGGAGGGTGCAAGCGTTAATCGGAATTACTGGGCGTAAAGCGCACGCAGGCGGTCTGTCAAGTCGGATGTGAAATCCCCGGGCTCAACCTGGGAACTG
TACGGAGGGTGCAAGCGTTAATCGGAATTACTGGGCGTAAAGCGCACGCAGGCGGTCTGTCAAGTCGGATGTGAAATCCCCGGGCTCAACCTGGGAACTG
>TACGTAGGGTGCGAGCGTTAATCGGAATTATTGGGCGTAAAGCGAGTGTAGACGGTTATTTAAGCCAGATGTGAAATCCCCGAGCTCAACTTGGGACGTG
TACGTAGGGTGCGAGCGTTAATCGGAATTATTGGGCGTAAAGCGAGTGTAGACGGTTATTTAAGCCAGATGTGAAATCCCCGAGCTCAACTTGGGACGTG
>TACGTAGGGTGCGAGCGTTGTCCGGAATTACTGGGCGTAAAGAGCTCGTAGGCGGTTTGTCACGTCGTCTGTGAAATCCTACAGCTTAACTGTGGGCGTG
TACGTAGGGTGCGAGCGTTGTCCGGAATTACTGGGCGTAAAGAGCTCGTAGGCGGTTTGTCACGTCGTCTGTGAAATCCTACAGCTTAACTGTGGGCGTG
>TACAGAGGGTGCGAGCGTTAATCGGATTTACTGGGCGTAAAGCGTGCGTAGGCGGCTTTTTAAGTCGGATGTGAAATCCCCGAGCTTAACTTGGGAATTG
TACAGAGGGTGCGAGCGTTAATCGGATTTACTGGGCGTAAAGCGTGCGTAGGCGGCTTTTTAAGTCGGATGTGAAATCCCCGAGCTTAACTTGGGAATTG
>TACAGAGGGTGCAAGCGTTAATCGGAATTACTGGGCGTAAAGCGCGCGTAGGTGGTCTGTTAAGTTGGATGTGAAATCCCCGGGCTCAACCTGGGAACTG
TACAGAGGGTGCAAGCGTTAATCGGAATTACTGGGCGTAAAGCGCGCGTAGGTGGTCTGTTAAGTTGGATGTGAAATCCCCGGGCTCAACCTGGGAACTG
>TACGTAGGGTGCAAGCGTTGTCCGGAATTACTGGGCGTAAAGAGTTCGTAGGCGGTTTGTCGCGTCGTTTGTGAAAACCCGTAGCTCAACTACGGGCCTG
TACGTAGGGTGCAAGCGTTGTCCGGAATTACTGGGCGTAAAGAGTTCGTAGGCGGTTTGTCGCGTCGTTTGTGAAAACCCGTAGCTCAACTACGGGCCTG
>TACGTAGGTGGCGAGCGTTATCCGGAATGATTGGGCGTAAAGGGTGCGTAGGCGGTCGATTAAGTCTGGAGTGAAAGGTACCGGCTCAACCGGTATAGGC
TACGTAGGTGGCGAGCGTTATCCGGAATGATTGGGCGTAAAGGGTGCGTAGGCGGTCGATTAAGTCTGGAGTGAAAGGTACCGGCTCAACCGGTATAGGC
>TACGTAGGGTGCGAGCGTTAATCGGAATTACTGGGCGTAAAGCGGGCGCAGACGGTTTGTTAAGCAGGATGTGAAATCCCTGGGCTCAACCTAGGAACTG
TACGTAGGGTGCGAGCGTTAATCGGAATTACTGGGCGTAAAGCGGGCGCAGACGGTTTGTTAAGCAGGATGTGAAATCCCTGGGCTCAACCTAGGAACTG
>TACGGAGGGTGCGAGCGTTAATCGGAATAACTGGGCGTAAAGGGCACGCAGGCGGTGACTTAAGTGAGATGTGAAATCCCCGAGCTTAACTTGGGAATGG
TACGGAGGGTGCGAGCGTTAATCGGAATAACTGGGCGTAAAGGGCACGCAGGCGGTGACTTAAGTGAGATGTGAAATCCCCGAGCTTAACTTGGGAATGG
>TACGTAGGGTGCGAGCGTTAATCAGAATTATTGGGCGTAAAGCGAGTGCAGACGGTTACTTAAGCCAGATGTGAAATCCCCGAGCTTAACTTGGGACGTG
TACGTAGGGTGCGAGCGTTAATCAGAATTATTGGGCGTAAAGCGAGTGCAGACGGTTACTTAAGCCAGATGTGAAATCCCCGAGCTTAACTTGGGACGTG
>TACGGGGGATACGAGCGTTATCCAAAATGACTGGGCGTAAAGTGTATGTAGGTGGGTTAGTATGTTCTTACTTAAAGACTATTTGATAAACTTAGAAAAA
TACGGGGGATACGAGCGTTATCCAAAATGACTGGGCGTAAAGTGTATGTAGGTGGGTTAGTATGTTCTTACTTAAAGACTATTTGATAAACTTAGAAAAA
>TACGTAGGTGGCAAGCGTTGTCCGGATTTATTGGGCGTAAAGGGAGCGCAGGTGGTTTCTTAAGTCTGATGTGAAAGCCCACGGCTTAACCGTGGAGGGT
TACGTAGGTGGCAAGCGTTGTCCGGATTTATTGGGCGTAAAGGGAGCGCAGGTGGTTTCTTAAGTCTGATGTGAAAGCCCACGGCTTAACCGTGGAGGGT
>TACGTAGGTGGCAAGCGTTGTCCGGATTTATTGGGCGTAAAGCGAGTGCAGGCGGTTCAATAAGTCTGATGTGAAAGCCTTCGGCTCAACCGGAGAATTG
TACGTAGGTGGCAAGCGTTGTCCGGATTTATTGGGCGTAAAGCGAGTGCAGGCGGTTCAATAAGTCTGATGTGAAAGCCTTCGGCTCAACCGGAGAATTG
>TACGAAGGGGGCTAGCGTTGCTCGGAATTACTGGGCGTAAAGGGCGCGTAGGCGGATCGTTAAGTCAGAGGTGAAATCCCGGAGCTCAACTTCGGAACTG
TACGAAGGGGGCTAGCGTTGCTCGGAATTACTGGGCGTAAAGGGCGCGTAGGCGGATCGTTAAGTCAGAGGTGAAATCCCGGAGCTCAACTTCGGAACTG
>TACGTAGGGGGCAAGCGTTATCCGGATTTACTGGGTGTAAAGGGAGCGTAGACGGCGTATCAAGTCTGATGTGAAAGGCATGGGCTCAACCCGTGGACTG
TACGTAGGGGGCAAGCGTTATCCGGATTTACTGGGTGTAAAGGGAGCGTAGACGGCGTATCAAGTCTGATGTGAAAGGCATGGGCTCAACCCGTGGACTG
>TACGGAGGATGCGAGCGTTATCCGGATTTATTGGGTTTAAAGGGTGCGCAGGCGGGACGCCAAGTCAGCGGTCAAATTTCGGGGCTCAACCCCGACCTGC
TACGGAGGATGCGAGCGTTATCCGGATTTATTGGGTTTAAAGGGTGCGCAGGCGGGACGCCAAGTCAGCGGTCAAATTTCGGGGCTCAACCCCGACCTGC
>TACGGAGGATGCGAGCGTTATCCGGATTTATTGGGTTTAAAGGGTGCGTAGGCGGACGGCCAAGTCAGCGGTCAAACTGCGGGGCTCAACCCCGTATTGC
TACGGAGGATGCGAGCGTTATCCGGATTTATTGGGTTTAAAGGGTGCGTAGGCGGACGGCCAAGTCAGCGGTCAAACTGCGGGGCTCAACCCCGTATTGC
>TACGAAGGGGGCTAGCGTTGCTCGGAATGACTGGGCGTAAAGGGCGCGTAGGCGGTTGACACAGTCAGATGTGAAATTCCCGGGCTTAACCTGGGGGCTG
TACGAAGGGGGCTAGCGTTGCTCGGAATGACTGGGCGTAAAGGGCGCGTAGGCGGTTGACACAGTCAGATGTGAAATTCCCGGGCTTAACCTGGGGGCTG
>TACGTAGGGGGCAAGCGTTATCCGGAATTACTGGGTGTAAAGGGAGCGTAGACGGTTTAGTAAGTCTGGAGTGAAAGGCGGGGGCCCAACCCCCGGACTG
TACGTAGGGGGCAAGCGTTATCCGGAATTACTGGGTGTAAAGGGAGCGTAGACGGTTTAGTAAGTCTGGAGTGAAAGGCGGGGGCCCAACCCCCGGACTG
>TACGGAGGGTGCAAGCGTTGCTCGGAATTATTGGGCGTAAAGCGTATGTAGGTGGTTTTCTAAGTCTGATGTGAAATCCCGGGGCTCAACCCCGGAACTG
TACGGAGGGTGCAAGCGTTGCTCGGAATTATTGGGCGTAAAGCGTATGTAGGTGGTTTTCTAAGTCTGATGTGAAATCCCGGGGCTCAACCCCGGAACTG
>TACGTAGGGTGCAAGCGTTGCTCGGAATGACTGGGCGTAAAGGGCGCGTAGGCGGACATTTTAGTCAGACGTGAAATTCCTGGACTCAACCTGGGGGCTG
TACGTAGGGTGCAAGCGTTGCTCGGAATGACTGGGCGTAAAGGGCGCGTAGGCGGACATTTTAGTCAGACGTGAAATTCCTGGACTCAACCTGGGGGCTG
>TACGGAGGATGCGAGCGTTATCCGGATTTATTGGGTTTAAAGGGTGCGCAGGCGGTCGGTTAAGTCAGCGGTAAAATTGCGGGGCTCAACCCCGTCGAGC
TACGGAGGATGCGAGCGTTATCCGGATTTATTGGGTTTAAAGGGTGCGCAGGCGGTCGGTTAAGTCAGCGGTAAAATTGCGGGGCTCAACCCCGTCGAGC
>TACGAAGGGGGCTAGCGTTGTTCGGATTTACTGGGCGTAAAGCGCGTGTAGGCGGGTCATTAAGTTGGGGGTGAAATCCCGGAGCTCAACTCCGGAACTG
TACGAAGGGGGCTAGCGTTGTTCGGATTTACTGGGCGTAAAGCGCGTGTAGGCGGGTCATTAAGTTGGGGGTGAAATCCCGGAGCTCAACTCCGGAACTG
>TACAGAGGGTGCAAGCGTTAATCAGAATGACTGGGCGTAAAGGGCGTGTAGGTGGTTGACTAGGTTTGATGTGAAATCCCCGGGCTTAACCTGGGAATTG
TACAGAGGGTGCAAGCGTTAATCAGAATGACTGGGCGTAAAGGGCGTGTAGGTGGTTGACTAGGTTTGATGTGAAATCCCCGGGCTTAACCTGGGAATTG
>TACGTATGTCGCGAGCGTTATCCGGAATTATTGGGCTTAAAGGGCATTTAGGCGGTAGAACAAGTCAGTGGTGAAAACTTATAGCTCAACTAAAAGCTTG
TACGTATGTCGCGAGCGTTATCCGGAATTATTGGGCTTAAAGGGCATTTAGGCGGTAGAACAAGTCAGTGGTGAAAACTTATAGCTCAACTAAAAGCTTG
>TACGTAGGGTGCGAGCGTTAATCGGAATTACTGGGCGTAAAGCGTGCGCAGGCGGTAATGCAAGACAGATGTGAAATCCCCGGGCTTAACCTGGGAACTG
TACGTAGGGTGCGAGCGTTAATCGGAATTACTGGGCGTAAAGCGTGCGCAGGCGGTAATGCAAGACAGATGTGAAATCCCCGGGCTTAACCTGGGAACTG
>TACAGAGGGTGCGAGCGTTAATCGGAATTACTGGGCGTAAAGCGCGCGTAGGCGGTTTGTTAAGTCGGATGTGAAATCCCCGAGCTCAACTTGGGAATTG
TACAGAGGGTGCGAGCGTTAATCGGAATTACTGGGCGTAAAGCGCGCGTAGGCGGTTTGTTAAGTCGGATGTGAAATCCCCGAGCTCAACTTGGGAATTG
>TACGGAGGGTGCAAACGTTGCTCGGAATTATTGGGCGTAAAGCGCACGTAGGCGGCTCGTTAAGTCGGATGTGAAAGCCCTCGGCTCAACCGAGGAAGTG
TACGGAGGGTGCAAACGTTGCTCGGAATTATTGGGCGTAAAGCGCACGTAGGCGGCTCGTTAAGTCGGATGTGAAAGCCCTCGGCTCAACCGAGGAAGTG
>TACGTAGGGTGCGAGCGTTGTCCGGAATTACTGGGCGTAAAGAGCTCGTAGGCGGTTTGTCGCGTCGTCTGTGGAAGCCCACGACTCAACCGTGGAAGTG
TACGTAGGGTGCGAGCGTTGTCCGGAATTACTGGGCGTAAAGAGCTCGTAGGCGGTTTGTCGCGTCGTCTGTGGAAGCCCACGACTCAACCGTGGAAGTG
>TACGTAGGGTGCGAGCGTTGTCCGGAATTACTGGGCGTAAAGAGCTTGTAGGTGGTTTGTCGCGTTGTTCGTGAAATCTCACGGCTTAACTGTGAGCGTG
TACGTAGGGTGCGAGCGTTGTCCGGAATTACTGGGCGTAAAGAGCTTGTAGGTGGTTTGTCGCGTTGTTCGTGAAATCTCACGGCTTAACTGTGAGCGTG
>TACGAAGGGGGCAAGCGTTGTTCGGAATTACTGGGCGTAAAGGGTGTGTAGGCGGATAAGTAAGATAGTGGTGAAATACCCGAGCTCAACTTGGGAATTG
TACGAAGGGGGCAAGCGTTGTTCGGAATTACTGGGCGTAAAGGGTGTGTAGGCGGATAAGTAAGATAGTGGTGAAATACCCGAGCTCAACTTGGGAATTG
>GACAGAGGATGCAAGCGTTATCCGGAATGATTGGGCGTAAAGCGTCTGTAGGTGGCTTTTTAAGTCTGCTGTTAAATCCCAGGGCTTAACCCTGGATAAG
GACAGAGGATGCAAGCGTTATCCGGAATGATTGGGCGTAAAGCGTCTGTAGGTGGCTTTTTAAGTCTGCTGTTAAATCCCAGGGCTTAACCCTGGATAAG
>TACGTAGGGTGCGAGCGTTAATCGGAATTACTGGGCGTAAAGGGTGCGCAGGCGGTTGAGTAAGACAGATGTGAAATCCCCGAGCTTAACTCGGGAATGG
TACGTAGGGTGCGAGCGTTAATCGGAATTACTGGGCGTAAAGGGTGCGCAGGCGGTTGAGTAAGACAGATGTGAAATCCCCGAGCTTAACTCGGGAATGG
>TACGGAGGGTGCAAGCGTTACTCGGAATTACTGGGCGTAAAGGACGCGTAGGCGGATTATCAAGTCTTTTGTGAAATCTAATGGCTTAACCATTAAACTG
TACGGAGGGTGCAAGCGTTACTCGGAATTACTGGGCGTAAAGGACGCGTAGGCGGATTATCAAGTCTTTTGTGAAATCTAATGGCTTAACCATTAAACTG
>TACGTAGGGTGCGAGCGTTGTCCGGAATTACTGGGCGTAAAGAGCTTGTAGGCGGTTCGTCGCGTCTTCTGTGAAAACTTGGGGCTCAACCTTAAGCTTG
TACGTAGGGTGCGAGCGTTGTCCGGAATTACTGGGCGTAAAGAGCTTGTAGGCGGTTCGTCGCGTCTTCTGTGAAAACTTGGGGCTCAACCTTAAGCTTG
>TACGTAGGTGGCAAGCGTTGTCCGGAATTATTGGGCGTAAAGCGCGCGCAGGCGGTCTTTTAAGTCTGATGTGAAAGCCCACGGCTCAACCGTGGAGGGT
TACGTAGGTGGCAAGCGTTGTCCGGAATTATTGGGCGTAAAGCGCGCGCAGGCGGTCTTTTAAGTCTGATGTGAAAGCCCACGGCTCAACCGTGGAGGGT
>TACGGAGGGGGCTAGCGTTGTTCGGAATTACTGGGCGTAAAGCGCACGTAGGCGGCTTTGTAAGTTAGAGGTGAAAGCCCGGGGCTCAACCCCGGAACTG
TACGGAGGGGGCTAGCGTTGTTCGGAATTACTGGGCGTAAAGCGCACGTAGGCGGCTTTGTAAGTTAGAGGTGAAAGCCCGGGGCTCAACCCCGGAACTG
>TACGGAGGGAGCTAGCGTTATTCGGAATTACTGGGCGTAAAGCGCACGTAGGCGGCTTTGTAAGTAAGAGGTGAAAGCCTGGAGCTCAACTCCAGAATTG
TACGGAGGGAGCTAGCGTTATTCGGAATTACTGGGCGTAAAGCGCACGTAGGCGGCTTTGTAAGTAAGAGGTGAAAGCCTGGAGCTCAACTCCAGAATTG
>TACGAAGGGGGCTAGCGTTGCTCGGAATCACTGGGCGTAAAGGGTGCGTAGGCGGGTCTTTAAGTCAGGGGTGAAATCCTGGAGCTCAACTCCAGAACTG
TACGAAGGGGGCTAGCGTTGCTCGGAATCACTGGGCGTAAAGGGTGCGTAGGCGGGTCTTTAAGTCAGGGGTGAAATCCTGGAGCTCAACTCCAGAACTG
>TACGTAGGGGGCAAGCGTTATCCGGATTTACTGGGTGTAAAGGGAGCGTAGACGGTATGGCAAGTCAGATGTGAAAGCCCGGGGCTTAACCCCGGAACTG
TACGTAGGGGGCAAGCGTTATCCGGATTTACTGGGTGTAAAGGGAGCGTAGACGGTATGGCAAGTCAGATGTGAAAGCCCGGGGCTTAACCCCGGAACTG
>TACGTAGGTGGCAAGCGTTATCCGGATTTACTGGGTGTAAAGGGCGTGTAGGCGGGACTGCAAGTCAGATGTGAAATTCCAGGGCTCAACCCTGGATCTG
TACGTAGGTGGCAAGCGTTATCCGGATTTACTGGGTGTAAAGGGCGTGTAGGCGGGACTGCAAGTCAGATGTGAAATTCCAGGGCTCAACCCTGGATCTG
>TACGTATGGAGCAAGCGTTATCCGGAATTACTGGGTGTAAAGGGTGCGCAGGTGGCATGGTAAGTCAGAAGTGAAAACCCGGGGCTCAACCCCGCGGACT
TACGTATGGAGCAAGCGTTATCCGGAATTACTGGGTGTAAAGGGTGCGCAGGTGGCATGGTAAGTCAGAAGTGAAAACCCGGGGCTCAACCCCGCGGACT
>TACGTAGGGTCCGAGCGTTGTCCGGAATTATTGGGCGTAAAGGGCTCGTAGGCGGTCTGTCGCGTCGGGAGTGAAAACCAGGTGCTTAACACCTGGCTGG
TACGTAGGGTCCGAGCGTTGTCCGGAATTATTGGGCGTAAAGGGCTCGTAGGCGGTCTGTCGCGTCGGGAGTGAAAACCAGGTGCTTAACACCTGGCTGG
>TACGTAAGGTGCGAGCGTTGTCCGGAATTATTGGGCGTAAAGAGCTTGTAGGCGGTTTGTCGCGTCTGCCGTGAAAGCCCAGGGCTTAACCCTGGGTTTG
TACGTAAGGTGCGAGCGTTGTCCGGAATTATTGGGCGTAAAGAGCTTGTAGGCGGTTTGTCGCGTCTGCCGTGAAAGCCCAGGGCTTAACCCTGGGTTTG
>TACGTAGGGTGCGAGCGTTAATCAGAACTATTGGGCGTAAAGCGAGTGCAGACGGTTACTTAAGCCAGATGTGAAATCCCCGAGCTTAACTTGGGACGTG
TACGTAGGGTGCGAGCGTTAATCAGAACTATTGGGCGTAAAGCGAGTGCAGACGGTTACTTAAGCCAGATGTGAAATCCCCGAGCTTAACTTGGGACGTG
>TACGGAGGATGCGAGCGTTATCCGGATTTATTGGGTTTAAAGGGTGCGTAGGCCGGCGGTCAAGTCAGCGGTAAAAATTCCGAGCTCAACTCGGTCCCGC
TACGGAGGATGCGAGCGTTATCCGGATTTATTGGGTTTAAAGGGTGCGTAGGCCGGCGGTCAAGTCAGCGGTAAAAATTCCGAGCTCAACTCGGTCCCGC
>TACGTAGGGAGCAAGCGTTATCCGGAATTACTGGGTGTAAAGGGTGCGCAGGCGGCCCTGTAAGTCACGAGTGAAATTTTGAGGCTCAACCTCAAAGCTG
TACGTAGGGAGCAAGCGTTATCCGGAATTACTGGGTGTAAAGGGTGCGCAGGCGGCCCTGTAAGTCACGAGTGAAATTTTGAGGCTCAACCTCAAAGCTG
>TACGAAGGGGGCGAGCGTTGTTCGGAATTACTGGGCGTAAAGGGCGCGTAGGCGGCGACCCAAGTCAGATGTGAAAGTCCTGGGCTTAACCTGGGGACTG
TACGAAGGGGGCGAGCGTTGTTCGGAATTACTGGGCGTAAAGGGCGCGTAGGCGGCGACCCAAGTCAGATGTGAAAGTCCTGGGCTTAACCTGGGGACTG
>TACGTAGGGGGCGAGCGTTGTCCGGAATTATTGGGCGTAAAGGGCGCGTAGACGGCTAAGTAAGTTATAGGTGAAAGCCCATCTTTCAAGGATGGAACTG
TACGTAGGGGGCGAGCGTTGTCCGGAATTATTGGGCGTAAAGGGCGCGTAGACGGCTAAGTAAGTTATAGGTGAAAGCCCATCTTTCAAGGATGGAACTG
>TACGTAGGGGGCGAGCGTTGTCCGGAATCATTGGGCGTAAAGCGCGTGTAGGCGGCTTGGTCAGTCCGGCGTGAAATCTCTCGGCTCAACCGGGAGTCTG
TACGTAGGGGGCGAGCGTTGTCCGGAATCATTGGGCGTAAAGCGCGTGTAGGCGGCTTGGTCAGTCCGGCGTGAAATCTCTCGGCTCAACCGGGAGTCTG
>TACGTAGGGTGCAAGCGTTAATCGGAATTACTGGGCGTAAAGCGTGCGCAGGCGGTTTTGTAAGACAGGCGTGAAATCCCCGGGCTCAACCTGGGAATTG
TACGTAGGGTGCAAGCGTTAATCGGAATTACTGGGCGTAAAGCGTGCGCAGGCGGTTTTGTAAGACAGGCGTGAAATCCCCGGGCTCAACCTGGGAATTG
>TACAGAGGGTGCGAGCGTTAATCGGATTTACTGGGCGTAAAGCGTGCGTAGGCGGCTAATTAAGTCGGATGTGAAATCCCCGAGCTCAACTTGGGAATTG
TACAGAGGGTGCGAGCGTTAATCGGATTTACTGGGCGTAAAGCGTGCGTAGGCGGCTAATTAAGTCGGATGTGAAATCCCCGAGCTCAACTTGGGAATTG
>TACATAGGTCGCAAGCGTTATTCGGATTTATTGGGCGTAAAGCAAGCGCAGGCGGACGAGTAAGTTCTGTGTTAAAAACAGCAGCTCAACTGTTGTTTGC
TACATAGGTCGCAAGCGTTATTCGGATTTATTGGGCGTAAAGCAAGCGCAGGCGGACGAGTAAGTTCTGTGTTAAAAACAGCAGCTCAACTGTTGTTTGC
>GACGAACCGTACGAACGTTATTCGGAATTACTGGGCTTAAAGGGTTTGTAGGCGGCCTTGTAAGTCAGGTGTGAAATCCCTCGGCTCAACCGAGGAATGG
GACGAACCGTACGAACGTTATTCGGAATTACTGGGCTTAAAGGGTTTGTAGGCGGCCTTGTAAGTCAGGTGTGAAATCCCTCGGCTCAACCGAGGAATGG
>TACGTAGGGGGCAAGCGTTATCCGGATTTACTGGGTGTAAAGGGAGCGTAGACGGTAATGCAAGTCTGGAGTGAAAGGCGGGGGCCCAACCCCCGGACTG
TACGTAGGGGGCAAGCGTTATCCGGATTTACTGGGTGTAAAGGGAGCGTAGACGGTAATGCAAGTCTGGAGTGAAAGGCGGGGGCCCAACCCCCGGACTG
>TACGGAGGATGCGAGCGTTATCCGGATTTATTGGGTTTAAAGGGTGCGTAGGCTGACGGGCAAGTCAGCGGTAAAATCGAGAGGCTCAACCTCTTCCTGC
TACGGAGGATGCGAGCGTTATCCGGATTTATTGGGTTTAAAGGGTGCGTAGGCTGACGGGCAAGTCAGCGGTAAAATCGAGAGGCTCAACCTCTTCCTGC
>TACGAAGGGGGCTAGCGATGCTCGGAATTACTGGGCGTAAAGCGCACGTAGGCGGCTCTTTAAGTCGGGGGTGAAATCCTGGAGCTCAACTCCAGAACTG
TACGAAGGGGGCTAGCGATGCTCGGAATTACTGGGCGTAAAGCGCACGTAGGCGGCTCTTTAAGTCGGGGGTGAAATCCTGGAGCTCAACTCCAGAACTG
>TACGGAGGATGCGAGCGTTATCCGGATTTATTGGGTTTAAAGGGTGCGTAGGCGGAATGGAAAGTCAGCGGTAAAATTTCCGGGCTCAACCCGGTCTGGC
TACGGAGGATGCGAGCGTTATCCGGATTTATTGGGTTTAAAGGGTGCGTAGGCGGAATGGAAAGTCAGCGGTAAAATTTCCGGGCTCAACCCGGTCTGGC
>TACGTAGGGTGCGAGCGTTGCCCGGAATTACTGGGCGTAAAGAGTTCGTAGGCGGTTTGTCGCGTCGTTTGTGAAATCCCGGGGCTCAACTTCGGGCTTG
TACGTAGGGTGCGAGCGTTGCCCGGAATTACTGGGCGTAAAGAGTTCGTAGGCGGTTTGTCGCGTCGTTTGTGAAATCCCGGGGCTCAACTTCGGGCTTG
>TACGGAGGATGCGAGCGTTATCCGGATTTATTGGGTTTGAAGGGTGCGCAGGCGGGAAGCCAAGTCAGCGGTAAAATCACGGAGCTCAACTCCGTCGAGC
TACGGAGGATGCGAGCGTTATCCGGATTTATTGGGTTTGAAGGGTGCGCAGGCGGGAAGCCAAGTCAGCGGTAAAATCACGGAGCTCAACTCCGTCGAGC
>TACAGAGGGTGCGAGCGTTAATCGGAATTACTGGGCGTAAAGCGTGCGTAGGCGGCTAATTAAGTCGGATGTGAAATGCCCGAGCTCAACTTGGGAATTG
TACAGAGGGTGCGAGCGTTAATCGGAATTACTGGGCGTAAAGCGTGCGTAGGCGGCTAATTAAGTCGGATGTGAAATGCCCGAGCTCAACTTGGGAATTG
>TACGGAAGATGCGAGCGTTATCCGGATTTATTGGGTTTAAAGGGAGCGTAGGCGGACTTTTAAGTCAGCGGTCGAATCGTGTGGCTCAACCATACCTTGC
TACGGAAGATGCGAGCGTTATCCGGATTTATTGGGTTTAAAGGGAGCGTAGGCGGACTTTTAAGTCAGCGGTCGAATCGTGTGGCTCAACCATACCTTGC
>TACGTAGGGTGCAAGCGTTGTCCGGAATTATTGGGCGTAAAGAGCTCGTAGGCGGTCTGTCGCGTCTGCTGTGAAAACTCGGGGCTTAACCCCGGGCCTG
TACGTAGGGTGCAAGCGTTGTCCGGAATTATTGGGCGTAAAGAGCTCGTAGGCGGTCTGTCGCGTCTGCTGTGAAAACTCGGGGCTTAACCCCGGGCCTG
>TACGGAGGATGCGAGCGTTATCCGGATTTATTGGGTTTAAAGGGTGCGTAGGCGGGGAGTCAAGTCAGCGGTAAAAATTCGGTGCTCAACGCCGTCGTGC
TACGGAGGATGCGAGCGTTATCCGGATTTATTGGGTTTAAAGGGTGCGTAGGCGGGGAGTCAAGTCAGCGGTAAAAATTCGGTGCTCAACGCCGTCGTGC
>TACAGAGGATGCGAGCGTTATCCGGATTTATTGGGTTTAAAGGGTGCGCAGGCGGGATGTTAAGTCAGCGGTAAAATTGAGGGGCTCAACCCCTTCGAGC
TACAGAGGATGCGAGCGTTATCCGGATTTATTGGGTTTAAAGGGTGCGCAGGCGGGATGTTAAGTCAGCGGTAAAATTGAGGGGCTCAACCCCTTCGAGC
>TACGTAGGTGGCAAGCGTTATCCGGAATTATTGGGCGTAAAGCGCGCGTAGGCGGTAAAATAAGTCTGATGTGAAAGCCCCCGGCTCAACCGGGGAGGGC
TACGTAGGTGGCAAGCGTTATCCGGAATTATTGGGCGTAAAGCGCGCGTAGGCGGTAAAATAAGTCTGATGTGAAAGCCCCCGGCTCAACCGGGGAGGGC
>TACGTAGGGGGCTAGCGTTATCCGGATTTACTGGGTGTAAAGGGAGCGTAGGCGGCAATGCAAGTCCGATGTGAAATGCCGGGGCTCAACCCCGAAACTG
TACGTAGGGGGCTAGCGTTATCCGGATTTACTGGGTGTAAAGGGAGCGTAGGCGGCAATGCAAGTCCGATGTGAAATGCCGGGGCTCAACCCCGAAACTG
>TACGTAGGTGGCAAGCGTTGTCCGGATTTATTGGGCGTAAAGCGCGCGCAGGTGGTTTCTTAAGTCTGATGTGAAATCTCGCGGCTCAACCGCGAGCGGT
TACGTAGGTGGCAAGCGTTGTCCGGATTTATTGGGCGTAAAGCGCGCGCAGGTGGTTTCTTAAGTCTGATGTGAAATCTCGCGGCTCAACCGCGAGCGGT
>CACGTAGGCACCAAGCGTTGTCCGGATTTATTGGGCGTAAAGAGCTCGTAGGCGGTTCAGTAAGTCGGGTGTGAAAACTCTGGGCTTAACCCAGAGCCGC
CACGTAGGCACCAAGCGTTGTCCGGATTTATTGGGCGTAAAGAGCTCGTAGGCGGTTCAGTAAGTCGGGTGTGAAAACTCTGGGCTTAACCCAGAGCCGC
>TACGTAGGGTGCGAGCGTTGTCCGGAATTATTGGGCGTAAAGGGCTTGTAGGCGGTCCATCGCGTCGGGAGTGAAAAACTGAAGCTCAACTTCAGTCTTG
TACGTAGGGTGCGAGCGTTGTCCGGAATTATTGGGCGTAAAGGGCTTGTAGGCGGTCCATCGCGTCGGGAGTGAAAAACTGAAGCTCAACTTCAGTCTTG
>TACGTAGGGGGCAAGCGTTATCCGGATTCACTGGGCGTAAAGGGAGCGCAGGCGGCACGGCAAGTCTGGTGTGAAAACCCGGGGCTCAACCCCGGGACTG
TACGTAGGGGGCAAGCGTTATCCGGATTCACTGGGCGTAAAGGGAGCGCAGGCGGCACGGCAAGTCTGGTGTGAAAACCCGGGGCTCAACCCCGGGACTG
>TACGTAGGGTCCGAGCGTTGTCCGGAATTATTGGGCGTAAAGGGCTCGTAGGCGGTTAGTCACGTCGGGAGTGAAAACTCAGGGCTCAACCCTGAGCGTG
TACGTAGGGTCCGAGCGTTGTCCGGAATTATTGGGCGTAAAGGGCTCGTAGGCGGTTAGTCACGTCGGGAGTGAAAACTCAGGGCTCAACCCTGAGCGTG
>TACGTAGGGTGCGAGCGTTGTCCGGAATTATTGGGCGTAAAGGGCTCGTAGGTGGTTTGTCGCGTCGGGAGTGAAAACCAGGTGCTTAACACCTGGCTTG
TACGTAGGGTGCGAGCGTTGTCCGGAATTATTGGGCGTAAAGGGCTCGTAGGTGGTTTGTCGCGTCGGGAGTGAAAACCAGGTGCTTAACACCTGGCTTG
>TACGTAGGGTGCGAGCGTTGTCCGGAATTATTGGGCGTAAAGGGCTCGTAGGCGGTTTGTCGCGTCGGGAGTGAAAACACCTGGGCTTAACTCGGTGCTT
TACGTAGGGTGCGAGCGTTGTCCGGAATTATTGGGCGTAAAGGGCTCGTAGGCGGTTTGTCGCGTCGGGAGTGAAAACACCTGGGCTTAACTCGGTGCTT
>TACGTAGGTGGCAAGCGTTATCCGGATTTACTGGGTGTAAAGGGCGTGTAGGCGGGATCGCAAGTCAGATGTGAAATTCCAGGGCTCAACCCTGGACCTG
TACGTAGGTGGCAAGCGTTATCCGGATTTACTGGGTGTAAAGGGCGTGTAGGCGGGATCGCAAGTCAGATGTGAAATTCCAGGGCTCAACCCTGGACCTG
>TACGTAGGGAGCGAGCGTTGTCCGGAATTACTGGGTGTAAAGGGAGCGTAGGCGGGATTGCAAGTCAGATGTGAAATGCAGAGGCTTAACCTCTGAGCTG
TACGTAGGGAGCGAGCGTTGTCCGGAATTACTGGGTGTAAAGGGAGCGTAGGCGGGATTGCAAGTCAGATGTGAAATGCAGAGGCTTAACCTCTGAGCTG
>TACGTAGGGAGCAAGCGTTATCCGGATTTATTGGGTGTAAAGGGTGCGTAGACGGGCTAACAAGTTAGTTGTGAAATCCCTCGGCTCAACTGAGGAACTG
TACGTAGGGAGCAAGCGTTATCCGGATTTATTGGGTGTAAAGGGTGCGTAGACGGGCTAACAAGTTAGTTGTGAAATCCCTCGGCTCAACTGAGGAACTG
>TACGGAGGATGCGAGCGTTATCCGGATTTATTGGGTTTAAAGGGTGCGTAGGCGGTTTGTTAAGTCAGCGGTGAAATCTCTGGGCTCAACCCCGAGTGTG
TACGGAGGATGCGAGCGTTATCCGGATTTATTGGGTTTAAAGGGTGCGTAGGCGGTTTGTTAAGTCAGCGGTGAAATCTCTGGGCTCAACCCCGAGTGTG
>TACGGAGGATGCGAGCGTTATCCGGATTTATTGGGTTTAAAGGGTGCGTAGGCGGAACGTTAAGTCAGCGGTAAAATCGAGGGGCTCAACCCCTTTAAGC
TACGGAGGATGCGAGCGTTATCCGGATTTATTGGGTTTAAAGGGTGCGTAGGCGGAACGTTAAGTCAGCGGTAAAATCGAGGGGCTCAACCCCTTTAAGC
>TACGTAGGGGGCAAGCGTTGTCCGGAATTACTGGGCGTAAAGCGCACGCAGGCGGATCAGTAAGTCAGATGTAAAAGGCAGGTGCTTACCATCTGTTTGT
TACGTAGGGGGCAAGCGTTGTCCGGAATTACTGGGCGTAAAGCGCACGCAGGCGGATCAGTAAGTCAGATGTAAAAGGCAGGTGCTTACCATCTGTTTGT
>TACGTAGGGTACGAGCGTTGTCCGGAATTATTGGGCGTAAAGAGCTCGTAGGTGGTTGGTCACGTCTGCTGTGGAAACGCAACGCTTAACGTTGCGCGTG
TACGTAGGGTACGAGCGTTGTCCGGAATTATTGGGCGTAAAGAGCTCGTAGGTGGTTGGTCACGTCTGCTGTGGAAACGCAACGCTTAACGTTGCGCGTG
>TACGTAGGGTGCGAGCGTTGTCCGGAACTATTGGGCGTAAAGAGCTCGTAGGCGGTGTGTCACGTCGGCCGTGAAAACCTGGGGCTCAACTCTGGGCGTG
TACGTAGGGTGCGAGCGTTGTCCGGAACTATTGGGCGTAAAGAGCTCGTAGGCGGTGTGTCACGTCGGCCGTGAAAACCTGGGGCTCAACTCTGGGCGTG
>TACGTAGGTGGCAAGCGTTGTCCGGAATTATTGGGCGTAAAGCGCGCGCAGGCGGCCTTTTAAGTCTGATGTGAAAGCCCACGGCTCAACCGTGGAAGGT
TACGTAGGTGGCAAGCGTTGTCCGGAATTATTGGGCGTAAAGCGCGCGCAGGCGGCCTTTTAAGTCTGATGTGAAAGCCCACGGCTCAACCGTGGAAGGT
>TACGGAAGATGCGAGCGTTATCCGGATTTATTGGGTTTAAAGGGAGCGTAGGCGGGTTGATAAGTCAGCGGTCAAATGTCGGTGCCCAACATCGGCTCGC
TACGGAAGATGCGAGCGTTATCCGGATTTATTGGGTTTAAAGGGAGCGTAGGCGGGTTGATAAGTCAGCGGTCAAATGTCGGTGCCCAACATCGGCTCGC
>TACGGAGGATGCGAGCGTTATCCGGATTTATTGGGTTTAAAGGGTGCGTAGGCGGGGAGTCAAGTCAGCGGTCAAATCGTGGGGCTCAACCCCATATCGC
TACGGAGGATGCGAGCGTTATCCGGATTTATTGGGTTTAAAGGGTGCGTAGGCGGGGAGTCAAGTCAGCGGTCAAATCGTGGGGCTCAACCCCATATCGC
>TACGTAGGGTGCGAGCGTTGTCCGGAATTATTGGGCGTAAAGAGCTCGTAGGCGGTGTGTCGCGTCGGCCGTGAAAACGTGGGGCTCAACTCTGGGCGTG
TACGTAGGGTGCGAGCGTTGTCCGGAATTATTGGGCGTAAAGAGCTCGTAGGCGGTGTGTCGCGTCGGCCGTGAAAACGTGGGGCTCAACTCTGGGCGTG
>TACGAAGGGTGCGAGCGTTGTTCGGAATTACTGGGCGTAAAGGGTGTGTAGGCGGTTTAGTAAGATAGCGGTGAAATACCGGGGCTCAACCTCGGAACTG
TACGAAGGGTGCGAGCGTTGTTCGGAATTACTGGGCGTAAAGGGTGTGTAGGCGGTTTAGTAAGATAGCGGTGAAATACCGGGGCTCAACCTCGGAACTG
>TACGTAGGGCGCAAGCGTTGTCCGGAATTATTGGGCGTAAAGAGCTCGTAGGCGGCTTGTCACGTCGGGTGTGAAAGCCCGGGGCTTAACCCCGGGTCTG
TACGTAGGGCGCAAGCGTTGTCCGGAATTATTGGGCGTAAAGAGCTCGTAGGCGGCTTGTCACGTCGGGTGTGAAAGCCCGGGGCTTAACCCCGGGTCTG
>TACGGAAGGTCCAGGCGTTATCCGGATTTATTGGGTTTAAAGGGAGCGTAGGCCGGCTTTTAAGTCAGCTGTGAAAGTCCGCGGCTCAACCGTGGAATTG
TACGGAAGGTCCAGGCGTTATCCGGATTTATTGGGTTTAAAGGGAGCGTAGGCCGGCTTTTAAGTCAGCTGTGAAAGTCCGCGGCTCAACCGTGGAATTG
>TACGTAGGGTGCGAGCGTTAATCGGAATTACTGGGCGTAAAGCGTGCGCAGGCGGTTTGGCAAGTCAGATGTGAAATCCCCGAGCTCAACTTGGGAACTG
TACGTAGGGTGCGAGCGTTAATCGGAATTACTGGGCGTAAAGCGTGCGCAGGCGGTTTGGCAAGTCAGATGTGAAATCCCCGAGCTCAACTTGGGAACTG
>TACGGAGGATGCGAGCGTTATCCGGATTTATTGGGTTTAAAGGGTGCGTAGGCGGCCTGTTAAGTCAGCGGTAAAATCGGGGGGCTCAACCCCTTCCAGC
TACGGAGGATGCGAGCGTTATCCGGATTTATTGGGTTTAAAGGGTGCGTAGGCGGCCTGTTAAGTCAGCGGTAAAATCGGGGGGCTCAACCCCTTCCAGC
>TACAGAGGGGGCAAGCGTTGTTCGGAATTACTGGGCGTAAAGGGCGCGTAGGCGGCCTGCTAAGTCGAACGTGAAATCCCTGGGCTCAACCCAGGAACTG
TACAGAGGGGGCAAGCGTTGTTCGGAATTACTGGGCGTAAAGGGCGCGTAGGCGGCCTGCTAAGTCGAACGTGAAATCCCTGGGCTCAACCCAGGAACTG
>TACGGAGGATGCGAGCGTTATCCGGATTTATTGGGTTTAAAGGGTGCGTAGGCGGGATGTTAAGTCAGCGGTAAAATTGCGGTGCTCAACGCCGTAGAGC
TACGGAGGATGCGAGCGTTATCCGGATTTATTGGGTTTAAAGGGTGCGTAGGCGGGATGTTAAGTCAGCGGTAAAATTGCGGTGCTCAACGCCGTAGAGC
>TACGTAGGGGGCAAGCGTTATCCGGAATTACTGGGTGTAAAGGGAGCGTAGACGGTAAAGCAAGTCTGGAGTGAAAGGCTGGGGCCCAACCCCGGGACTG
TACGTAGGGGGCAAGCGTTATCCGGAATTACTGGGTGTAAAGGGAGCGTAGACGGTAAAGCAAGTCTGGAGTGAAAGGCTGGGGCCCAACCCCGGGACTG
>TACGGAGGATCCGAGCGTTATCCGGATTTATTGGGTTTAAAGGGAGCGTAGATGGATGTTTAAGTCAGTTGTGAAAGTTTGCGGCTCAACCGTAAAATTG
TACGGAGGATCCGAGCGTTATCCGGATTTATTGGGTTTAAAGGGAGCGTAGATGGATGTTTAAGTCAGTTGTGAAAGTTTGCGGCTCAACCGTAAAATTG
>TACGTATGGAGCAAGCGTTATCCGGATTTACTGGGTGTAAAGGGAGCGTAGGCGGTAAGGCAAGTCTGATGTGAAAGGCCGGGGCTCAACCCCGGGACTG
TACGTATGGAGCAAGCGTTATCCGGATTTACTGGGTGTAAAGGGAGCGTAGGCGGTAAGGCAAGTCTGATGTGAAAGGCCGGGGCTCAACCCCGGGACTG
>TACGTAGGGGGCAAGCGTTATCCGGAATTATTGGGCGTAAAGAGTACGTAGGTGGCAACTTAAGCGCAGGGTCTAAGGCAATGGCTTAACCATTGTTCGC
TACGTAGGGGGCAAGCGTTATCCGGAATTATTGGGCGTAAAGAGTACGTAGGTGGCAACTTAAGCGCAGGGTCTAAGGCAATGGCTTAACCATTGTTCGC
>TACGTAGGGCGCAAGCGTTGTCCGGAATTATTGGGCGTAAAGAGCTCGTAGGCGGCTTGTCACGTCGGTTGTGAAAGCCCGGGGCTTAACCCCGGGTCTG
TACGTAGGGCGCAAGCGTTGTCCGGAATTATTGGGCGTAAAGAGCTCGTAGGCGGCTTGTCACGTCGGTTGTGAAAGCCCGGGGCTTAACCCCGGGTCTG
>TACGGAGGGTGCGAGCGTTATCCGGATTTACTGGGTTTAAAGGGTGCGTAGGCGGGCCGGTAAGTCAGTGGTGAAATCTGTGGGCTTAACCCACAAACTG
TACGGAGGGTGCGAGCGTTATCCGGATTTACTGGGTTTAAAGGGTGCGTAGGCGGGCCGGTAAGTCAGTGGTGAAATCTGTGGGCTTAACCCACAAACTG
>TACGTAGGGGGCAAGCGTTATCCGGATTTACTGGGTGTAAAGGGAGCGTAGACGGCATAGCAAGTCTGATGTGAAAGGTCGGGGCTCAACCCCGGGACTG
TACGTAGGGGGCAAGCGTTATCCGGATTTACTGGGTGTAAAGGGAGCGTAGACGGCATAGCAAGTCTGATGTGAAAGGTCGGGGCTCAACCCCGGGACTG
>TACGAAGGTCCCAAGCGTTGTTCGGAATCACTGGGCGTAAAGGGAGCGTAGGCTGCGTGGTAAGTCAGATGTGAAATCCCGGGGCTCAACCCCGGAACTG
TACGAAGGTCCCAAGCGTTGTTCGGAATCACTGGGCGTAAAGGGAGCGTAGGCTGCGTGGTAAGTCAGATGTGAAATCCCGGGGCTCAACCCCGGAACTG
>TACGTAGGGTGCGAGCGTTATCCGGAATTATTGGGCGTAAAGAGCTCGTAGGCGGTTTGTCACGTCTGCTGTGAAAACTGGAGGCTCAACCTTCAGCCTG
TACGTAGGGTGCGAGCGTTATCCGGAATTATTGGGCGTAAAGAGCTCGTAGGCGGTTTGTCACGTCTGCTGTGAAAACTGGAGGCTCAACCTTCAGCCTG
>TACGTAGGGTCCGAGCGTTGTCCGGAATTACTGGGCGTAAAGAGCTCGTAGGTGGTTTGTCGCGTTGTTCGTGAAAACTCACAGCTCAACTGTGGGCGTG
TACGTAGGGTCCGAGCGTTGTCCGGAATTACTGGGCGTAAAGAGCTCGTAGGTGGTTTGTCGCGTTGTTCGTGAAAACTCACAGCTCAACTGTGGGCGTG
>TACGTAGGGGGCAAGCGTTATCCGGATTTACTGGGTGTAAAGGGAGCGTAGACGGTGATGCAAGTCTGAAGTGAAAGCCCAGGGCTCAACCCTGGGACTG
TACGTAGGGGGCAAGCGTTATCCGGATTTACTGGGTGTAAAGGGAGCGTAGACGGTGATGCAAGTCTGAAGTGAAAGCCCAGGGCTCAACCCTGGGACTG
>TACGTAGGGTGCGAGCGTTGTCCGGAATTACTGGGCGTAAAGAGCTCGTAGGCGGTTTGTCGCGTCGTCTGTGAAATCCTGCAGCTTAACTGCAGGCGTG
TACGTAGGGTGCGAGCGTTGTCCGGAATTACTGGGCGTAAAGAGCTCGTAGGCGGTTTGTCGCGTCGTCTGTGAAATCCTGCAGCTTAACTGCAGGCGTG
>TACGTAGGGGGCAAGCGTTATCCGGATTTACTGGGTGTAAAGGGAGCGTAGGCGGCGATGCAAGTCAGAAGTGAAAGCCCGTAGCTCAACTACGGGACTG
TACGTAGGGGGCAAGCGTTATCCGGATTTACTGGGTGTAAAGGGAGCGTAGGCGGCGATGCAAGTCAGAAGTGAAAGCCCGTAGCTCAACTACGGGACTG
>TACGTAGGGTGCGAGCGTTGTCCGGAATTATTGGGCGTAAAGGGCTCGTAGGCGGTCTGTCGCGTCGGTCGTGAAAACTCAGGGCTCAACCCTGTTCGTG
TACGTAGGGTGCGAGCGTTGTCCGGAATTATTGGGCGTAAAGGGCTCGTAGGCGGTCTGTCGCGTCGGTCGTGAAAACTCAGGGCTCAACCCTGTTCGTG
>TACGGAGGATGCGAGCGTTATCCGGATTTATTGGGTTTAAAGGGTGCGTAGGCGGACTGATAAGTCAGCGGTAAAATTGCGGGGCTCAACCCCGCCGAGC
TACGGAGGATGCGAGCGTTATCCGGATTTATTGGGTTTAAAGGGTGCGTAGGCGGACTGATAAGTCAGCGGTAAAATTGCGGGGCTCAACCCCGCCGAGC
>TACGTAGGGAGCAAGCGTTGTCCGGATTTACTGGGTGTAAAGGGTGCGTAGGCGGCCCTGCAAGTCAGAAGTGAAATCCATGGGCTTAACCCGTGAACTG
TACGTAGGGAGCAAGCGTTGTCCGGATTTACTGGGTGTAAAGGGTGCGTAGGCGGCCCTGCAAGTCAGAAGTGAAATCCATGGGCTTAACCCGTGAACTG
>TACGTAGGGTGCGAGCGTTGTCCGGAATTATTGGGCGTAAAGGGCTCGTAGGCGGTTTGTTGCGTCAGGAGTGAAAACTCGGGGCTTAACCCCGAGCCTG
TACGTAGGGTGCGAGCGTTGTCCGGAATTATTGGGCGTAAAGGGCTCGTAGGCGGTTTGTTGCGTCAGGAGTGAAAACTCGGGGCTTAACCCCGAGCCTG
>TACGGAGGATGCGAGCGTTATCCGGATTTATTGGGTTTAAAGGGTGCGTAGGCGGGATTTTAAGTCAGCGGTAAAAATGCGGGGCTCAACCCCGTAGTGC
TACGGAGGATGCGAGCGTTATCCGGATTTATTGGGTTTAAAGGGTGCGTAGGCGGGATTTTAAGTCAGCGGTAAAAATGCGGGGCTCAACCCCGTAGTGC
>TACGTAAGGTGCAAGCGTTGTCCGGAATTATTGGGCGTAAAGAGCTCGTAGGCGGTGTGTCGCGTCTGCTGTGAAAACTCAGGGCTCAACTCTGAGCTTG
TACGTAAGGTGCAAGCGTTGTCCGGAATTATTGGGCGTAAAGAGCTCGTAGGCGGTGTGTCGCGTCTGCTGTGAAAACTCAGGGCTCAACTCTGAGCTTG
>TACGTAGGGAGCAAGCGTTGTCCGGAATCATTGGGCGTAAAGAGCGTGTAGGCGGCCCGGTGAGTCGGTTGTGAAAGTCAAGGGCTCAACCCTTGAAAGC
TACGTAGGGAGCAAGCGTTGTCCGGAATCATTGGGCGTAAAGAGCGTGTAGGCGGCCCGGTGAGTCGGTTGTGAAAGTCAAGGGCTCAACCCTTGAAAGC
>TACAGAGGGTGCAAGCGTTGTTCGGAATTATTGGGCGTAAAGCGCGTGTAGGCGGCCTGACAAGTCGGATGTGAAAGCCCTCGGCTCAACCGAGGAAGTG
TACAGAGGGTGCAAGCGTTGTTCGGAATTATTGGGCGTAAAGCGCGTGTAGGCGGCCTGACAAGTCGGATGTGAAAGCCCTCGGCTCAACCGAGGAAGTG
>TACGTAGGGTGCAAGCGTTAATCGGAATTACTGGGCGTAAAGCGTGCGCAGGCGGTTTTGTAAGTCTGATGTGAAATCCCCGGGCTCAACCTGGGAATTG
TACGTAGGGTGCAAGCGTTAATCGGAATTACTGGGCGTAAAGCGTGCGCAGGCGGTTTTGTAAGTCTGATGTGAAATCCCCGGGCTCAACCTGGGAATTG
>TACGAAGGAGGCGAGCGTTATCCGGAATGACTGGGCGTAAAGGGTGCGTAGGTGGTTCAGCAAGTTAGTAGCGTAACTCCGGGGCTCAACCTCGGCACTA
TACGAAGGAGGCGAGCGTTATCCGGAATGACTGGGCGTAAAGGGTGCGTAGGTGGTTCAGCAAGTTAGTAGCGTAACTCCGGGGCTCAACCTCGGCACTA
>TACGTAGGGCGCGAGCGTTGTCCGGAATCATTGGGCGTAAAGCGCGTGTAGGCGGCTGAGTAAGTCTGCTGTGAAAGTCCAGGGCTCAACCCTGGAATGT
TACGTAGGGCGCGAGCGTTGTCCGGAATCATTGGGCGTAAAGCGCGTGTAGGCGGCTGAGTAAGTCTGCTGTGAAAGTCCAGGGCTCAACCCTGGAATGT
>TACGTAGGGTGCAAGCGTTGTCCGGAATTACTGGGCGTAAAGAGCTCATAGGCGGTTTGTCGCGTCGTCTGTGAGATCCTACAGCTTAACTGTGGGCGTG
TACGTAGGGTGCAAGCGTTGTCCGGAATTACTGGGCGTAAAGAGCTCATAGGCGGTTTGTCGCGTCGTCTGTGAGATCCTACAGCTTAACTGTGGGCGTG
>TACGTAGGGGGCAAGCGTTATCCGGAATTACTGGGTGTAAAGGGAGCGTAGACGGTTAGGTAAGTCTGGAGTGAAAGGCGGGGGCCCAACCCCCGGACTG
TACGTAGGGGGCAAGCGTTATCCGGAATTACTGGGTGTAAAGGGAGCGTAGACGGTTAGGTAAGTCTGGAGTGAAAGGCGGGGGCCCAACCCCCGGACTG
>TACGTAGGGCGCAAGCGTTGTCCGGAATTATTGGGCGTAAAGAGCTCGTAGGCGGTTTGTCGCGTCCGTCGTGAAAGCCCACGGCTTAACCGTGGGTCTG
TACGTAGGGCGCAAGCGTTGTCCGGAATTATTGGGCGTAAAGAGCTCGTAGGCGGTTTGTCGCGTCCGTCGTGAAAGCCCACGGCTTAACCGTGGGTCTG
>TACGAAGGGTGCTAGCGTTGTTCGGAATTACTGGGCGTAAAGGGCGCGTAGGCGGATGTTTAAGTTAGAGGTGAAATCCCAGGGCTCAACCCTGGAATTG
TACGAAGGGTGCTAGCGTTGTTCGGAATTACTGGGCGTAAAGGGCGCGTAGGCGGATGTTTAAGTTAGAGGTGAAATCCCAGGGCTCAACCCTGGAATTG
>TACGTAGGGTGCGAGCGTTGTCCGGAATTATTGGGCGTAAAGAGCTCGTAGGCGGTTTGTTGCGTCGACCGTGAAATCCTGCCGCTTAACGGTGGGACTG
TACGTAGGGTGCGAGCGTTGTCCGGAATTATTGGGCGTAAAGAGCTCGTAGGCGGTTTGTTGCGTCGACCGTGAAATCCTGCCGCTTAACGGTGGGACTG
>TACGTAGGGGGCAAGCGTTGTCCGGAATGATTGGGCGTAAAGGGCGCGTAGGCGGCCTGCTAAGTCTGAAGTGAAAGTCCTATTTTTAAGGTGGGAATTG
TACGTAGGGGGCAAGCGTTGTCCGGAATGATTGGGCGTAAAGGGCGCGTAGGCGGCCTGCTAAGTCTGAAGTGAAAGTCCTATTTTTAAGGTGGGAATTG
>TACAGAGGGTGCAAGCGTTAATCGGATTTACTGGGCGTAAAGCGCGCGTAGGTGGCCAATTAAGTCAAATGTGAAATCCCCGAGCTTAACTTGGGAATTG
TACAGAGGGTGCAAGCGTTAATCGGATTTACTGGGCGTAAAGCGCGCGTAGGTGGCCAATTAAGTCAAATGTGAAATCCCCGAGCTTAACTTGGGAATTG
>TACGAAGGGTGCAAGCGTTAATCGGAATTACTGCGCGTAAAGCGCGCGTAGGTGGTTCAGCAAGTTGGATGTGAAATCCCCGGGCTCAACCTGGGAACTG
TACGAAGGGTGCAAGCGTTAATCGGAATTACTGCGCGTAAAGCGCGCGTAGGTGGTTCAGCAAGTTGGATGTGAAATCCCCGGGCTCAACCTGGGAACTG
>TACGGAGGATGCGAGCGTTATCCGGATTTATTGGGTTTAAAGGGTGCGCAGGCGGCGCGTTAAGTCAGCGGTAAAATCCCGGGGCTCAACCCCGGCGAGC
TACGGAGGATGCGAGCGTTATCCGGATTTATTGGGTTTAAAGGGTGCGCAGGCGGCGCGTTAAGTCAGCGGTAAAATCCCGGGGCTCAACCCCGGCGAGC
>TACGTAGGTCCCGAGCGTTGTCCGGATTTATTGGGCGTAAAGCGAGCGCAGGCGGTTTGATAGGTCTGAAGTTAAAGGCTGTGGCTCAACCATAGTACGC
TACGTAGGTCCCGAGCGTTGTCCGGATTTATTGGGCGTAAAGCGAGCGCAGGCGGTTTGATAGGTCTGAAGTTAAAGGCTGTGGCTCAACCATAGTACGC
>TACGAAGGTCCCAAGCGTTATCCGGATTTATTGGGTTTAAAGGGTGCGTAGGCGGGCTATTAAGTCAGTGGTGAAAGCCCCAAGCTTAACTTGGGAACTG
TACGAAGGTCCCAAGCGTTATCCGGATTTATTGGGTTTAAAGGGTGCGTAGGCGGGCTATTAAGTCAGTGGTGAAAGCCCCAAGCTTAACTTGGGAACTG
>TACGAAGGGGGCTAGCGTTGCTCGGAATTACTGGGCGTAAAGGGAGCGTAGGCGGACATTTAAGTCAGGGGTGAAATCCCGGGGCTCAACGTCGGAATTG
TACGAAGGGGGCTAGCGTTGCTCGGAATTACTGGGCGTAAAGGGAGCGTAGGCGGACATTTAAGTCAGGGGTGAAATCCCGGGGCTCAACGTCGGAATTG
>TACGTAGGGTGCAAGCGTTATCCGGAATTATTGGGCGTAAAGAGCTCGTAGGCGGTTTGTCACGTCTGCTGTGAAAACTGGAGGCTCAACCTCCAGCCTG
TACGTAGGGTGCAAGCGTTATCCGGAATTATTGGGCGTAAAGAGCTCGTAGGCGGTTTGTCACGTCTGCTGTGAAAACTGGAGGCTCAACCTCCAGCCTG
>TACGTAGGGTGCAAGCGTTGTCCGGAATTACTGGGCGTAGAGAGTTCGTAGGCGGTTTGTCGCGTCGTTTGTGAAAACCCGTAGCTCAACTACGGGCCTG
TACGTAGGGTGCAAGCGTTGTCCGGAATTACTGGGCGTAGAGAGTTCGTAGGCGGTTTGTCGCGTCGTTTGTGAAAACCCGTAGCTCAACTACGGGCCTG
>TACGTAGGGTGCGAGCGTTGTCCGGAATTACTGGGCGTAAAGAGCTCGTAGGTGGTTTGTCACGTTGTTCGTGAAAACTCACAGCTTAACTGTGGGCGTG
TACGTAGGGTGCGAGCGTTGTCCGGAATTACTGGGCGTAAAGAGCTCGTAGGTGGTTTGTCACGTTGTTCGTGAAAACTCACAGCTTAACTGTGGGCGTG
>TACGGAGGATGCGAGCGTTATCCGGATTTATTGGGTTTAAAGGGTGCGTAGGCGGCATGTTAAGTCAGCGGTAAAAGCCCGGGGCTCAACCCCGGTATGC
TACGGAGGATGCGAGCGTTATCCGGATTTATTGGGTTTAAAGGGTGCGTAGGCGGCATGTTAAGTCAGCGGTAAAAGCCCGGGGCTCAACCCCGGTATGC
>TACGTAGGGAGCAAGCGTTATCCGGAATTATTGGGTGTAAAGGGTGCGTAGACGGGATAACAAGTTAGTTGTGAAACCCCTCGGCTCAACTGAGGAACTG
TACGTAGGGAGCAAGCGTTATCCGGAATTATTGGGTGTAAAGGGTGCGTAGACGGGATAACAAGTTAGTTGTGAAACCCCTCGGCTCAACTGAGGAACTG
>TACGAAGGGTGCAAGCGTTACTCGGAATTACTGGGCGTAAAGCGTGCGTAGGTGGTTTGTTAAGTCTGATGTGAAAGCCCTGGGCTCAACCTGGGAATTG
TACGAAGGGTGCAAGCGTTACTCGGAATTACTGGGCGTAAAGCGTGCGTAGGTGGTTTGTTAAGTCTGATGTGAAAGCCCTGGGCTCAACCTGGGAATTG
>TACGTAGGGTGCGAGCGTTGTCCGGAATTACTGGGCGTAAAGAGTTCGTAGGCGGTTTGTCGCGTCGTTTGTGAAAACTCACCGCTCAACGGTGAGCCTG
TACGTAGGGTGCGAGCGTTGTCCGGAATTACTGGGCGTAAAGAGTTCGTAGGCGGTTTGTCGCGTCGTTTGTGAAAACTCACCGCTCAACGGTGAGCCTG
>TACGTAGGGTGCGAGCGTTGTCCGGAATTATTGGGCGTAAAGGGCTTGTAGGCGGTTTGTCGCGTCGTTTGTGAAAACCCGTAGCTCAACTACGGGCCTG
TACGTAGGGTGCGAGCGTTGTCCGGAATTATTGGGCGTAAAGGGCTTGTAGGCGGTTTGTCGCGTCGTTTGTGAAAACCCGTAGCTCAACTACGGGCCTG
>TACGTAGGGTGCAAGCGTTGTCCGGAATTATTGGGCGTAAAGAGCTCGTAGGCGGTCTGTCGCGTCTGCTGTGAAAACCTAGGGCTTAACTCTGGGCGTG
TACGTAGGGTGCAAGCGTTGTCCGGAATTATTGGGCGTAAAGAGCTCGTAGGCGGTCTGTCGCGTCTGCTGTGAAAACCTAGGGCTTAACTCTGGGCGTG
>TACGGAGGATGCGAGCGTTATCCGGATTTATTGGGTTTAAAGGGTGCGCAGGCGGCACGGCAAGCCGGCGGTCAAATCGCGGGGCTCAACCCCGCCCAGC
TACGGAGGATGCGAGCGTTATCCGGATTTATTGGGTTTAAAGGGTGCGCAGGCGGCACGGCAAGCCGGCGGTCAAATCGCGGGGCTCAACCCCGCCCAGC
>TACGTAGGGTGCGAGCGTTAATCGGAATTACTGGGCGTAAAGCGGGAGCAGACGGTTTGTTAAGCAGGATGTGAAATCCCTGGGCTCAACCTAGGAACTG
TACGTAGGGTGCGAGCGTTAATCGGAATTACTGGGCGTAAAGCGGGAGCAGACGGTTTGTTAAGCAGGATGTGAAATCCCTGGGCTCAACCTAGGAACTG
>TACAGAGGGTGCGAGCGTTAATCGGATTTACTGGGCGTAAAGCGTACGTAGGTGGTCTTTTAAGTCGGATGTGAAATCCCTGAGCTTAACTTAGGAATTG
TACAGAGGGTGCGAGCGTTAATCGGATTTACTGGGCGTAAAGCGTACGTAGGTGGTCTTTTAAGTCGGATGTGAAATCCCTGAGCTTAACTTAGGAATTG
>TACGTAGGTGGCGAGCGTTATCCGGATTTACTGGGTGTAAAGGGCGCGTAGGCGGGAATGCAAGTCAGATGTGAAATCCAGGGGCTCAACCCTTGAACTG
TACGTAGGTGGCGAGCGTTATCCGGATTTACTGGGTGTAAAGGGCGCGTAGGCGGGAATGCAAGTCAGATGTGAAATCCAGGGGCTCAACCCTTGAACTG
>TACGGAGGATGCGAGCGTTATCCGGATTTATTGGGTTTAAAGGGTGCGCAGGCGGGCTGTTAAGTCAGCGGTAAAATTGCGGGGCTCAACCCCGTCGAGC
TACGGAGGATGCGAGCGTTATCCGGATTTATTGGGTTTAAAGGGTGCGCAGGCGGGCTGTTAAGTCAGCGGTAAAATTGCGGGGCTCAACCCCGTCGAGC
>TACGTAGGTGGCAAGCGTTATCCGGAATTATTGGGCGTAAAGCGCGCGTAGGCGGTTTTTTAAGTCTGATATGAAAGCCCACGGCTCAACCGTGGAGGGT
TACGTAGGTGGCAAGCGTTATCCGGAATTATTGGGCGTAAAGCGCGCGTAGGCGGTTTTTTAAGTCTGATATGAAAGCCCACGGCTCAACCGTGGAGGGT
>TACGTAGGGAGCAAGCGTTATCCGGATTTACTGGGTGTAAAGGGCGCGTAGGCGGGAACGCAAGTCAGATGTGAAATACCGAGGCTCAACCTCGGAGCTG
TACGTAGGGAGCAAGCGTTATCCGGATTTACTGGGTGTAAAGGGCGCGTAGGCGGGAACGCAAGTCAGATGTGAAATACCGAGGCTCAACCTCGGAGCTG
>TACGGAGGATGCGAGCGTTATCCGGATTTATTGGGTTTAAAGGGTGCGCAGGCGGGCTGCTAAGTCAGCGGTAAAATTGCGGGGCTCAACCCCGTCGAGC
TACGGAGGATGCGAGCGTTATCCGGATTTATTGGGTTTAAAGGGTGCGCAGGCGGGCTGCTAAGTCAGCGGTAAAATTGCGGGGCTCAACCCCGTCGAGC
>TACGTAGGGGGCAAGCGTTATCCGGATTTACTGGGTGTAAAGGGGGCGTAGACGGATGGATAAGTCTGAAGTGAAAGCCCGCGGCTCAACTGCGGGACTG
TACGTAGGGGGCAAGCGTTATCCGGATTTACTGGGTGTAAAGGGGGCGTAGACGGATGGATAAGTCTGAAGTGAAAGCCCGCGGCTCAACTGCGGGACTG
>TACGTAGGTGGCAAGCGTTATCCGGAATAATTGGGCGTAAGGGGTGCGCAGGCGGCGGATCAAGTCTGAAGTGAAAGGTACGGGCTTAACCTGTACAGGC
TACGTAGGTGGCAAGCGTTATCCGGAATAATTGGGCGTAAGGGGTGCGCAGGCGGCGGATCAAGTCTGAAGTGAAAGGTACGGGCTTAACCTGTACAGGC
>TACAGAGGGTGCAAGCGTTAATCGGATTTACTGGGCGTAAAGCGCGCGTAGGCGGCTAATTAAGTCAAATGTGAAATCCCCGAGCTTAACTTGGGAATTG
TACAGAGGGTGCAAGCGTTAATCGGATTTACTGGGCGTAAAGCGCGCGTAGGCGGCTAATTAAGTCAAATGTGAAATCCCCGAGCTTAACTTGGGAATTG
>TACGGAGGATGCGAGCGTTATCCGGATTTATTGGATTTAAAGGGTGCGTAGGCGGCATGTTAAGTCAGCGGTAAAAGCCCGGGGCTCAACCCCGGTATGC
TACGGAGGATGCGAGCGTTATCCGGATTTATTGGATTTAAAGGGTGCGTAGGCGGCATGTTAAGTCAGCGGTAAAAGCCCGGGGCTCAACCCCGGTATGC
>TACGTAGGGCGCGAGCGTTAATCAGAATTATTGGGCGTAAAGCGAGTGCAGACGGTTACTTAAGCCAGATGTGAAATCCCCGAGCTTAACTTGGGACGTG
TACGTAGGGCGCGAGCGTTAATCAGAATTATTGGGCGTAAAGCGAGTGCAGACGGTTACTTAAGCCAGATGTGAAATCCCCGAGCTTAACTTGGGACGTG
>TACAGAGGATGCAAGCGTTATCCGGAATGATTGGGCGTAAAGCGTCTGTAGGTGGCTTTTCAAGTCCGCCGTCAAATTCCAGGGCTCAACCCTGGACAGG
TACAGAGGATGCAAGCGTTATCCGGAATGATTGGGCGTAAAGCGTCTGTAGGTGGCTTTTCAAGTCCGCCGTCAAATTCCAGGGCTCAACCCTGGACAGG
>TACGTATGTCGCAAGCGTTATCCGGATTTATTGGGCGTAAAGCGCGTCTAGGCGGAAAGATAAGTCTGATGTGAAAATGCGGGGCTCAACTCCGTATTGC
TACGTATGTCGCAAGCGTTATCCGGATTTATTGGGCGTAAAGCGCGTCTAGGCGGAAAGATAAGTCTGATGTGAAAATGCGGGGCTCAACTCCGTATTGC
>TACGAAGGGGGCTAGCGTTGCTCGGAATCACTGGGCGTAAAGGGCGCGTAGGCGGCCATTCAAGTCGGGGGTGAAAGCCTGTGGCTCAACCACGGAATTG
TACGAAGGGGGCTAGCGTTGCTCGGAATCACTGGGCGTAAAGGGCGCGTAGGCGGCCATTCAAGTCGGGGGTGAAAGCCTGTGGCTCAACCACGGAATTG
>TACGTAGGTGGCAAGCGTTGTCCGGATTTATTGGGCGTAAAGCGAGAGCAGGCGGTTCCTTAAGTCTGATGTGAAAGCCCACGGCTCAACCGTGGAGGGT
TACGTAGGTGGCAAGCGTTGTCCGGATTTATTGGGCGTAAAGCGAGAGCAGGCGGTTCCTTAAGTCTGATGTGAAAGCCCACGGCTCAACCGTGGAGGGT
>TACAGAGGGTGCAAGCGTTAATCGGAATTACTGGGCGTAAAGCGCACGCAGGCGGTTTGTTAAGTCAGATGTGAAATCCCCGAGCTTAACTTGGGAACTG
TACAGAGGGTGCAAGCGTTAATCGGAATTACTGGGCGTAAAGCGCACGCAGGCGGTTTGTTAAGTCAGATGTGAAATCCCCGAGCTTAACTTGGGAACTG
>TACGGAGGATCCAAGCGTTATCCGGATTTATTGGGTTTAAAGGGTGCGTAGGCGGTTTGATAAGTTAGAGGTGAAATGTCGGGGCTCAACCCTGAAACTG
TACGGAGGATCCAAGCGTTATCCGGATTTATTGGGTTTAAAGGGTGCGTAGGCGGTTTGATAAGTTAGAGGTGAAATGTCGGGGCTCAACCCTGAAACTG
>TACGTAGGTGGCAAGCGTTGTCCGGATTTACTGGGTGTAAAGGGCGTGTAGGCGGAGCTGCAAGTCAGATGTGAAATCTCTGGGCTCAACCCAGAAACTG
TACGTAGGTGGCAAGCGTTGTCCGGATTTACTGGGTGTAAAGGGCGTGTAGGCGGAGCTGCAAGTCAGATGTGAAATCTCTGGGCTCAACCCAGAAACTG
>TACGTAGGGGGCAAGCGTTGTCCGGAATAATTGGGCATAAAGGGCGCGTAGGCGGCTCGGTAAGTCTGGAGTGAAAGTCCTGCTTTTAAGGTGGGAATTG
TACGTAGGGGGCAAGCGTTGTCCGGAATAATTGGGCATAAAGGGCGCGTAGGCGGCTCGGTAAGTCTGGAGTGAAAGTCCTGCTTTTAAGGTGGGAATTG
>TACATAGGGAGCGAGCGTTATCCGGATTTATTGGGTGTAAAGGGTGCGTAGACGGGAATTTAAGTTGGTTGTGAAATCCCTTGGCTCAACTGAGGAACTG
TACATAGGGAGCGAGCGTTATCCGGATTTATTGGGTGTAAAGGGTGCGTAGACGGGAATTTAAGTTGGTTGTGAAATCCCTTGGCTCAACTGAGGAACTG
>TTCAGAGGGTGCGAGCGTTAATCGGATTTACTGGGCGTAAAGCGTGCGTAGGCGGCTGATTAAGTCGGATGTGAAATCCCTGAGCTTAACTTAGGAATTG
TTCAGAGGGTGCGAGCGTTAATCGGATTTACTGGGCGTAAAGCGTGCGTAGGCGGCTGATTAAGTCGGATGTGAAATCCCTGAGCTTAACTTAGGAATTG
>TACGGAGGATGCGAGCGTTATCCGGATTTATTGGGCTTAAAGGGTGCGCAGGCGGATAGTTAAGTCAGCGGTAAAATAGCGGGGCTCAACCCCGTCGAGC
TACGGAGGATGCGAGCGTTATCCGGATTTATTGGGCTTAAAGGGTGCGCAGGCGGATAGTTAAGTCAGCGGTAAAATAGCGGGGCTCAACCCCGTCGAGC
>TACGTAGGGAGCAAGCGTTGTCCGGAATTACTGGGCGTAAAGGGCGCGTAGGTGGGTGCTTAAGTCAGGTGTGAAAACTCTGGGCTCAACCTGGAGACTG
TACGTAGGGAGCAAGCGTTGTCCGGAATTACTGGGCGTAAAGGGCGCGTAGGTGGGTGCTTAAGTCAGGTGTGAAAACTCTGGGCTCAACCTGGAGACTG
>TACGTAGGTGGCAAGCGTTATCCGGAATGATTGGGCGTAAAGGGTGAGCAGGCGGCCTTTTAAGTCTGCAGTGAAAGACTGAAGCTTAACTTCAGCTGGC
TACGTAGGTGGCAAGCGTTATCCGGAATGATTGGGCGTAAAGGGTGAGCAGGCGGCCTTTTAAGTCTGCAGTGAAAGACTGAAGCTTAACTTCAGCTGGC
>TACGGAGGATTCAAGCGTTATCCGGATTTATTGGGTTTAAAGGGTGCGTAGGCGGTTTGATAAGTTGGAGGTGAAATGTTAGGGCTTAACCCTGAAACTG
TACGGAGGATTCAAGCGTTATCCGGATTTATTGGGTTTAAAGGGTGCGTAGGCGGTTTGATAAGTTGGAGGTGAAATGTTAGGGCTTAACCCTGAAACTG
>TACGGAGGGTGCGAGCGTTAATCGGAATAACTGGGCGTAAAGGGCACGCAGGCGGCTAATTAAGTGAGATGTGAAATCCCCGAGCTTAACTTGGGAATTG
TACGGAGGGTGCGAGCGTTAATCGGAATAACTGGGCGTAAAGGGCACGCAGGCGGCTAATTAAGTGAGATGTGAAATCCCCGAGCTTAACTTGGGAATTG
>TACGGAGGGAGCTAGCGTTGTTCGGAATTACTGGGCGTAAAGCGCACGTAGGCGGCTTTGTAAGTAAGAGGTGAAAGCCTGGAGCTCAACTCCAGAATTG
TACGGAGGGAGCTAGCGTTGTTCGGAATTACTGGGCGTAAAGCGCACGTAGGCGGCTTTGTAAGTAAGAGGTGAAAGCCTGGAGCTCAACTCCAGAATTG
>TACAGAGGCTGCAAGCGTTAATCGGATTTACTGGGCGTAAAGCGCGCGTAGGTGGCCAATTAAGTCAAATGTGAAATCCCCGAGCTTAACTTGGGAATTG
TACAGAGGCTGCAAGCGTTAATCGGATTTACTGGGCGTAAAGCGCGCGTAGGTGGCCAATTAAGTCAAATGTGAAATCCCCGAGCTTAACTTGGGAATTG
>TACGGAGGTGGCAAGCGTTGTCCGGATTTATTGGGCGTAAAGCGAGCGCAGGCGGAAAAATAAGTCTGATGTGAAAGCCCTCGGCTCAACCGAGGAACTG
TACGGAGGTGGCAAGCGTTGTCCGGATTTATTGGGCGTAAAGCGAGCGCAGGCGGAAAAATAAGTCTGATGTGAAAGCCCTCGGCTCAACCGAGGAACTG
>TACGTAGGTGGCAAGCGTTGCCCGGAATTACTGGGTGTAAAGGGAGCGTAGGCGGGGTTTCAAGTCAGAAGTGAAAATTACGGGCTCAACTCGTAACCTG
TACGTAGGTGGCAAGCGTTGCCCGGAATTACTGGGTGTAAAGGGAGCGTAGGCGGGGTTTCAAGTCAGAAGTGAAAATTACGGGCTCAACTCGTAACCTG
>TACGTAGGTGGCAAGCGTTATCCGGAATTATTGGGCGTAAAGCGCGCGCAGGCGGTCTCTTAAGTCTGATGTGAAAGCCCACGGCTCAACCGTGGAGGGT
TACGTAGGTGGCAAGCGTTATCCGGAATTATTGGGCGTAAAGCGCGCGCAGGCGGTCTCTTAAGTCTGATGTGAAAGCCCACGGCTCAACCGTGGAGGGT
>TACGAAGGGGGCTAGCGTTGTTCGGAATCACTGGGCGTAAAGGGTGCGCAGGCGGGCATTTAAGTCAGGGGTGAAATCCCGAGGCTCAACCTCGGAACGG
TACGAAGGGGGCTAGCGTTGTTCGGAATCACTGGGCGTAAAGGGTGCGCAGGCGGGCATTTAAGTCAGGGGTGAAATCCCGAGGCTCAACCTCGGAACGG
>TACGGAGGATGCGAGCGTTATCCGGATTTATTGGGTTTAAAGGGTGCGTAGGCGGGCAGTTAAGTCAGCGGTAAAAGCCCGGGGCTCAACCCCGGTAAGC
TACGGAGGATGCGAGCGTTATCCGGATTTATTGGGTTTAAAGGGTGCGTAGGCGGGCAGTTAAGTCAGCGGTAAAAGCCCGGGGCTCAACCCCGGTAAGC
>TACGTAGGGGGCAAGCGTTATCCGGAATTACTGGGTGTAAAGGGAGCGTAGACGGTTGAGTAAGTCTGGAGTGAAAGGCGGGGGCCCAACCCCCGGACTG
TACGTAGGGGGCAAGCGTTATCCGGAATTACTGGGTGTAAAGGGAGCGTAGACGGTTGAGTAAGTCTGGAGTGAAAGGCGGGGGCCCAACCCCCGGACTG
>TACGTAGGGCGCGAGCGTTGTCCGGAATTATTGGGCGTAAAGAGCTGGTAGGCGGCTTGTTGCGTCGGATGTGAAAGCCCGGGGCTTAACCCCGGGTCTG
TACGTAGGGCGCGAGCGTTGTCCGGAATTATTGGGCGTAAAGAGCTGGTAGGCGGCTTGTTGCGTCGGATGTGAAAGCCCGGGGCTTAACCCCGGGTCTG
>TACGTAGGGTGCGAGCGTTGTCCGGATTTACTGGGCGTAAAGAGCTCGTAGGGGGTTTGTCGCGTCGTCTGTGAAATTCCGGGGCTTAACTTCGGGCGTG
TACGTAGGGTGCGAGCGTTGTCCGGATTTACTGGGCGTAAAGAGCTCGTAGGGGGTTTGTCGCGTCGTCTGTGAAATTCCGGGGCTTAACTTCGGGCGTG
>TACGGAGGATGCGAGCGTTATCCGGATTTATTGGGTTTAAAGGGTGCGTAGGCCGGCTGTCAAGTCAGCGGTAAAAATTCGGGGCTCAACCCTGTATAGC
TACGGAGGATGCGAGCGTTATCCGGATTTATTGGGTTTAAAGGGTGCGTAGGCCGGCTGTCAAGTCAGCGGTAAAAATTCGGGGCTCAACCCTGTATAGC
>TACGTAGGTGGCAAGCGTTGTCCGGAATTACTGGGTGTAAAGGGAGCGTAGGCGGGGTATCAAGTCAGAAGTGAAAATTACGGGCTCAACTCGTAACCTG
TACGTAGGTGGCAAGCGTTGTCCGGAATTACTGGGTGTAAAGGGAGCGTAGGCGGGGTATCAAGTCAGAAGTGAAAATTACGGGCTCAACTCGTAACCTG
>TACGTAGGTGGCAAGCGTTGTCCGGATTTATTGGGCGTAAAGCGAGCGCAGGCGGTTTCTTAAGTCTGATGTGAAGGCCCCCGGCTCAACCGGGGAGGGT
TACGTAGGTGGCAAGCGTTGTCCGGATTTATTGGGCGTAAAGCGAGCGCAGGCGGTTTCTTAAGTCTGATGTGAAGGCCCCCGGCTCAACCGGGGAGGGT
>TACGTAGGGACCAAGCGTTGTTCGGATTTACTGGGCGTAAAGGGCGCGTAGGCGGCGTGGTAAGTCAGCTGTGAAATCTCCGAGCTTAACTCGGAACGGT
TACGTAGGGACCAAGCGTTGTTCGGATTTACTGGGCGTAAAGGGCGCGTAGGCGGCGTGGTAAGTCAGCTGTGAAATCTCCGAGCTTAACTCGGAACGGT
>TACGTAGGTGGCGAGCGTTATCCGGAATTATTGGGCGTAAAGAGGGAGCAGGCGGCCTGAAGGGTCTAACGTTAAAAGGCAATGGCTTAACCATTGTAAG
TACGTAGGTGGCGAGCGTTATCCGGAATTATTGGGCGTAAAGAGGGAGCAGGCGGCCTGAAGGGTCTAACGTTAAAAGGCAATGGCTTAACCATTGTAAG
>TACGTAGGGTGCGAGCGTTGTCCGGAATTACTGGGCGTAAAGAGTTCGTAGGCGGTTTGTCGCGTCGTTCGTGAAAACTTGGGGCTTAACTCCAAGCGTG
TACGTAGGGTGCGAGCGTTGTCCGGAATTACTGGGCGTAAAGAGTTCGTAGGCGGTTTGTCGCGTCGTTCGTGAAAACTTGGGGCTTAACTCCAAGCGTG
>TACGGAGGGTGCAGGCGTTACTCGGAATCACTGGGCGTAAAGAGTGCGTAGGCGGGGTAATAAGTCAGATGTGAAATCCTGTAGCTTAACTACAGAACTG
TACGGAGGGTGCAGGCGTTACTCGGAATCACTGGGCGTAAAGAGTGCGTAGGCGGGGTAATAAGTCAGATGTGAAATCCTGTAGCTTAACTACAGAACTG
>TACGGAGGGTGCAAGCGTTAATCGGAATTACTGGGCGTAAAGCGCACGCAGGCGGTTGATTGAGTCAGATGTGAAATCCCCGGGCTTAACCCGGGAATTG
TACGGAGGGTGCAAGCGTTAATCGGAATTACTGGGCGTAAAGCGCACGCAGGCGGTTGATTGAGTCAGATGTGAAATCCCCGGGCTTAACCCGGGAATTG
>TACGTAGGGTGCGAGCGTTGTCCGGAATTACTGGGCGTAAAGAGCTCGTAGGCGGTTTGTCGCGTCGTCTGTGGAGGCCCACGACTCAACCGTGGAAGTG
TACGTAGGGTGCGAGCGTTGTCCGGAATTACTGGGCGTAAAGAGCTCGTAGGCGGTTTGTCGCGTCGTCTGTGGAGGCCCACGACTCAACCGTGGAAGTG
>TACGTAGGGTGCGAGCGTTGTCCGGAATTACTGGGCGTAAAGAGCTCGTAGGCGGTTTGTCGCGTCGTTCGTGAAATCTTGATGCTTAACATCAAGCGTG
TACGTAGGGTGCGAGCGTTGTCCGGAATTACTGGGCGTAAAGAGCTCGTAGGCGGTTTGTCGCGTCGTTCGTGAAATCTTGATGCTTAACATCAAGCGTG
>TACGTAGGGTCCGAGCGTTGTCCGGAATTACTGGGCGTAAAGAGCTCGTAGGTGGTTTGTCGCGTTGTTCGTGAAAACTCACAGCTTAACTGTGGGCGTG
TACGTAGGGTCCGAGCGTTGTCCGGAATTACTGGGCGTAAAGAGCTCGTAGGTGGTTTGTCGCGTTGTTCGTGAAAACTCACAGCTTAACTGTGGGCGTG
>TACGTAGGGAGCGAGCGTTATCCGGATTTATTGGGTGTAAAGGGTGCGTAGGCGGCTTCTTAAGTCTGTAGTCTAAGCCCGGAGCTTAACTCCGGTTCGC
TACGTAGGGAGCGAGCGTTATCCGGATTTATTGGGTGTAAAGGGTGCGTAGGCGGCTTCTTAAGTCTGTAGTCTAAGCCCGGAGCTTAACTCCGGTTCGC
>TACGGAGGATGCGAGCGTTATCCGGATTTATTGGGTTTAAAGGGTGCGTAGGCGGGCTGTTAAGTCAGCGGTAAAATCGAGGGGCTCAACCCCCTTTCAG
TACGGAGGATGCGAGCGTTATCCGGATTTATTGGGTTTAAAGGGTGCGTAGGCGGGCTGTTAAGTCAGCGGTAAAATCGAGGGGCTCAACCCCCTTTCAG
>TACGTAGGGTGCAAGCGTTAATCGGAATTACTGGGCGTAAAGCGTGCGCAGGCGGTTTTGTAAGTCTGACGTGAAATCCCCGGGCTTAACCTGGGAATTG
TACGTAGGGTGCAAGCGTTAATCGGAATTACTGGGCGTAAAGCGTGCGCAGGCGGTTTTGTAAGTCTGACGTGAAATCCCCGGGCTTAACCTGGGAATTG
>TACGTAGGGTGCGAGCGTTGTCCGGAATTACTGGGCGTAAAGAGGTTGTAGGTGGTTTGTCGCGTTGTTCGTGAAATCTCACGGCTTAACTGTGAGCGTG
TACGTAGGGTGCGAGCGTTGTCCGGAATTACTGGGCGTAAAGAGGTTGTAGGTGGTTTGTCGCGTTGTTCGTGAAATCTCACGGCTTAACTGTGAGCGTG
>TACGTAGGGAGCAAGCGTTATCCGGATTTACTGGGTGTAAAGGGCGCGTAGGCGGGAACGCAAGTCAGATGTGAAATCCCGAGGCTCAACCTCGGAACTG
TACGTAGGGAGCAAGCGTTATCCGGATTTACTGGGTGTAAAGGGCGCGTAGGCGGGAACGCAAGTCAGATGTGAAATCCCGAGGCTCAACCTCGGAACTG
>TACGGAGGGTGCGAGCGTTAATCGGAATAACTGGGCGTAAGGGGCACGCAGGCGGTGACTTAAGTGAGATGTGAAATCCCCGAGCTTAACTTGGGAATGG
TACGGAGGGTGCGAGCGTTAATCGGAATAACTGGGCGTAAGGGGCACGCAGGCGGTGACTTAAGTGAGATGTGAAATCCCCGAGCTTAACTTGGGAATGG
>TACGGAGGGAGCTAGCGTTGTTCGGAATTACTGGGCGTAAAGCGCACGTAGGCGGCTTTGTAAGTCAGAGGTGAAAGCCTGGAGCTCAACTCCAGAACTG
TACGGAGGGAGCTAGCGTTGTTCGGAATTACTGGGCGTAAAGCGCACGTAGGCGGCTTTGTAAGTCAGAGGTGAAAGCCTGGAGCTCAACTCCAGAACTG
>TACAGAGGATGCGAGCGTTATCCGGATTTATTGGGTTTAAAGGGTGCGCAGGCGGAAGTGGTAAGTCAGCGGTAAAATTGCGGGGCTCAACCTCGTCGAG
TACAGAGGATGCGAGCGTTATCCGGATTTATTGGGTTTAAAGGGTGCGCAGGCGGAAGTGGTAAGTCAGCGGTAAAATTGCGGGGCTCAACCTCGTCGAG
>TACGTAGGTTGCAAGCGTTGTCCGGATTTACTGGGTGTAAAGGGCGTGTAGGCGGAGGCGCAAGTTGGGAGTGAAATCTATGGGCTCAACCCATAAACTG
TACGTAGGTTGCAAGCGTTGTCCGGATTTACTGGGTGTAAAGGGCGTGTAGGCGGAGGCGCAAGTTGGGAGTGAAATCTATGGGCTCAACCCATAAACTG
>TGCAGAGGGTGCAAGCGTTAATCGGATTTACTGGGCGTAAAGCGCGCGTAGGTGGCCAATTAAGTCAAATGTGAAATCCCCGAGCTTAACTTGGGAATTG
TGCAGAGGGTGCAAGCGTTAATCGGATTTACTGGGCGTAAAGCGCGCGTAGGTGGCCAATTAAGTCAAATGTGAAATCCCCGAGCTTAACTTGGGAATTG
>TACGTAGGGTGCGAGCGTTGTCCGGAATTACTGGGCGTAAAGAGTTCGTAGGCGGTTTGTCGCGTCGTTTGTGAAAACCCGGGGCTCAACTTCGGGCTTG
TACGTAGGGTGCGAGCGTTGTCCGGAATTACTGGGCGTAAAGAGTTCGTAGGCGGTTTGTCGCGTCGTTTGTGAAAACCCGGGGCTCAACTTCGGGCTTG
>TACGTAGTGTGCAAGCGTTGTCCGGAATTACTGGGCGTAAAGAGCTCGTAGGCGGTTTGTCGCGTCGTCTGTGAAATCCTACAGCTTAACTGTGGGCGTG
TACGTAGTGTGCAAGCGTTGTCCGGAATTACTGGGCGTAAAGAGCTCGTAGGCGGTTTGTCGCGTCGTCTGTGAAATCCTACAGCTTAACTGTGGGCGTG
>TACGGGGGGAGCAAGCGTTGTTCGGATTTACTGGGCGTAAAGGGCGCGTAGGCGGCCTCTGCAAGTCGACTGTGAAATCTCCGGGCTTAACCCGGAAAGG
TACGGGGGGAGCAAGCGTTGTTCGGATTTACTGGGCGTAAAGGGCGCGTAGGCGGCCTCTGCAAGTCGACTGTGAAATCTCCGGGCTTAACCCGGAAAGG
>TACGTAGGTGGCAAGCGTTGTCCGGATTTACTGGGTGTAAAGGGCGTGCAGCCGGGAGTCCAAGTCAGATGTGAAATCCCGCGGCTCAACCGCGGAACTG
TACGTAGGTGGCAAGCGTTGTCCGGATTTACTGGGTGTAAAGGGCGTGCAGCCGGGAGTCCAAGTCAGATGTGAAATCCCGCGGCTCAACCGCGGAACTG
>TACGTAGGTGGCAAGCGTTGTCCGGATTTATTGGGCGTAAAGGGAGCGCAGGCGGTGACTTAAGTCTGATGTGAAAGCCCACGGCTCAACCGTGGAAGGT
TACGTAGGTGGCAAGCGTTGTCCGGATTTATTGGGCGTAAAGGGAGCGCAGGCGGTGACTTAAGTCTGATGTGAAAGCCCACGGCTCAACCGTGGAAGGT
>TACGTAGGTGGCAAGCGTTGTCCGGATTTATTAGGCGTAAAGCGAGCGCAGGCGGTTTCTTAAGTCTGATGTGAAAGCCCCCGGCTCAACCGGGGAGGGT
TACGTAGGTGGCAAGCGTTGTCCGGATTTATTAGGCGTAAAGCGAGCGCAGGCGGTTTCTTAAGTCTGATGTGAAAGCCCCCGGCTCAACCGGGGAGGGT
>TACGTAGGTGGCAAGCGTTATCCGGAATTATTGGGCGTAAAGGGTGGGCAGGCGGTCTGTTAAGTTTAGGGTGAAAGCGTTGGGCTCAACCCAATATAGC
TACGTAGGTGGCAAGCGTTATCCGGAATTATTGGGCGTAAAGGGTGGGCAGGCGGTCTGTTAAGTTTAGGGTGAAAGCGTTGGGCTCAACCCAATATAGC
>TACGGAGGGAGCTAGCGTTATTCGGAATTACTGGGCGTAAAGCGCACGTAGGCGGCTTTGTAAGTTAGAGGTGAAAGCCTGGAGCTCAACTCCAGAATTG
TACGGAGGGAGCTAGCGTTATTCGGAATTACTGGGCGTAAAGCGCACGTAGGCGGCTTTGTAAGTTAGAGGTGAAAGCCTGGAGCTCAACTCCAGAATTG
>TACGGAGGATGCGAGCGTTATCCGGATTTATTGGGTTTAAAGGGTGCGTAGGCGGACAGTTAAGTCAGCGGTAAAAGCCCGGGGCTCAACCCCGGCGAGC
TACGGAGGATGCGAGCGTTATCCGGATTTATTGGGTTTAAAGGGTGCGTAGGCGGACAGTTAAGTCAGCGGTAAAAGCCCGGGGCTCAACCCCGGCGAGC
>TACGGAGGGTGCAAGCGTTAATCGGAATAACTGGGCGTAAAGGGCACGCAGGCGGACTTTTAAGTGAGATGTGAAATCCCTGGGCTTAACCTAGGAACTG
TACGGAGGGTGCAAGCGTTAATCGGAATAACTGGGCGTAAAGGGCACGCAGGCGGACTTTTAAGTGAGATGTGAAATCCCTGGGCTTAACCTAGGAACTG
>TACGTAGTTGGCAAGCGTTGTCCGGATTTATTGGGCGTAAAGCGAGCGCAGGCGGTTTATTAAGTCTGATGTGAAAGCCCCCGGCTTAACCGGGGAGGGT
TACGTAGTTGGCAAGCGTTGTCCGGATTTATTGGGCGTAAAGCGAGCGCAGGCGGTTTATTAAGTCTGATGTGAAAGCCCCCGGCTTAACCGGGGAGGGT
>TACGAAGGGGGCTAGCGTTGCTCGGAATTACTGGGCGTAAAGGGCGCGTAGGCGGACATTTAAGTCAGGGGTGAAATCCCAGAGCTCAACTCTGGAACTG
TACGAAGGGGGCTAGCGTTGCTCGGAATTACTGGGCGTAAAGGGCGCGTAGGCGGACATTTAAGTCAGGGGTGAAATCCCAGAGCTCAACTCTGGAACTG
>TACGTAGGTGGCAAGCGTTGTCCGGATTTATTGGGCGTAAAGCGAGCGCAGGCGGTTCTTTAAGTCTGATGTGAAAGCCCCCGGCTCAACCGGGGAGGGT
TACGTAGGTGGCAAGCGTTGTCCGGATTTATTGGGCGTAAAGCGAGCGCAGGCGGTTCTTTAAGTCTGATGTGAAAGCCCCCGGCTCAACCGGGGAGGGT
>TACGTAGGGCGCGAGCGTTGTCCGGAATCATTGGGCGTAAAGCGCGTGTAGGCGGCTGAGTAAGTCTGCTGTGAAAGTCCAAGGCTCAACCTTGGAATGT
TACGTAGGGCGCGAGCGTTGTCCGGAATCATTGGGCGTAAAGCGCGTGTAGGCGGCTGAGTAAGTCTGCTGTGAAAGTCCAAGGCTCAACCTTGGAATGT
>TACGGAGGGTGCTAGCGATGCTCGGAATTACTGGGCGTAAAGCGCACGTAGGCGGCTCTTTAAGTCGGGGGCGAAATCCTGGAGCTCAACTCCAGAACTG
TACGGAGGGTGCTAGCGATGCTCGGAATTACTGGGCGTAAAGCGCACGTAGGCGGCTCTTTAAGTCGGGGGCGAAATCCTGGAGCTCAACTCCAGAACTG
>TACGTAGGGTGCGAGCGTTAATCGGAATTACTGGGCGTAAAGCGTGCGCAGGCGGTTGTGTAAGACAGGCGTGAAATCCCCGGGCTCAACCTGGGAATGG
TACGTAGGGTGCGAGCGTTAATCGGAATTACTGGGCGTAAAGCGTGCGCAGGCGGTTGTGTAAGACAGGCGTGAAATCCCCGGGCTCAACCTGGGAATGG
>TACGGAAGGCCCGAGCGTTATCCGGATTCATTGGGCTTAAAGGGAGCGTAGGCGGGCCTTCAAGTCAGCTGTAAAATCGCGCGGCTCAACCGCGCCCCGC
TACGGAAGGCCCGAGCGTTATCCGGATTCATTGGGCTTAAAGGGAGCGTAGGCGGGCCTTCAAGTCAGCTGTAAAATCGCGCGGCTCAACCGCGCCCCGC
>TACGGAGGTGGCAAGCGTTATCCGGAATGATTGGGCGTAAAGGGTGAGCAGGCGGCCTTTTAAGTCTGCAGTGAAAGACTGAAGCTTAACTTCAGCTGGC
TACGGAGGTGGCAAGCGTTATCCGGAATGATTGGGCGTAAAGGGTGAGCAGGCGGCCTTTTAAGTCTGCAGTGAAAGACTGAAGCTTAACTTCAGCTGGC
>TACGTAGGGCGCAAGCGTTGTCCGGAATTATTGGGCGTAAAGAGCTCGTAGGCGGTCTGTCGCGTCGGATGTGAAAGCCCGGGGCTTAACCCCGGGTCTG
TACGTAGGGCGCAAGCGTTGTCCGGAATTATTGGGCGTAAAGAGCTCGTAGGCGGTCTGTCGCGTCGGATGTGAAAGCCCGGGGCTTAACCCCGGGTCTG
>TACGTAGGTGGCAAGCGTTGTCCGGAATTACTGGGTGTAAAGGGAGCGTAGGCGGGGTTTCAAGTCAGAAGTGAAAATTACGGGCTCAACTCGTAACCTG
TACGTAGGTGGCAAGCGTTGTCCGGAATTACTGGGTGTAAAGGGAGCGTAGGCGGGGTTTCAAGTCAGAAGTGAAAATTACGGGCTCAACTCGTAACCTG
>TACGTAGGGTGCAAGCGTTAATCGGAATTACTGGGCGTAAAGCGAGCGCAGACGGTTATTTAAGTCAGATGTGAAATCCCCGAGCTCAACTTGGGAACTG
TACGTAGGGTGCAAGCGTTAATCGGAATTACTGGGCGTAAAGCGAGCGCAGACGGTTATTTAAGTCAGATGTGAAATCCCCGAGCTCAACTTGGGAACTG
>TACGTAGGGTGCGAGCGTTGTCCGGAATTATTGGGCGTAAAGAGCTCGTAGGCGGCGTGTCGCGTCGGATGTGAAAGCCCGGGGCTTAACCCCGGGTTGG
TACGTAGGGTGCGAGCGTTGTCCGGAATTATTGGGCGTAAAGAGCTCGTAGGCGGCGTGTCGCGTCGGATGTGAAAGCCCGGGGCTTAACCCCGGGTTGG
>TACGTAGGGTGCGAGCGTTGTCCGGAATTACTGGGCGTAAAGAGCTCGTAGGCGGTTTGTCGCGTCGTTCGTGAAAACTTGATGCTTAACATCAAGCGTG
TACGTAGGGTGCGAGCGTTGTCCGGAATTACTGGGCGTAAAGAGCTCGTAGGCGGTTTGTCGCGTCGTTCGTGAAAACTTGATGCTTAACATCAAGCGTG
>TACGTAGGGTGCAAGCGTTGTCCGGAATTACTGGGCGTAAAGAGCTCGTAGGCGGTTTGTCGCGTCGTCTGTGAAAACTTGGGGCTCAACCCCAAGCTTG
TACGTAGGGTGCAAGCGTTGTCCGGAATTACTGGGCGTAAAGAGCTCGTAGGCGGTTTGTCGCGTCGTCTGTGAAAACTTGGGGCTCAACCCCAAGCTTG
>TACGGAGGATGCGAGCGTTATCCGGATTTATTGGGTTTAAAGGGTGCGCAGGCGGTCTGTTAAGTCAGCGGTCAAAGCCCGGGGCTCAACCCCGGCCCGC
TACGGAGGATGCGAGCGTTATCCGGATTTATTGGGTTTAAAGGGTGCGCAGGCGGTCTGTTAAGTCAGCGGTCAAAGCCCGGGGCTCAACCCCGGCCCGC
>TACGTAGGGTGCGAGCGTTGTCCGGAATTACTGGGCGTAAAGAGCTTGTAGGCGGTTTGTCGCGTCGTCTGTGAAATCTCACAGCTCAACTGTGAGCTTG
TACGTAGGGTGCGAGCGTTGTCCGGAATTACTGGGCGTAAAGAGCTTGTAGGCGGTTTGTCGCGTCGTCTGTGAAATCTCACAGCTCAACTGTGAGCTTG
>TACGGAAGATGCGAGCGTTATCCGGATTTATTGGGTTTAAAGGGAGCGTAGGCGGGAGGGTAAGTCAGCGGTCAAATGTCCGTGCTCAACGCGGTCATGC
TACGGAAGATGCGAGCGTTATCCGGATTTATTGGGTTTAAAGGGAGCGTAGGCGGGAGGGTAAGTCAGCGGTCAAATGTCCGTGCTCAACGCGGTCATGC
>TACGTAGGGGGCAAGCGTTATCCGGATTTACTGGGTGTAAAGGGAGCGTAGACGGCATGGCAAGTCTGAAGTGAAAGCCCGGGGCTCAACTCCGGGACTG
TACGTAGGGGGCAAGCGTTATCCGGATTTACTGGGTGTAAAGGGAGCGTAGACGGCATGGCAAGTCTGAAGTGAAAGCCCGGGGCTCAACTCCGGGACTG
>TACGGAGGGTGCAAGCGTTAATCGGAATTACTGGGCGTAAAGCGCACGCAGGCGGTCTGTCAAGTCAGATGTGAAATCCCCGGGCTTAACCTGGGAACTG
TACGGAGGGTGCAAGCGTTAATCGGAATTACTGGGCGTAAAGCGCACGCAGGCGGTCTGTCAAGTCAGATGTGAAATCCCCGGGCTTAACCTGGGAACTG
>TACGTAGGGTGCAAGCGTTAATCGGAATTACTGGGCGTAAAGCGTGCGCAGGCGGTTTTGTAAGTCTGTCGTGAAATCCCCGGGCTCAACCTGGGAATTG
TACGTAGGGTGCAAGCGTTAATCGGAATTACTGGGCGTAAAGCGTGCGCAGGCGGTTTTGTAAGTCTGTCGTGAAATCCCCGGGCTCAACCTGGGAATTG
>TACGTAGGGTGCAAGCGTTGTCCGGAATTACTGGGCGTAAAGAGCTCGTAGGTGGTTTGTCGCGTCGTCTGTGAAAGCCCGGGGCTTAACTCCGGGTCTG
TACGTAGGGTGCAAGCGTTGTCCGGAATTACTGGGCGTAAAGAGCTCGTAGGTGGTTTGTCGCGTCGTCTGTGAAAGCCCGGGGCTTAACTCCGGGTCTG
>TACGTAGGGTCCGAGCGTTGTCCGGAATTATTGGGCGTAAAGAGCTCGTAGGCGGCGTGTCACGTCTGCTGTGAAAGACCGGGGCTTAACTCCGGTTCTG
TACGTAGGGTCCGAGCGTTGTCCGGAATTATTGGGCGTAAAGAGCTCGTAGGCGGCGTGTCACGTCTGCTGTGAAAGACCGGGGCTTAACTCCGGTTCTG
>TACGTAGGGTGCGAGCGTTGTCCGGAATTACTGGGCGTAAAGAGCTCGTAGGTGGTTTGTCGCGTCGTCTGTGAAATCCCGGGGCTTAACTCCGGGCGTG
TACGTAGGGTGCGAGCGTTGTCCGGAATTACTGGGCGTAAAGAGCTCGTAGGTGGTTTGTCGCGTCGTCTGTGAAATCCCGGGGCTTAACTCCGGGCGTG
>TACGTAGGGTGCAAGCGTTGTCCGGAATTACTGGGCGTAAAGAGCTCGTAGGCGGTTTGTCGCGTCGTCTGTGAAATCCTACAGCTTAACTGTGGGCGTG
TACGTAGGGTGCAAGCGTTGTCCGGAATTACTGGGCGTAAAGAGCTCGTAGGCGGTTTGTCGCGTCGTCTGTGAAATCCTACAGCTTAACTGTGGGCGTG
>TACGGAGGGAGCTAGCGTTGTTCGGAATTACTGGGCGTAAAGCGCGCGTAGGCGGTTACTCAAGTCAGAGGTGAAAGCCCGGGGCTCAACCCCGGAACTG
TACGGAGGGAGCTAGCGTTGTTCGGAATTACTGGGCGTAAAGCGCGCGTAGGCGGTTACTCAAGTCAGAGGTGAAAGCCCGGGGCTCAACCCCGGAACTG
>TACGGAGGGTGCAAGCGTTACTCGGAATCACTGGGCGTAAAGAGCGCGTAGGCGGGGTAGCAAGTCAGATGTGAAATCCTATGGCTTAACCATAGAGCTG
TACGGAGGGTGCAAGCGTTACTCGGAATCACTGGGCGTAAAGAGCGCGTAGGCGGGGTAGCAAGTCAGATGTGAAATCCTATGGCTTAACCATAGAGCTG
>TACAGAGGTCTCAAGCGTTGTTCGGAATCACTGGGCGTAAAGCGTGCGTAGGCTGTTTCGTAAGTCGTGTGTGAAAGGCGCGGGCTCAACCCGCGGACGG
TACAGAGGTCTCAAGCGTTGTTCGGAATCACTGGGCGTAAAGCGTGCGTAGGCTGTTTCGTAAGTCGTGTGTGAAAGGCGCGGGCTCAACCCGCGGACGG
>TACGTAGGGTGCAAGCGTTAATCGGAATTACTGGGCGTAAAGCGTGCGCAGGCGGTCTTGCAAGACAGATGTGAAATCCCCGGGCTCAACCTGGGAACTG
TACGTAGGGTGCAAGCGTTAATCGGAATTACTGGGCGTAAAGCGTGCGCAGGCGGTCTTGCAAGACAGATGTGAAATCCCCGGGCTCAACCTGGGAACTG
>TACGTAGGGTGCGAGCGTTGTCCGGAATTACTGGGCGTAAAGAGCTCGTAGGTGGTTTGTCGCGTTGTTCGTGAAAACTCACAGCTCAACTGTGGGCGTG
TACGTAGGGTGCGAGCGTTGTCCGGAATTACTGGGCGTAAAGAGCTCGTAGGTGGTTTGTCGCGTTGTTCGTGAAAACTCACAGCTCAACTGTGGGCGTG
>TACGTAGGTGGCAAGCGTTGTCCGGAATTATTGGGCGTAAAGCGCGCGCAGGTGGTTTCTTAAGTCTGATGTGAAAGCCCACGGCTCAACCGTGGAGGGT
TACGTAGGTGGCAAGCGTTGTCCGGAATTATTGGGCGTAAAGCGCGCGCAGGTGGTTTCTTAAGTCTGATGTGAAAGCCCACGGCTCAACCGTGGAGGGT
>TACGTAGGGTGCAAGCGTTAATCGGAATTACTGGGCGTAAAGCGTGCGCAGGCGGTTTTGTAAGTCTGTTGTGAAATCCCCGGGCTTAACCTGGGAGTGG
TACGTAGGGTGCAAGCGTTAATCGGAATTACTGGGCGTAAAGCGTGCGCAGGCGGTTTTGTAAGTCTGTTGTGAAATCCCCGGGCTTAACCTGGGAGTGG
>GACAGAGGATGCAAGCGTTATCCGGAATGATTGGGCGTAAAGCGTCTGTAGGTGGCTTTTTAAGTCTCCCGTTAAATCCCAGGGCTTAACCCTGGACAAG
GACAGAGGATGCAAGCGTTATCCGGAATGATTGGGCGTAAAGCGTCTGTAGGTGGCTTTTTAAGTCTCCCGTTAAATCCCAGGGCTTAACCCTGGACAAG
>TACGGAGGGGGCTAGCGTTGTTCGGAATTACTGGGCGTAAAGCGCACGTAGGCGGCTTTGTAAGTCAGGGGTGAAAGCCTGGAGCTCAACTCCAGAACTG
TACGGAGGGGGCTAGCGTTGTTCGGAATTACTGGGCGTAAAGCGCACGTAGGCGGCTTTGTAAGTCAGGGGTGAAAGCCTGGAGCTCAACTCCAGAACTG
>TACGGAGGATCCGAGCGTTATCCGGAATTATTGGGTTTAAAGGGTTCGTAGGCGGCTTTGTAAGTCAGTGGTGAAATTTCCTAGCTTAACTAGGACACTG
TACGGAGGATCCGAGCGTTATCCGGAATTATTGGGTTTAAAGGGTTCGTAGGCGGCTTTGTAAGTCAGTGGTGAAATTTCCTAGCTTAACTAGGACACTG
>TACGTAGGGTGCGAGCGTTGTCCGGAATTACTGGGCGTAAAGAGCTCGTAGGCGGTTTGTCACGTCGTCTGTGAAATCCTCCAGCTTAACTGGGGGCGTG
TACGTAGGGTGCGAGCGTTGTCCGGAATTACTGGGCGTAAAGAGCTCGTAGGCGGTTTGTCACGTCGTCTGTGAAATCCTCCAGCTTAACTGGGGGCGTG
>TACGGAGGATCCAAGCGTTATCCGGATTTATTGGGTTTAGAGGGTGCGTAGGCGGTCTTATAAGTCAGGGGTGAAATACGGCAGCTTAACTGTCGCAGTG
TACGGAGGATCCAAGCGTTATCCGGATTTATTGGGTTTAGAGGGTGCGTAGGCGGTCTTATAAGTCAGGGGTGAAATACGGCAGCTTAACTGTCGCAGTG
>TACGGAGGATGCGAGCGTTATCCGGATTTATTGGGTTTAAAGGGTGCGTAGGCGGATTGTTAAGTCAGCGGTAAAATTGAGAGGCTCAACCTCTTCCCGC
TACGGAGGATGCGAGCGTTATCCGGATTTATTGGGTTTAAAGGGTGCGTAGGCGGATTGTTAAGTCAGCGGTAAAATTGAGAGGCTCAACCTCTTCCCGC
>TACGTATGTCGCGAGCGTTATCCGGAATTATTGGGCTTAAAGGGCATTTAGGCGGTAAGACAAGTCAGTGGTGAAAACTTATAGCTCAACTAAAAGCTTG
TACGTATGTCGCGAGCGTTATCCGGAATTATTGGGCTTAAAGGGCATTTAGGCGGTAAGACAAGTCAGTGGTGAAAACTTATAGCTCAACTAAAAGCTTG
>TACATAGGGCGCGAGCGTTGTCCGGAATCATTGGGCGTAAAGCGCGTGTAGGCGGCTGAGTAAGTCTGCTGTGAAAGTCCAGGGCTCAACCCTGGAATGT
TACATAGGGCGCGAGCGTTGTCCGGAATCATTGGGCGTAAAGCGCGTGTAGGCGGCTGAGTAAGTCTGCTGTGAAAGTCCAGGGCTCAACCCTGGAATGT
>TACGTAGGTGGCAAGCGTTATCCGGATTTACTGGGTGTAAAGGGCGTGTAGGCGGGGAAGCAAGTCAGATGTGAAAACCACGGGCTCAACCTGTGGCCTG
TACGTAGGTGGCAAGCGTTATCCGGATTTACTGGGTGTAAAGGGCGTGTAGGCGGGGAAGCAAGTCAGATGTGAAAACCACGGGCTCAACCTGTGGCCTG
>TACGGAGGATGCGAGCGTTATCCGGATTTATTGGGTTTAAAGGGTGCGTAGGCGGCGAGTTAAGTCAGCGGTAAAAGCCCGGGGCTCAACCCCGGCCCGC
TACGGAGGATGCGAGCGTTATCCGGATTTATTGGGTTTAAAGGGTGCGTAGGCGGCGAGTTAAGTCAGCGGTAAAAGCCCGGGGCTCAACCCCGGCCCGC
>TACGTAGGTGGCAAGCGTTGTCCGGATTTATTGGGCGTAAAGGGAGCGCAGGTGGTTTCTTAAGTCTGATGTGAAGGCCCACGGCTTAACCGTGGAGGGT
TACGTAGGTGGCAAGCGTTGTCCGGATTTATTGGGCGTAAAGGGAGCGCAGGTGGTTTCTTAAGTCTGATGTGAAGGCCCACGGCTTAACCGTGGAGGGT
>TACGGAGGATCCAAGCGTTATCCGGAATCATTGGGTTTAAAGGGTCCGTAGGCGGTTTGGTAAGTCAGTGGTGAAAGCCCATCGCTCAACGGTGGAACGG
TACGGAGGATCCAAGCGTTATCCGGAATCATTGGGTTTAAAGGGTCCGTAGGCGGTTTGGTAAGTCAGTGGTGAAAGCCCATCGCTCAACGGTGGAACGG
>GACGTAGGGCGCGAGCGTTGTCCGGATTTATTGGGCGTAAAGAGCTCGTAGGCGGCTTGTCGCGTCGACTGTGAAAACCCGTGGCTCAACTGCGGGCCTG
GACGTAGGGCGCGAGCGTTGTCCGGATTTATTGGGCGTAAAGAGCTCGTAGGCGGCTTGTCGCGTCGACTGTGAAAACCCGTGGCTCAACTGCGGGCCTG
>TACGGAGGGAGCTAGCGTTGTTCGGAATTACTGGGCGTGAAGCGCACGTAGGCGGCTTTGTAAGTTAGAGGTGAAAGCCCGGGGCTCAACCCCGGAATTG
TACGGAGGGAGCTAGCGTTGTTCGGAATTACTGGGCGTGAAGCGCACGTAGGCGGCTTTGTAAGTTAGAGGTGAAAGCCCGGGGCTCAACCCCGGAATTG
>TACAGAGGTCCCAAGCGTTGTTCGGATTCACTGGGCGTAAAGGGTGCGTAGGTGGCGGGGTAAGTTGCGTGTTAAATCTCAAGGCTCAACCTTGAAACCG
TACAGAGGTCCCAAGCGTTGTTCGGATTCACTGGGCGTAAAGGGTGCGTAGGTGGCGGGGTAAGTTGCGTGTTAAATCTCAAGGCTCAACCTTGAAACCG
>TACGTAGGGGGCAAGCGTTGTCCGGAATCATTGGGCGTAAAGAGCGTGTAGGCGGCCCGATAAGTCCGCCGTGAAAGTCCAGGGCTCAACCCTGGGATGC
TACGTAGGGGGCAAGCGTTGTCCGGAATCATTGGGCGTAAAGAGCGTGTAGGCGGCCCGATAAGTCCGCCGTGAAAGTCCAGGGCTCAACCCTGGGATGC
>TACAGAGGGTGCGAGCGTTAATCGGAATTACTGGGCGTAAAGCGTGCGTAGGCGGCTTTTTAAGTCGGATGTGAAATCCCCGAGCTTAACTTGGGAATTG
TACAGAGGGTGCGAGCGTTAATCGGAATTACTGGGCGTAAAGCGTGCGTAGGCGGCTTTTTAAGTCGGATGTGAAATCCCCGAGCTTAACTTGGGAATTG
>TACGTAGGGTGCGAGCGTTAATCAGTATTATTGGGCGTAAAGCGAGTGCAGACGGTTACTTAAGCCAGATGTGAAATCCCCGAGCTTAACTTGGGACGTG
TACGTAGGGTGCGAGCGTTAATCAGTATTATTGGGCGTAAAGCGAGTGCAGACGGTTACTTAAGCCAGATGTGAAATCCCCGAGCTTAACTTGGGACGTG
>TACGTAGGTCCCGAGCGTTGTCCGGATTTATTGGGCGTAAAGCGAGCGCAGGCGGTTTGATAAGTCTGAAGTTAAAGGCTGTGGCTCAACCATAGTACGC
TACGTAGGTCCCGAGCGTTGTCCGGATTTATTGGGCGTAAAGCGAGCGCAGGCGGTTTGATAAGTCTGAAGTTAAAGGCTGTGGCTCAACCATAGTACGC
>TACGAAGGGGGCTAGCGTTGCTCGGAATCACTGGGCGTAAAGGGCGCGTAGGCGGCCATTCAAGTCGGGGGTGAAAGCCTGTGGCTCAACCACAGAATTG
TACGAAGGGGGCTAGCGTTGCTCGGAATCACTGGGCGTAAAGGGCGCGTAGGCGGCCATTCAAGTCGGGGGTGAAAGCCTGTGGCTCAACCACAGAATTG
>TACGTAGGGCGCAAGCGTTGTCCGGAATTATTGGGCGTAAAGAGCTCGTAGGCGGTTTGTCGCGTCTGCTGTGAAATCCCCAGGCTCAACTTGGGGCGTG
TACGTAGGGCGCAAGCGTTGTCCGGAATTATTGGGCGTAAAGAGCTCGTAGGCGGTTTGTCGCGTCTGCTGTGAAATCCCCAGGCTCAACTTGGGGCGTG
>TACGTAGGGTGCGAGCGTTAATCAGAATTATTGGGCGTAAAGCGAGTGCAGACGGTTACTTAAGCCAGATGTGAAGTCCCGGAGCTTAACTTGGGACGTG
TACGTAGGGTGCGAGCGTTAATCAGAATTATTGGGCGTAAAGCGAGTGCAGACGGTTACTTAAGCCAGATGTGAAGTCCCGGAGCTTAACTTGGGACGTG
>TACGTAGGGTGCGAGCGTTAATCGGAATTACTGGGCGTAAAGCGAGCGCAGACGGTTAGTTAAGCAAGATGTGAAATCCCCGAGCTCAACTTGGGAATGG
TACGTAGGGTGCGAGCGTTAATCGGAATTACTGGGCGTAAAGCGAGCGCAGACGGTTAGTTAAGCAAGATGTGAAATCCCCGAGCTCAACTTGGGAATGG
>TACGGAGGATCCGAGCGTTATCCGGATTTATTGGGTTTAAAGGGAGCGTAGGCGGGACGTTAAGTCAGTTGTGAAAGTTTGCGGCTCAACCGTAAAATTG
TACGGAGGATCCGAGCGTTATCCGGATTTATTGGGTTTAAAGGGAGCGTAGGCGGGACGTTAAGTCAGTTGTGAAAGTTTGCGGCTCAACCGTAAAATTG
>TACGTAGGTGGCGAGCGTTATCCGGAATGATTGGGCGTAAAGGGTGCGCAGGCGGCACGTCAAGTCTGAAGTAAAAGGTACAGGCTCAACCTGTACAGGC
TACGTAGGTGGCGAGCGTTATCCGGAATGATTGGGCGTAAAGGGTGCGCAGGCGGCACGTCAAGTCTGAAGTAAAAGGTACAGGCTCAACCTGTACAGGC
>TACGGAGGGTGCGAGCGTTGTCCGGATTTATTGGGTTTAAAGGGTGCGTAGGTGGCCTGTTAAGTCAGTGGTGAAATACAGCCGCTCAACGGTTGAGGTG
TACGGAGGGTGCGAGCGTTGTCCGGATTTATTGGGTTTAAAGGGTGCGTAGGTGGCCTGTTAAGTCAGTGGTGAAATACAGCCGCTCAACGGTTGAGGTG
>TACGTAGGGTGCGAGCGTTGTCCGGAATTACTGGGCGTAAAGAGCTCGTAGGCGGTGTGTCACGTCGGCCGTGAAAACCTGGGGCTCAACTCTGGGCGTG
TACGTAGGGTGCGAGCGTTGTCCGGAATTACTGGGCGTAAAGAGCTCGTAGGCGGTGTGTCACGTCGGCCGTGAAAACCTGGGGCTCAACTCTGGGCGTG
>TACGGAGGGGGCTAGCGTTGTTCGGAATTACTGGGCGTAAAGCGCACGTAGGCGGCTTTGTAAGTTAGAGGTGAAAGCCCGGAGCTCAACTCCGGAATTG
TACGGAGGGGGCTAGCGTTGTTCGGAATTACTGGGCGTAAAGCGCACGTAGGCGGCTTTGTAAGTTAGAGGTGAAAGCCCGGAGCTCAACTCCGGAATTG
>TACGGAGGATCCAAGCGTTATCCGGATTTATTGGGTTTAAAGGGTGCGTAGGCGGTCTTATAAGTCAGGGGTGAAATACGGCAGCTTAACTGTCGCAGTG
TACGGAGGATCCAAGCGTTATCCGGATTTATTGGGTTTAAAGGGTGCGTAGGCGGTCTTATAAGTCAGGGGTGAAATACGGCAGCTTAACTGTCGCAGTG
>TACGTAGGGGGCAAGCGTTATCCGGATTTACTGGGTGTAAAGGGAGCGTAGGCGGTCTGGCAAGTCAGAAGTGAAAGCCCGGGGCTCAACCCCGGGACTG
TACGTAGGGGGCAAGCGTTATCCGGATTTACTGGGTGTAAAGGGAGCGTAGGCGGTCTGGCAAGTCAGAAGTGAAAGCCCGGGGCTCAACCCCGGGACTG
>TACGTAGGGTGCAAGCGTTAATCGGAATTACTGGGCGTAAAGCGTGTGTAGGCGGTTCGGAAAGAAAGATGTGAAATCCCAGGGCTCAACCTTGGAACTG
TACGTAGGGTGCAAGCGTTAATCGGAATTACTGGGCGTAAAGCGTGTGTAGGCGGTTCGGAAAGAAAGATGTGAAATCCCAGGGCTCAACCTTGGAACTG
>TACGTAGGTGGCAAGCGTTGTCCGGAATCATTGGGCGTAAAGAGCGTGTAGGCGGCCCGATAAGTCCGCCGTGAAAGTCCAGGGCTCAACCCTGGGATGC
TACGTAGGTGGCAAGCGTTGTCCGGAATCATTGGGCGTAAAGAGCGTGTAGGCGGCCCGATAAGTCCGCCGTGAAAGTCCAGGGCTCAACCCTGGGATGC
>TACGTAGGGTGCGAGCGTTGTCCGGAATTATTGGGCGTAAAGAGCTCGTAGGTGGTTTGTCGCGTTGTTCGTGAAAACTCACAACTCAATTGTGGGCGTG
TACGTAGGGTGCGAGCGTTGTCCGGAATTATTGGGCGTAAAGAGCTCGTAGGTGGTTTGTCGCGTTGTTCGTGAAAACTCACAACTCAATTGTGGGCGTG
>TACGTAGGTGGCAAGCGTTATCCGGATTTACTGGGTGTAAAGGGCGTGTAGGCGGGAAAGCAAGTCAGATGTGAAAACCATGGGCTCAACCTGTGGCCTG
TACGTAGGTGGCAAGCGTTATCCGGATTTACTGGGTGTAAAGGGCGTGTAGGCGGGAAAGCAAGTCAGATGTGAAAACCATGGGCTCAACCTGTGGCCTG
>TACAGAGGGTGCGAGCGTTGTCCGGAATTACTGGGCGTAAAGAGCTCGTAGGCGGTTTGTCGCGTCGTCTGTGGAGGCCCACGACTCAACCGTGGAAGTG
TACAGAGGGTGCGAGCGTTGTCCGGAATTACTGGGCGTAAAGAGCTCGTAGGCGGTTTGTCGCGTCGTCTGTGGAGGCCCACGACTCAACCGTGGAAGTG
>GACGTAGGTGGCGAACGTTATCCGGAATCATTGGGCGTAAAGGGTGCGTAGATGGTATGATAAGTTATTAGTGGGAAATCGAGGCTCAACCTCGTGGAAG
GACGTAGGTGGCGAACGTTATCCGGAATCATTGGGCGTAAAGGGTGCGTAGATGGTATGATAAGTTATTAGTGGGAAATCGAGGCTCAACCTCGTGGAAG
>TACGGAGGATGCGAGCGTTATCCGGATTTATTGGGTTTAAAGGGTGCGTAGGCGGTTTGTTAAGTCAGCGGTAAAAGCCCGGGGCTCAACCCCGGCGAGC
TACGGAGGATGCGAGCGTTATCCGGATTTATTGGGTTTAAAGGGTGCGTAGGCGGTTTGTTAAGTCAGCGGTAAAAGCCCGGGGCTCAACCCCGGCGAGC
>TACGTAGGGTGCAAGCGTTGTCCGGAATTATTGGGCGTAAAGAGCTCGTAGGCGGCTTGTCGCGTCGATTGTGAAAGCCCAGGGCTTAACCCTGGGTCTG
TACGTAGGGTGCAAGCGTTGTCCGGAATTATTGGGCGTAAAGAGCTCGTAGGCGGCTTGTCGCGTCGATTGTGAAAGCCCAGGGCTTAACCCTGGGTCTG
>TACGTAGGTGGCGAGCGTTATCCGGGATGATTGGGCGTAAAGGGTGCGCAGGCGGCACGTCAAGTCTGAAGTAAAAGGTACAGGCTCAACCTGTACAGGC
TACGTAGGTGGCGAGCGTTATCCGGGATGATTGGGCGTAAAGGGTGCGCAGGCGGCACGTCAAGTCTGAAGTAAAAGGTACAGGCTCAACCTGTACAGGC
>TACGTAGGGTGCGAGCGTTGTCCGGAATTACTGGGCGTAAAGAGCTCGTAGGCGGTTTGTCGCGTCTTCTGTGAAAACTTGGGGCTCAACCTTAAGCTTG
TACGTAGGGTGCGAGCGTTGTCCGGAATTACTGGGCGTAAAGAGCTCGTAGGCGGTTTGTCGCGTCTTCTGTGAAAACTTGGGGCTCAACCTTAAGCTTG
>CACGTAGGGTCCGAGCGTTGTCCGGAATTACTGGGCGTAAAGAGCTCGTAGGTGGTTTGTCGCGTTGTTCGTGAAAACTCACAGCTCAACTGTGGGCGTG
CACGTAGGGTCCGAGCGTTGTCCGGAATTACTGGGCGTAAAGAGCTCGTAGGTGGTTTGTCGCGTTGTTCGTGAAAACTCACAGCTCAACTGTGGGCGTG
>TACGGAGGATGCGAGCGTTATCCGGATTTATTGGGTTTAAAGGGTGCGTAGGCGGTCGGTTAAGTCAGCGGTAAAAGCCCGGAGCTCAACTCCGGCGAGC
TACGGAGGATGCGAGCGTTATCCGGATTTATTGGGTTTAAAGGGTGCGTAGGCGGTCGGTTAAGTCAGCGGTAAAAGCCCGGAGCTCAACTCCGGCGAGC
>TACGTAGGGTGCGGGCGTTGTCCGGAATTACTGGGCGTAAAGAGTTCGTAGGCGGTTTGTCGCGTCGTTTGTGAAAACCCGGGGCTCAACTTCGGGCTTG
TACGTAGGGTGCGGGCGTTGTCCGGAATTACTGGGCGTAAAGAGTTCGTAGGCGGTTTGTCGCGTCGTTTGTGAAAACCCGGGGCTCAACTTCGGGCTTG
>TACAGAGGGTGCAAGCGTTAATCGGAATTACTGGGCGTAAAGCGCGCGTAGGTGGTTCGTTAAGTTGGATGTGAAATCCCCGGGCTCAACCTGGGAACTG
TACAGAGGGTGCAAGCGTTAATCGGAATTACTGGGCGTAAAGCGCGCGTAGGTGGTTCGTTAAGTTGGATGTGAAATCCCCGGGCTCAACCTGGGAACTG
>TACGAAGGGGGCTAGCGTTGTTCGGATTTACTGGGCGTAAAGCGCACGTAGGCGGATTGGTCAGTTAGGGGTGAAATCCCAGAGCTCAACTCTGGAACTG
TACGAAGGGGGCTAGCGTTGTTCGGATTTACTGGGCGTAAAGCGCACGTAGGCGGATTGGTCAGTTAGGGGTGAAATCCCAGAGCTCAACTCTGGAACTG
>TACGTAGGGTGCGAGCGTTGTCCGGAATTACTGGGCGTAAAGAGCTTGTAGGCGGTCTGTCGCGTCTTCTGTGAAAACTTGGGGCTCAACCTTAAGCTTG
TACGTAGGGTGCGAGCGTTGTCCGGAATTACTGGGCGTAAAGAGCTTGTAGGCGGTCTGTCGCGTCTTCTGTGAAAACTTGGGGCTCAACCTTAAGCTTG
>TACGTAGGGTGCGAGCGTTGTCCGGAATTATTGGGCGTAAAGAGCTCGTAGGCGGCGTGTCACGTCGGATGTGAAAGCCCGGGGCTTAACCCTGGGTCTG
TACGTAGGGTGCGAGCGTTGTCCGGAATTATTGGGCGTAAAGAGCTCGTAGGCGGCGTGTCACGTCGGATGTGAAAGCCCGGGGCTTAACCCTGGGTCTG
>TACAGAGGGTGCAAGCGTTAATCGGAATTACTGGGCGTAAAGCGCACGTAGGCGGTTTTTTAAGTCAGATGTGAAAGCCCCGGGCTCAACCTGGGAATTG
TACAGAGGGTGCAAGCGTTAATCGGAATTACTGGGCGTAAAGCGCACGTAGGCGGTTTTTTAAGTCAGATGTGAAAGCCCCGGGCTCAACCTGGGAATTG
>TACGTAGGGTGCGAGCGTTAATCGGAATTATTGGGCGTAAAGCGAGTGCAGACGGTTATTTAAGCCAGATGTGAAATCCCCGAGCTCAACTCGGGACGTG
TACGTAGGGTGCGAGCGTTAATCGGAATTATTGGGCGTAAAGCGAGTGCAGACGGTTATTTAAGCCAGATGTGAAATCCCCGAGCTCAACTCGGGACGTG
>TACGTAGGGTGCGAGCGTTAATCGGGATTATTGGGCGTAAAGCGAGTGTAGACGGTTATTTAAGCCAGATGTGAAATCCCCGAGCTCAACTTGGGACGCG
TACGTAGGGTGCGAGCGTTAATCGGGATTATTGGGCGTAAAGCGAGTGTAGACGGTTATTTAAGCCAGATGTGAAATCCCCGAGCTCAACTTGGGACGCG
>TACGTAGGTGGCAAGCGTTATCCGGAATGATTGGGCGTAAAGGGTGCGCAGGCGGGCAGGCAAGTCTTTTGTGAAACGTACAGGCTCAACCTGTACTGGC
TACGTAGGTGGCAAGCGTTATCCGGAATGATTGGGCGTAAAGGGTGCGCAGGCGGGCAGGCAAGTCTTTTGTGAAACGTACAGGCTCAACCTGTACTGGC
>TACGTAGGTGGCAAGCGTTGTCCGGATTTATTGGGCGTAAAGCGAGCGCAGGCGGAAGAATAAGTCTGATGTGAAAGCCCTCGGCCTAACCGAGGAACTG
TACGTAGGTGGCAAGCGTTGTCCGGATTTATTGGGCGTAAAGCGAGCGCAGGCGGAAGAATAAGTCTGATGTGAAAGCCCTCGGCCTAACCGAGGAACTG
>TACAGAGGGTGCGAGCGTTAATCGGATTTACTGGGCGTAAAGCGTGCGTAGGCGGCTTTTTAGGTCGGATGTGAAATCCCCGAGCTTAACTTGGGAATTG
TACAGAGGGTGCGAGCGTTAATCGGATTTACTGGGCGTAAAGCGTGCGTAGGCGGCTTTTTAGGTCGGATGTGAAATCCCCGAGCTTAACTTGGGAATTG
>TACGTAGGTGGCAAGCGTTATCCGGAATTATTGGGCGTAAAGCGCGCGTAGGCGGTTTCTTAAGTCTGATGTGAAAGCCCACGGCTCAGCCGTGGAGGGT
TACGTAGGTGGCAAGCGTTATCCGGAATTATTGGGCGTAAAGCGCGCGTAGGCGGTTTCTTAAGTCTGATGTGAAAGCCCACGGCTCAGCCGTGGAGGGT
>TACGTAGGGGGCAAGCGTTATCCGGAATTACTGGGTGTAAAGGGAGCGTAGACGGTAGAGCAAGTCTGGAGTGAAAGGCCGGGGCCCAACCCCGGGACTG
TACGTAGGGGGCAAGCGTTATCCGGAATTACTGGGTGTAAAGGGAGCGTAGACGGTAGAGCAAGTCTGGAGTGAAAGGCCGGGGCCCAACCCCGGGACTG
>TACGAAGGGGGCTAGCGTTGCTCGGAATCACTGGGCGTAAAGGGCGCGTAGGCGGCCGGTCAAGTCGAGGGTGAAAGCCTGTGGCTCAACCACAGAATTG
TACGAAGGGGGCTAGCGTTGCTCGGAATCACTGGGCGTAAAGGGCGCGTAGGCGGCCGGTCAAGTCGAGGGTGAAAGCCTGTGGCTCAACCACAGAATTG
>TACGTAGGGTGCGAGCGTTGTCCGGAATTACTGGGCGTAAAGAGCTCGTAGGTGGTTTGTCGCGTTGTTCGTGAAATCTCACGGCTTAACTGTGAGCGTG
TACGTAGGGTGCGAGCGTTGTCCGGAATTACTGGGCGTAAAGAGCTCGTAGGTGGTTTGTCGCGTTGTTCGTGAAATCTCACGGCTTAACTGTGAGCGTG
>GACGGAGGGGGCTAGCGTTGTACGGAATTACTGGGCGTAAAGAGCGCGTAGGCGGCTATGCAAGTTGGAAGTGAAATCCCGGGGCTCAACCTCGGAACTG
GACGGAGGGGGCTAGCGTTGTACGGAATTACTGGGCGTAAAGAGCGCGTAGGCGGCTATGCAAGTTGGAAGTGAAATCCCGGGGCTCAACCTCGGAACTG
>TACGAAGGTCCCGAGCGTTGTTCGGAATCACTGGGCGTAAAGGGAGCGTAGGCGGCGCGGTAAGTCAGATGTGAAATCCCGGGGCTCAACCCCGGAACTG
TACGAAGGTCCCGAGCGTTGTTCGGAATCACTGGGCGTAAAGGGAGCGTAGGCGGCGCGGTAAGTCAGATGTGAAATCCCGGGGCTCAACCCCGGAACTG
>TACGTAGGGGGCAAGCGTTGTCCGGAATTATTGGGCGTAAAGCGCGCGCTGGCGGTCATTTAAGTCTGGTGTTTAATCCCGGGGCTCAACCCCGGATCGC
TACGTAGGGGGCAAGCGTTGTCCGGAATTATTGGGCGTAAAGCGCGCGCTGGCGGTCATTTAAGTCTGGTGTTTAATCCCGGGGCTCAACCCCGGATCGC
>TACGTAGGGTCCGAGCGTTGTCCGGAATTATTGGGCGTAAAGGTCTCGTAGGCGGTCTGTCGCGTCGGGAGTGAAAACCAGGTGCTTAACACCTGGCTGG
TACGTAGGGTCCGAGCGTTGTCCGGAATTATTGGGCGTAAAGGTCTCGTAGGCGGTCTGTCGCGTCGGGAGTGAAAACCAGGTGCTTAACACCTGGCTGG
>TACAGAGGGTGCGAGCGTTATTCGGATTTACTGGGCGTAAAGCGTGCGTAGGCGGCTTTTTAAGTCGGATGTGAAATCCCCGAGCTTAACTTGGGAATTG
TACAGAGGGTGCGAGCGTTATTCGGATTTACTGGGCGTAAAGCGTGCGTAGGCGGCTTTTTAAGTCGGATGTGAAATCCCCGAGCTTAACTTGGGAATTG
>TACAGAGGGTGCAAGCGTTAATCGGAATTACTGGGCGTAAAGCGCGCGTAGGTGGTTTGTTAAGTTGAATGTGAAATCCCCGGGCTCAACCTGGGAACTG
TACAGAGGGTGCAAGCGTTAATCGGAATTACTGGGCGTAAAGCGCGCGTAGGTGGTTTGTTAAGTTGAATGTGAAATCCCCGGGCTCAACCTGGGAACTG
>TACGTAGGGTGCGAGCGTCAATCGGAATTATTGGGCGTAAAGCGAGCGTAGACGGTTATTTGAGCCAGATGTGAAATCCCCGAGCTCAACTTGGGACGTG
TACGTAGGGTGCGAGCGTCAATCGGAATTATTGGGCGTAAAGCGAGCGTAGACGGTTATTTGAGCCAGATGTGAAATCCCCGAGCTCAACTTGGGACGTG
>TACAGAGGGTGCGAGCGTTAATCGGATTTACTGGGCGTAAGGCGTGCGTAGGCGGCTTTTTAAGTCGGATGTGAAATCCCCGAGCTTAACTTGGGAATTG
TACAGAGGGTGCGAGCGTTAATCGGATTTACTGGGCGTAAGGCGTGCGTAGGCGGCTTTTTAAGTCGGATGTGAAATCCCCGAGCTTAACTTGGGAATTG
>TACGTAGGTGGCAAGCGTTGTCCGGATTTATTGGGCGTAAAGCGAGCGCAGGCGGTTTTTTAAGTCTGATGTGAAAGCCTTCGGCTCAACCGAAGAAGTG
TACGTAGGTGGCAAGCGTTGTCCGGATTTATTGGGCGTAAAGCGAGCGCAGGCGGTTTTTTAAGTCTGATGTGAAAGCCTTCGGCTCAACCGAAGAAGTG
>TACGTAGGTGGCAAGCGTTATCCGGAATTATTGGGCGTAAAGCGCGCGTAGGCGGTTTCTTAAGTCTGATGTGGAAGCCCACGGCTCTACCGTGGAGGGT
TACGTAGGTGGCAAGCGTTATCCGGAATTATTGGGCGTAAAGCGCGCGTAGGCGGTTTCTTAAGTCTGATGTGGAAGCCCACGGCTCTACCGTGGAGGGT
>TACGTAGGGTGCGAGCGTTGTCCGGAATTACTGGGCGTAAAGAGCTCGTAGGTGGTTTGTCGCGCCGTCTGTGAAATTCCGGGGCTTAACTCCGGGTGGG
TACGTAGGGTGCGAGCGTTGTCCGGAATTACTGGGCGTAAAGAGCTCGTAGGTGGTTTGTCGCGCCGTCTGTGAAATTCCGGGGCTTAACTCCGGGTGGG
>TACGGAGGGTCCGAGCGTTATCCGGAATTATTGGGTTTAAAGGGTTCGTAGGCGGTTTTGTAAGTCAGTGGTGAAATCTCCTAGCTTAACTAGGAAATTG
TACGGAGGGTCCGAGCGTTATCCGGAATTATTGGGTTTAAAGGGTTCGTAGGCGGTTTTGTAAGTCAGTGGTGAAATCTCCTAGCTTAACTAGGAAATTG
>TACGGAGGATGCGAGCGTTATCCGGATTTATTGGGTTTAAAGGGTGCGTAGGCGGTCATACAAGTCAGCGGTAAAATTTCGGGGCTCAACCCCGGCGAGC
TACGGAGGATGCGAGCGTTATCCGGATTTATTGGGTTTAAAGGGTGCGTAGGCGGTCATACAAGTCAGCGGTAAAATTTCGGGGCTCAACCCCGGCGAGC
>GACGTAGGTGGCGAACGTTATCCGGTATTATTGGGCGTAAAGGGTGCGTAGATGGCGTAATAAGTTATCAGTGGCAAATCGAGGCTCAACCTCGTGGAAG
GACGTAGGTGGCGAACGTTATCCGGTATTATTGGGCGTAAAGGGTGCGTAGATGGCGTAATAAGTTATCAGTGGCAAATCGAGGCTCAACCTCGTGGAAG
>GACGGAGGGGGCTAGCGTTGTTCGGAATTACTGGGCGTAAAGAGCGCGTAGGCGGCTATGCAAGTTGGAAGTGAAATCCCGGGGCTCAACCTCGGAACTG
GACGGAGGGGGCTAGCGTTGTTCGGAATTACTGGGCGTAAAGAGCGCGTAGGCGGCTATGCAAGTTGGAAGTGAAATCCCGGGGCTCAACCTCGGAACTG
>TACGTAGGTGGCAAGCGTTATCCGGATTTATTGGGCGTAAAGGGAACGCAGGCGGTCTTTTAAGTCTGATGTGAAAGCCTTCGGCTTAACCGGAGTAGTG
TACGTAGGTGGCAAGCGTTATCCGGATTTATTGGGCGTAAAGGGAACGCAGGCGGTCTTTTAAGTCTGATGTGAAAGCCTTCGGCTTAACCGGAGTAGTG
>TACGTAGGGTGCGAGCGTTGTCCGGAATTATTGGGCGTAAAGAGCTCGTAGGCGGTTTGTCGCGTCGGCCGTGAAAACCTGCCGCTTAACGGTGGGCGTG
TACGTAGGGTGCGAGCGTTGTCCGGAATTATTGGGCGTAAAGAGCTCGTAGGCGGTTTGTCGCGTCGGCCGTGAAAACCTGCCGCTTAACGGTGGGCGTG
>TACGTAGGGTGCGAGCGTTAATCGGAATTATTGGGCGTAAAGCGAGTGCAGACGGTTATTTAAGCCAGATGTGAAATCCCCGAGCTCAACTTGGGACGTG
TACGTAGGGTGCGAGCGTTAATCGGAATTATTGGGCGTAAAGCGAGTGCAGACGGTTATTTAAGCCAGATGTGAAATCCCCGAGCTCAACTTGGGACGTG
>TACGAAGGGTGCAAGCGTTAATCGGAATTACTGGGCGTAAAGCGCGCGTAGGTGGTTCGTTAAGTTGGATGTGAAAGCCCCGGGCTCAACCTGGGAACTG
TACGAAGGGTGCAAGCGTTAATCGGAATTACTGGGCGTAAAGCGCGCGTAGGTGGTTCGTTAAGTTGGATGTGAAAGCCCCGGGCTCAACCTGGGAACTG
>TACGGAGGGTGCAAGCGTTAATCGGAATTACTGGGCGTAAAGCGCACGCAGGCGGTTGATTAAGTTAGATGTGAAATCCCCGGGCTTAACCTGGGAATGG
TACGGAGGGTGCAAGCGTTAATCGGAATTACTGGGCGTAAAGCGCACGCAGGCGGTTGATTAAGTTAGATGTGAAATCCCCGGGCTTAACCTGGGAATGG
>TACGTAGGCTGCAAGCGTTGTCCGGAATTATTGGGCGTAAAGAGCTCGTAGGCGGTTTGTCGCGTCTGCTGTGAAATCTGGGGGCTCAACCCCCAGCCTG
TACGTAGGCTGCAAGCGTTGTCCGGAATTATTGGGCGTAAAGAGCTCGTAGGCGGTTTGTCGCGTCTGCTGTGAAATCTGGGGGCTCAACCCCCAGCCTG
>TACGAAGGGGGCTAGCGTTGCTCGGAATTACTGGGCGTAAAGGGCGCGTAGGCGGACAGTTAAGTTGGGGGTGAAAGCCCGGGGCTCAACCTCGGAAATG
TACGAAGGGGGCTAGCGTTGCTCGGAATTACTGGGCGTAAAGGGCGCGTAGGCGGACAGTTAAGTTGGGGGTGAAAGCCCGGGGCTCAACCTCGGAAATG
>TACGGAGGATCCAAGCGTTATCCGGAATCATTGGGTTTAAAGGGTCCGTAGGCGGCCCTGTAAGTCAGTGGTGAAATCTCCCCGCTCAACGGGGAAACGG
TACGGAGGATCCAAGCGTTATCCGGAATCATTGGGTTTAAAGGGTCCGTAGGCGGCCCTGTAAGTCAGTGGTGAAATCTCCCCGCTCAACGGGGAAACGG
>TACGAAGGGTGCAAGCGTTAATCGGAATTACTGGGCGTAAAGCGCGCGTAGGTGGTTCAGCAAGTTGGATGTGAAATCCCCGGGCTCAACCTGGGAACTG
TACGAAGGGTGCAAGCGTTAATCGGAATTACTGGGCGTAAAGCGCGCGTAGGTGGTTCAGCAAGTTGGATGTGAAATCCCCGGGCTCAACCTGGGAACTG
>TACGTAAGGACCGAGCGTTGTCCGGAATCATTGGGCGTAAAGGGTACGTAGGCGGCTAGAAAAGTTAGAAGTCAAAGGCTATAGCTCAACTATAGTAAGC
TACGTAAGGACCGAGCGTTGTCCGGAATCATTGGGCGTAAAGGGTACGTAGGCGGCTAGAAAAGTTAGAAGTCAAAGGCTATAGCTCAACTATAGTAAGC
>TACGTAAGGACCGAGCGTTGTCCGGAATCATTGGGCGTAAAGGGTACGTAGGCGGGTCATTAAGTTAGAAGTCAAAGGCTATAGCTCAACTATAGTAAGC
TACGTAAGGACCGAGCGTTGTCCGGAATCATTGGGCGTAAAGGGTACGTAGGCGGGTCATTAAGTTAGAAGTCAAAGGCTATAGCTCAACTATAGTAAGC
>TACGTAGGGTGCAAGCGTTGTCCGGAATTATTGGGCGTAAAGAGCTCGTAGGCGGTTTGTCGCGTCTGCTGTGAAAACTGGAGGCTCAACCTCCAGCTTG
TACGTAGGGTGCAAGCGTTGTCCGGAATTATTGGGCGTAAAGAGCTCGTAGGCGGTTTGTCGCGTCTGCTGTGAAAACTGGAGGCTCAACCTCCAGCTTG
>TACGTAAGGACCGAGCGTTGTCCGGAATCATTGGGCGTAAAGGGTACGTAGGCGGTTAGAAAAGTTAGAAGTGAAAGGCTATAGCTCAACTATAGTAAGC
TACGTAAGGACCGAGCGTTGTCCGGAATCATTGGGCGTAAAGGGTACGTAGGCGGTTAGAAAAGTTAGAAGTGAAAGGCTATAGCTCAACTATAGTAAGC
>TACGTAGGGGGCTAGCGTTGTCCGGAATCACTGGGCGTAAAGGGTTCGCAGGCGGAAATGCAAGTCAGATGTAAAAGGCAGTAGCTTAACTACTGTAAGC
TACGTAGGGGGCTAGCGTTGTCCGGAATCACTGGGCGTAAAGGGTTCGCAGGCGGAAATGCAAGTCAGATGTAAAAGGCAGTAGCTTAACTACTGTAAGC
>TACGTAGGTGGCAAGCGTTGTCCGGAATTATTGGGCGTAAAGCGCGCGCAGGCGGTCACTTAAGTCCATCTTAGAAGTGCGGGGCTTAACCCCGTGATGG
TACGTAGGTGGCAAGCGTTGTCCGGAATTATTGGGCGTAAAGCGCGCGCAGGCGGTCACTTAAGTCCATCTTAGAAGTGCGGGGCTTAACCCCGTGATGG
>TACGTAGGGTGCGAGCGTTTTCCGGAATTACTGGGCGTAAAGAGCTCGTAGGTGGTTTGTCGCGTCGTCTGTGAAATTCCGGGGCTTAACTCCGGGCGTG
TACGTAGGGTGCGAGCGTTTTCCGGAATTACTGGGCGTAAAGAGCTCGTAGGTGGTTTGTCGCGTCGTCTGTGAAATTCCGGGGCTTAACTCCGGGCGTG
>TACGTAGGTCCCGAGCGTTGTCCGGATTTATTGGGCGTAAAGCGAGCGCAGGCGGTTAGATAAGTCTGAAGTTAAAGGCTGTGGCTTAACCATAGTAGGC
TACGTAGGTCCCGAGCGTTGTCCGGATTTATTGGGCGTAAAGCGAGCGCAGGCGGTTAGATAAGTCTGAAGTTAAAGGCTGTGGCTTAACCATAGTAGGC
>TACGTAGGGTGCGAGCGTTGTCCGGAATTACTGGGCGTAAAGGGCTCGTAGGTGGTTTGTCGCGTCGTCTGTGGAATTCCGGGGCTTAACTCCGGGCGTG
TACGTAGGGTGCGAGCGTTGTCCGGAATTACTGGGCGTAAAGGGCTCGTAGGTGGTTTGTCGCGTCGTCTGTGGAATTCCGGGGCTTAACTCCGGGCGTG
>TACGTAGGGCGCGAGCGTTGTCCGGAATTATTGGGCGTAAAGAGCTTGTAGGCGGTTGGTCGCGTCTGCTGTGAAAGGCTGGGACTTAACCCTGGTTTTG
TACGTAGGGCGCGAGCGTTGTCCGGAATTATTGGGCGTAAAGAGCTTGTAGGCGGTTGGTCGCGTCTGCTGTGAAAGGCTGGGACTTAACCCTGGTTTTG
>TACGGAGGATCCAAGCGTTATCCGGATTTATTGGGTTTAAAGGGTGCGTAGGCGGCTTGTTAAGTCAGGGGTGAAAGACGATGGCTCAACCATCGCAGTG
TACGGAGGATCCAAGCGTTATCCGGATTTATTGGGTTTAAAGGGTGCGTAGGCGGCTTGTTAAGTCAGGGGTGAAAGACGATGGCTCAACCATCGCAGTG
>TACGGAGGGTGCAAGCGTTATCCGGATTTACTGGGTTTAAAGGGTACGTAGGCGGATTATTAAGTCAGGGGTGAAATCTCCGAGCTCAACTCGGAAACTG
TACGGAGGGTGCAAGCGTTATCCGGATTTACTGGGTTTAAAGGGTACGTAGGCGGATTATTAAGTCAGGGGTGAAATCTCCGAGCTCAACTCGGAAACTG
>TACGTAGGGTGCAAGCGTTGTCCGGAATTATTGGGCGTAAAGAGCTCGTAGGCGGCTTGTCGCGTCTGCTGTGAAAACCAGAGGCTCAACCTCTGGCCTG
TACGTAGGGTGCAAGCGTTGTCCGGAATTATTGGGCGTAAAGAGCTCGTAGGCGGCTTGTCGCGTCTGCTGTGAAAACCAGAGGCTCAACCTCTGGCCTG
>TACGGAGGATCCGAGCGTTATCCGGATTTATTGGGTTTAAAGGGTGCGTAGGCGGCCTATCAAGTCAGAGGTGAAAGACGGTAGCTCAACTATCGCAGTG
TACGGAGGATCCGAGCGTTATCCGGATTTATTGGGTTTAAAGGGTGCGTAGGCGGCCTATCAAGTCAGAGGTGAAAGACGGTAGCTCAACTATCGCAGTG
>TACGGAGGATCCAAGCGTTATCCGGATTTATTGGGTTTAAAGGGTGCGTAGGCGGTCCTATAAGTCAGTGGTGAAAGACGGCAGCTTAACTGTCGCAGTG
TACGGAGGATCCAAGCGTTATCCGGATTTATTGGGTTTAAAGGGTGCGTAGGCGGTCCTATAAGTCAGTGGTGAAAGACGGCAGCTTAACTGTCGCAGTG
>TACAGAGGTCTCAAGCGTTGTTCGGAATCACTGGGCGTAAAGGGTGCGTAGGCGGCGCGGAAAGTCGGGGGTGAAATCCCGGGGCTCAACCCCGGAACTG
TACAGAGGTCTCAAGCGTTGTTCGGAATCACTGGGCGTAAAGGGTGCGTAGGCGGCGCGGAAAGTCGGGGGTGAAATCCCGGGGCTCAACCCCGGAACTG
>TACGAAGGGGGCTAGCGTTGCTCGGAATTACTGGGCGTAAAGGGCGCGTAGGCGGATCGTTAAGTCAGAGGTGAAATCCCAGGGCTCAACCCTGGAACTG
TACGAAGGGGGCTAGCGTTGCTCGGAATTACTGGGCGTAAAGGGCGCGTAGGCGGATCGTTAAGTCAGAGGTGAAATCCCAGGGCTCAACCCTGGAACTG
>TACGTAGGGTGCAAGCGTTGTCCGGAATTATTGGGCGTAAAGAGCTCGTAGGCGGTCTGTCGCGTCGGCTGTGAAATCCCGAGGCTCAACCTCGGGTCTG
TACGTAGGGTGCAAGCGTTGTCCGGAATTATTGGGCGTAAAGAGCTCGTAGGCGGTCTGTCGCGTCGGCTGTGAAATCCCGAGGCTCAACCTCGGGTCTG
>TACGAAGGGGGCTAGCGTTGCTCGGAATTACTGGGCGTAAAGGGCGCGTAGGCGGACAGTTAAGTCGGGGGTGAAAGCCCGGGGCTCAACCTCGGAATTG
TACGAAGGGGGCTAGCGTTGCTCGGAATTACTGGGCGTAAAGGGCGCGTAGGCGGACAGTTAAGTCGGGGGTGAAAGCCCGGGGCTCAACCTCGGAATTG
>TACGTAGGGCGCAAGCGTTGTCCGGAATTATTGGGCGTAAAGAGCTCGTAGGCGGTTTGTCGCGTCTGCTGTGAAAACTCGAGGCTCAACCTCGGGCTTG
TACGTAGGGCGCAAGCGTTGTCCGGAATTATTGGGCGTAAAGAGCTCGTAGGCGGTTTGTCGCGTCTGCTGTGAAAACTCGAGGCTCAACCTCGGGCTTG
>TACAGAGGGTGCAAGCGTTAATCGGAATTACTGGGCGTAAAGCGAGCGTAGGTGGTCATTTAAGTCAGATGTGAAATCCCCGGGCTTAACCTGGGAACTG
TACAGAGGGTGCAAGCGTTAATCGGAATTACTGGGCGTAAAGCGAGCGTAGGTGGTCATTTAAGTCAGATGTGAAATCCCCGGGCTTAACCTGGGAACTG
>TACGTAGGGCGCAAGCGTTGTCCGGAATTATTGGACGTAAAGAGCTCGTAGGCGGTTTGTCGCGTCTGCTGTGAAAACTCGAGGCTCAACCTCGGGCTTG
TACGTAGGGCGCAAGCGTTGTCCGGAATTATTGGACGTAAAGAGCTCGTAGGCGGTTTGTCGCGTCTGCTGTGAAAACTCGAGGCTCAACCTCGGGCTTG
>TACGGAGGGTGCAGGCGTTAATCGGAATTACTGGGCGTAAAGCGCACGCAGGCGGTCTGTTAAGTCAGATGTGAAATCCCCGGGCTTAACCTGGGAACTG
TACGGAGGGTGCAGGCGTTAATCGGAATTACTGGGCGTAAAGCGCACGCAGGCGGTCTGTTAAGTCAGATGTGAAATCCCCGGGCTTAACCTGGGAACTG
>TACGTAGGGTGCAAGCGTTATCCGGAATTATTGGGCGTAAAGAGCTCGTAGGCGGTTTGTCGCGTCTGCTGTGAAAACTGGAGGCTCAACCTCCAGCTTG
TACGTAGGGTGCAAGCGTTATCCGGAATTATTGGGCGTAAAGAGCTCGTAGGCGGTTTGTCGCGTCTGCTGTGAAAACTGGAGGCTCAACCTCCAGCTTG
>TACGTAGGGTGCAAGCGTTGTCCGGAATTATTGGGCGTAAAGAGCTCGTAGGCGGCTAGTCGCGTCTGCTGTGAAAACCCGAGGCTCAACCTCGGGCTTG
TACGTAGGGTGCAAGCGTTGTCCGGAATTATTGGGCGTAAAGAGCTCGTAGGCGGCTAGTCGCGTCTGCTGTGAAAACCCGAGGCTCAACCTCGGGCTTG
>TACGTAGGGCGCAAGCGTTATCCGGAATTATTGGGCGTAAAGAGCTCGTAGGCGGTTTGTCGCGTCTGCCGTGAAAGTCCGGGGCTTAACCCCGGATCTG
TACGTAGGGCGCAAGCGTTATCCGGAATTATTGGGCGTAAAGAGCTCGTAGGCGGTTTGTCGCGTCTGCCGTGAAAGTCCGGGGCTTAACCCCGGATCTG
>TACGTAGGTGGCAAGCGTTGTCCGGAATTATTGGGCGTAAAGCGCGCGCAGGCGGTTCCTTAAGTCTGATGTGAAAGCCCACGGCTCAACCGTGAAGGGT
TACGTAGGTGGCAAGCGTTGTCCGGAATTATTGGGCGTAAAGCGCGCGCAGGCGGTTCCTTAAGTCTGATGTGAAAGCCCACGGCTCAACCGTGAAGGGT
>TACGAAGGGGGCTAGCGTTGTTCGGAATTACTGGGCGTAAAGCGCACGTAGGCGGATATTTAAGTCAGGGGTGAAATCCCAGAGCTCAACTCTGGAACTG
TACGAAGGGGGCTAGCGTTGTTCGGAATTACTGGGCGTAAAGCGCACGTAGGCGGATATTTAAGTCAGGGGTGAAATCCCAGAGCTCAACTCTGGAACTG
>TACGGAGGGAGCTAGCGTTGTTCGGAATTACTGGGCGTAAAGCGCACGTAGGCGGCTTTGTAAGTTAGAGGTGAAAGCCTGGAGCTCAACTCCAGAATTG
TACGGAGGGAGCTAGCGTTGTTCGGAATTACTGGGCGTAAAGCGCACGTAGGCGGCTTTGTAAGTTAGAGGTGAAAGCCTGGAGCTCAACTCCAGAATTG
>TACGAAGGGGGCTAGCGTTACTCGGAATTACTGGGCGTAAAGGGCGCGTAGGCGGCGCTCCAAGTTAGGCGTGAAAGTCCTGGGCTCAACCTGGGAACTG
TACGAAGGGGGCTAGCGTTACTCGGAATTACTGGGCGTAAAGGGCGCGTAGGCGGCGCTCCAAGTTAGGCGTGAAAGTCCTGGGCTCAACCTGGGAACTG
>TACGAAGGGGGCTAGCGTTGTTCGGATTTACTGGGCGTAAAGCGCACGTAGGCGGTTTGTTAAGTCAGGGGTGAAATCCCGGAGCTCAACTCCGGAACTG
TACGAAGGGGGCTAGCGTTGTTCGGATTTACTGGGCGTAAAGCGCACGTAGGCGGTTTGTTAAGTCAGGGGTGAAATCCCGGAGCTCAACTCCGGAACTG
>TACGAAGGGGGCTAGCGTTGTTCGGAATTACTGGGCGTAAAGCGCACGTAGGCGGACATTTAAGTCAGGGGTGAAATCCCGGGGCTCAACCCCGGAACTG
TACGAAGGGGGCTAGCGTTGTTCGGAATTACTGGGCGTAAAGCGCACGTAGGCGGACATTTAAGTCAGGGGTGAAATCCCGGGGCTCAACCCCGGAACTG
>TACGGAGGATCCAAGCGTTATCCGGATTTATTGGGTTTAAAGGGTGCGTAGGCGGCCTGTTAAGTCAGGGGTGAAAGACGGTAGCTCAACTATCGCAGTG
TACGGAGGATCCAAGCGTTATCCGGATTTATTGGGTTTAAAGGGTGCGTAGGCGGCCTGTTAAGTCAGGGGTGAAAGACGGTAGCTCAACTATCGCAGTG
>TACGGAGGGTGCAAGCGTTGTCCGGATTTATTGGGTTTAAAGGGTGCGTAGGTGGGACTTCAAGTCTGGTTTGAAAGCTGGTGGCTCAACCATCAGATGT
TACGGAGGGTGCAAGCGTTGTCCGGATTTATTGGGTTTAAAGGGTGCGTAGGTGGGACTTCAAGTCTGGTTTGAAAGCTGGTGGCTCAACCATCAGATGT
>TACGGAGGGAGCTAGCGTTGTTCGGAATTACTGGGCGTAAAGCGCACGTAGGCGGCTTTGTAAGTTAGAGGTGAAAGCCTGGAGCTCAACTCCAGAACTG
TACGGAGGGAGCTAGCGTTGTTCGGAATTACTGGGCGTAAAGCGCACGTAGGCGGCTTTGTAAGTTAGAGGTGAAAGCCTGGAGCTCAACTCCAGAACTG
>TACGTAGGGCGCAAGCGTTGTCCGGAATTATTGGGCGTAAAGAGCTCGTAGGCGGTTTGTCGCGTCTGCTGTGAAAGCCCGGGGCTTAACTTCGGGTGTG
TACGTAGGGCGCAAGCGTTGTCCGGAATTATTGGGCGTAAAGAGCTCGTAGGCGGTTTGTCGCGTCTGCTGTGAAAGCCCGGGGCTTAACTTCGGGTGTG
>TACGAAGGGTGCAAGCGTTACTCGGAATTACTGGGCGTAAAGCGTGCGTAGGTGGTTGTTTAAGTCCGTTGTGAAAGCCCTGGGCTCAACCTGGGAATTG
TACGAAGGGTGCAAGCGTTACTCGGAATTACTGGGCGTAAAGCGTGCGTAGGTGGTTGTTTAAGTCCGTTGTGAAAGCCCTGGGCTCAACCTGGGAATTG
>TACGTAGGTCCCGAGCGTTGTCCGGATTTATTGGGCGTAAAGCGAGCGCAGGCGGTTTAGTAAGTCTGAAGTTAAAGGCATTGGCTCAACCAATGTTTGC
TACGTAGGTCCCGAGCGTTGTCCGGATTTATTGGGCGTAAAGCGAGCGCAGGCGGTTTAGTAAGTCTGAAGTTAAAGGCATTGGCTCAACCAATGTTTGC
>TACGAAGGGGGCTAGCGTTGCTCGGAATCACTGGGCGTAAAGGGCGCGTAGGCGGTCTTTTAAGTCGGGGGTGAAAGCCTGTGGCTCAACCACAGAATTG
TACGAAGGGGGCTAGCGTTGCTCGGAATCACTGGGCGTAAAGGGCGCGTAGGCGGTCTTTTAAGTCGGGGGTGAAAGCCTGTGGCTCAACCACAGAATTG
>TACGGAGGGTGCGAGCGTTGTCCGGATTTATTGGGTTTAAAGGGTGCGTAGGCGGCCCGTTAAGTCCGGGGTGAAAGCCCGCTGCTCAACAGCGGAACTG
TACGGAGGGTGCGAGCGTTGTCCGGATTTATTGGGTTTAAAGGGTGCGTAGGCGGCCCGTTAAGTCCGGGGTGAAAGCCCGCTGCTCAACAGCGGAACTG
>TACGTAGGGTGCAAGCGTTGTCCGGAATTATTGGGCGTAAAGAGCTCGTAGGCGGTTTGTCGCGTCGGCTGTGAAAGCCCGGAGCTCAACTCCGGGTCTG
TACGTAGGGTGCAAGCGTTGTCCGGAATTATTGGGCGTAAAGAGCTCGTAGGCGGTTTGTCGCGTCGGCTGTGAAAGCCCGGAGCTCAACTCCGGGTCTG
>TACGGAGGGGGCTAGCGTTGTTCGGAATTACTGGGCGTAAAGCGCACGTAGGCGGCTTTGTAAGTTAGAGGTGAAAGCCTGGAGCTCAACTCCAGAACTG
TACGGAGGGGGCTAGCGTTGTTCGGAATTACTGGGCGTAAAGCGCACGTAGGCGGCTTTGTAAGTTAGAGGTGAAAGCCTGGAGCTCAACTCCAGAACTG
>TACGTAGGGTGCAAGCGTTGTCCGGAATTACTGGGCGTAAAGAGCTCGTAGGTGGTTTGTCGCGTCGTCTGTGAAATCCCGGGGCTTAACTTCGGGCGTG
TACGTAGGGTGCAAGCGTTGTCCGGAATTACTGGGCGTAAAGAGCTCGTAGGTGGTTTGTCGCGTCGTCTGTGAAATCCCGGGGCTTAACTTCGGGCGTG
>TACGGAGGGGGCTAGCGTTGTTCGGAATTACTGGGCGTAAAGCGCACGTAGGCGGATTGGAAAGTCAGAGGTGAAATCCCAGGGCTCAACCTTGGAACTG
TACGGAGGGGGCTAGCGTTGTTCGGAATTACTGGGCGTAAAGCGCACGTAGGCGGATTGGAAAGTCAGAGGTGAAATCCCAGGGCTCAACCTTGGAACTG
>GACggggggggCAAGTGTTCTTCGGAATGACTGGGCGTAAAGGGCACGTAGGCGGTGAATCGGGTTGAAAGTGAAAGTCGCCAAAAAGTGGCGGAATGCT
GACggggggggCAAGTGTTCTTCGGAATGACTGGGCGTAAAGGGCACGTAGGCGGTGAATCGGGTTGAAAGTGAAAGTCGCCAAAAAGTGGCGGAATGCT
>TACGTAGGTGGCAAGCGTTATCCGGATTTATTGGGCGTAAAGAGAGTGCAGGCGGTTTCTTAAGTCTGATGTGAAAGCCTTCGGCTCAACCGAAGAAGTG
TACGTAGGTGGCAAGCGTTATCCGGATTTATTGGGCGTAAAGAGAGTGCAGGCGGTTTCTTAAGTCTGATGTGAAAGCCTTCGGCTCAACCGAAGAAGTG
>TACGGAGGGGGCTAGCGTTGTTCGGAAATACTGGGCGTAAAGCGAACGTAGGCGGCTTGGCAAGTCAGGGGTGAAATCCCAGTGCTCAACACTGGAACTG
TACGGAGGGGGCTAGCGTTGTTCGGAAATACTGGGCGTAAAGCGAACGTAGGCGGCTTGGCAAGTCAGGGGTGAAATCCCAGTGCTCAACACTGGAACTG
>TACGGAGGGAGCTAGCGTTATTCGGAATTACTGGGCGTAAAGCGCACGTAGGCGGCTTTGTAAGTAAGAGGTGAAAGCCTGGTGCTCAACACCAGAACTG
TACGGAGGGAGCTAGCGTTATTCGGAATTACTGGGCGTAAAGCGCACGTAGGCGGCTTTGTAAGTAAGAGGTGAAAGCCTGGTGCTCAACACCAGAACTG
>TACGTAGGGTGCAAGCGTTGTCCGGAATTATTGGGCGTAAAGAGCTCGTAGGCGGTTTGTCGCGTCTGGTGTGAAAGTCCATCGCTTAACGGTGGATCTG
TACGTAGGGTGCAAGCGTTGTCCGGAATTATTGGGCGTAAAGAGCTCGTAGGCGGTTTGTCGCGTCTGGTGTGAAAGTCCATCGCTTAACGGTGGATCTG
>TACGGAGGATCCAAGCGTTATCCGGATTTATTGGGTTTAAAGGGTGCGTAGGCGGCCAATTAAGTCAGGGGTGAAAGACGGTAGCTTAACTATCGCAGTG
TACGGAGGATCCAAGCGTTATCCGGATTTATTGGGTTTAAAGGGTGCGTAGGCGGCCAATTAAGTCAGGGGTGAAAGACGGTAGCTTAACTATCGCAGTG
>TACGGAAGGTCCGGGCGTTATCCGGATTTATTGGGTTTAAAGGGAGCGTAGGCCGCGGGTCAAGCGTGTTGTGAAATGCAGGTGCTCAACATCTGGATTG
TACGGAAGGTCCGGGCGTTATCCGGATTTATTGGGTTTAAAGGGAGCGTAGGCCGCGGGTCAAGCGTGTTGTGAAATGCAGGTGCTCAACATCTGGATTG
>TACGTAGGGGGCAAGCGTTATCCGGATTTACTGGGTGTAAAGGGAGCGTAGACGGCATAGCAAGTCTGAAGTGAAAGCCCGGGGCTCAACCCCGGGACTG
TACGTAGGGGGCAAGCGTTATCCGGATTTACTGGGTGTAAAGGGAGCGTAGACGGCATAGCAAGTCTGAAGTGAAAGCCCGGGGCTCAACCCCGGGACTG
>TACGTAGGTCCCGAGCGTTGTCCGGATTTATTGGGCGTAAAGCGAGCGCAGGCGGTTAGATAAGTCTGAAGTAAAAGGCTATGGCTCAACCATAGTGTGC
TACGTAGGTCCCGAGCGTTGTCCGGATTTATTGGGCGTAAAGCGAGCGCAGGCGGTTAGATAAGTCTGAAGTAAAAGGCTATGGCTCAACCATAGTGTGC
>TACGGAGGGTGCGAGCGTTGTCCGGATTTATTGGGTTTAAAGGGTGCGTAGGCGGCCCGTTAAGTCCGGGGTGAAAGCCCGTTGCTCAACAACGGAACTG
TACGGAGGGTGCGAGCGTTGTCCGGATTTATTGGGTTTAAAGGGTGCGTAGGCGGCCCGTTAAGTCCGGGGTGAAAGCCCGTTGCTCAACAACGGAACTG
>TACGTAGGTGGCAAGCGTTGTCCGGATTTATTGGGCGTAAAGCGAGCGCAGGCGGAGAAATAAGTCTGATGTGAAAGCCCTCGGCTTAACCGAGGAAGTG
TACGTAGGTGGCAAGCGTTGTCCGGATTTATTGGGCGTAAAGCGAGCGCAGGCGGAGAAATAAGTCTGATGTGAAAGCCCTCGGCTTAACCGAGGAAGTG
>GACGTAGGGCGCGAGCGTTGTCCGGATTTATTGGGCGTAAAGAGCTCGTAGGCGGCTTGTCGCGTCGACCGTGAAAACTTGGGGCTCAACCCCAAGCCTG
GACGTAGGGCGCGAGCGTTGTCCGGATTTATTGGGCGTAAAGAGCTCGTAGGCGGCTTGTCGCGTCGACCGTGAAAACTTGGGGCTCAACCCCAAGCCTG
>TACGTAGGGTGCAAGCGTTGTCCGGAATTATTGGGCGTAAAGAGCTCGTAGGCGGTTTGTCGCGTCTGCTGTGAAAACGCGAGGCTCAACCTCGCGCCTG
TACGTAGGGTGCAAGCGTTGTCCGGAATTATTGGGCGTAAAGAGCTCGTAGGCGGTTTGTCGCGTCTGCTGTGAAAACGCGAGGCTCAACCTCGCGCCTG
>TACGTAGGGCGCGAGCGTTGTCCGGAATTATTGGGCGTAAAGAGCTTGTAGGCGGTTTGTCGCGTCTGCTGTGAAAGACCGGGGCTTAACTCCGGGGCTG
TACGTAGGGCGCGAGCGTTGTCCGGAATTATTGGGCGTAAAGAGCTTGTAGGCGGTTTGTCGCGTCTGCTGTGAAAGACCGGGGCTTAACTCCGGGGCTG
>TACGTAGGGTGCAAGCGTTGTCCGGAATTATTGGGCGTAAAGAGCTCGTAGGCGGTTTGTCGCGTCTGCTGTGAAAACGCGGGGCTCAACTCCGCGCCTG
TACGTAGGGTGCAAGCGTTGTCCGGAATTATTGGGCGTAAAGAGCTCGTAGGCGGTTTGTCGCGTCTGCTGTGAAAACGCGGGGCTCAACTCCGCGCCTG
>TACGGAGGGTGCGAGCGTTAATCGGAATAACTGGGCGTAAAGGGCACGCAGGCGGCTAATTAAGTGAGGTGTGAAATCCCCGGGCTTAACCTGGGAACTG
TACGGAGGGTGCGAGCGTTAATCGGAATAACTGGGCGTAAAGGGCACGCAGGCGGCTAATTAAGTGAGGTGTGAAATCCCCGGGCTTAACCTGGGAACTG
>TACGTAGGTCCCGAGCGTTGTCCGGATTTATTGGGCGTAAAGCGAGCGCAGGCGGCTCTATAAGTCTGAAGTGAAAGGCTATGGCTCAACCATAGTATGC
TACGTAGGTCCCGAGCGTTGTCCGGATTTATTGGGCGTAAAGCGAGCGCAGGCGGCTCTATAAGTCTGAAGTGAAAGGCTATGGCTCAACCATAGTATGC
>TACGTAGGTCACAAGCGTTGTCCGGATTTATTGGGCGTAAAGGGAGCGCAGGCGGTTTGTTAAGTCTGATGTGAAAGCCCACGGCTCAACCGTGGAACGG
TACGTAGGTCACAAGCGTTGTCCGGATTTATTGGGCGTAAAGGGAGCGCAGGCGGTTTGTTAAGTCTGATGTGAAAGCCCACGGCTCAACCGTGGAACGG
>TACGTAGGGGGCAAGCGTTGTCCGGAATGATTGGGCGTAAAGGGCGCGTAGGCGGCCCGGTAAGTTCGGAGTGAAATTCCTGTTTTCAAGGTAGGAATTG
TACGTAGGGGGCAAGCGTTGTCCGGAATGATTGGGCGTAAAGGGCGCGTAGGCGGCCCGGTAAGTTCGGAGTGAAATTCCTGTTTTCAAGGTAGGAATTG
>TACGTAGGGCGCGAGCGTTGTCCGGAATTATTGGGCGTAAAGAGCTTGTAGGCGGTTTGTCGCGTCTGCTGTGAAAGCCCGGGGCTTAACTCCGGGTTTG
TACGTAGGGCGCGAGCGTTGTCCGGAATTATTGGGCGTAAAGAGCTTGTAGGCGGTTTGTCGCGTCTGCTGTGAAAGCCCGGGGCTTAACTCCGGGTTTG
>TACGAAGGGGGCTAGCGTTGTTCGGAATCACTGGGCGTAAAGGGTGCGTAGGCGGGATCTTAAGTCAGGGGTGAAATCCCGAGGCTCAACCTCGGAACTG
TACGAAGGGGGCTAGCGTTGTTCGGAATCACTGGGCGTAAAGGGTGCGTAGGCGGGATCTTAAGTCAGGGGTGAAATCCCGAGGCTCAACCTCGGAACTG
>TACGTAGGTCCCGAGCGTTGTCCGGATTTATTGGGCGTAAAGCGAGCGCAGGCGGTTTAATAAGTCTGAAGTTAAAGGCAGTGGCTCAACCATTGTTCGC
TACGTAGGTCCCGAGCGTTGTCCGGATTTATTGGGCGTAAAGCGAGCGCAGGCGGTTTAATAAGTCTGAAGTTAAAGGCAGTGGCTCAACCATTGTTCGC
>TACGTAGGGGGCAAGCGTTATCCGGATTCATTGGGCGTAAAGCGCTCGTAGGCGGTCCGTTAGGTCAGGAGTTAAATCCGGGGGCTCAACCCCCGCCCGC
TACGTAGGGGGCAAGCGTTATCCGGATTCATTGGGCGTAAAGCGCTCGTAGGCGGTCCGTTAGGTCAGGAGTTAAATCCGGGGGCTCAACCCCCGCCCGC
>TACGGAGGGTGCAAGCGTTATCCGGATTTATTGGGTTTAAAGGGTCCGTAGGCGGATCTGTAAGTCAGTGGTGAAATCTCACAGCTTAACTGTGAAACTG
TACGGAGGGTGCAAGCGTTATCCGGATTTATTGGGTTTAAAGGGTCCGTAGGCGGATCTGTAAGTCAGTGGTGAAATCTCACAGCTTAACTGTGAAACTG
>TACGGAGGGGGCTAGCGTTGTTCGGAATTACTGGGCGTAAAGCGTACGTAGGCGGTTTTGTAAGTTAGAGGTGAAAGCCCGGAGCTCAACTTCGGAATTG
TACGGAGGGGGCTAGCGTTGTTCGGAATTACTGGGCGTAAAGCGTACGTAGGCGGTTTTGTAAGTTAGAGGTGAAAGCCCGGAGCTCAACTTCGGAATTG
>GACggggggggCAAGTGTTCTTCGGAATGACTGGGCGTAAAGGGCACGTAGGCGGTGAATCGGGTTGAAAGTTAAAGTCGCCAAAAACTGGTGGAATGCT
GACggggggggCAAGTGTTCTTCGGAATGACTGGGCGTAAAGGGCACGTAGGCGGTGAATCGGGTTGAAAGTTAAAGTCGCCAAAAACTGGTGGAATGCT
>TACGTAGGTCCCGAGCGTTGTCCGGATTTATTGGGCGTAAAGCGAGCGCAGGCGGTTTTATAAGTCAGAAGTAAAAGGCTGTGGCTCAACCATAGTATGC
TACGTAGGTCCCGAGCGTTGTCCGGATTTATTGGGCGTAAAGCGAGCGCAGGCGGTTTTATAAGTCAGAAGTAAAAGGCTGTGGCTCAACCATAGTATGC
>TACGTAGGGTGCAAGCGTTAATCGGAATTACTGGGCGTAAAGCGTGCGCAGGCGGTCCGGAAAGAAAGATGTGAAATCCCAGGGCTCAACCTTGGAACTG
TACGTAGGGTGCAAGCGTTAATCGGAATTACTGGGCGTAAAGCGTGCGCAGGCGGTCCGGAAAGAAAGATGTGAAATCCCAGGGCTCAACCTTGGAACTG
>TACGGAGGGTGCGAGCGTTGTCCGGATTTATTGGGTTTAAAGGGTGCGTAGGTGGTTTTCTAAGTCTGGTTTGAAAGCAGGCGGCTTAACCGTCTGATGT
TACGGAGGGTGCGAGCGTTGTCCGGATTTATTGGGTTTAAAGGGTGCGTAGGTGGTTTTCTAAGTCTGGTTTGAAAGCAGGCGGCTTAACCGTCTGATGT
>TACGAAGGGGGCTAGCGTTGTTCGGAATTACTGGGCGTAAAGCGCACGTAGGCGGACATTTAAGTCAGGGGTGAAATCCCGGGGCTCAACCCCGGAACGG
TACGAAGGGGGCTAGCGTTGTTCGGAATTACTGGGCGTAAAGCGCACGTAGGCGGACATTTAAGTCAGGGGTGAAATCCCGGGGCTCAACCCCGGAACGG
>TACGTAGGGTGCGAGCGTTGTCCGGAATTATTGGGCGTAAAGAGCTCGTAGGCGGTGTGTCGCGTCGGCCGTGAAAACCTGGGGCTCAACTCTGGGCGTG
TACGTAGGGTGCGAGCGTTGTCCGGAATTATTGGGCGTAAAGAGCTCGTAGGCGGTGTGTCGCGTCGGCCGTGAAAACCTGGGGCTCAACTCTGGGCGTG
>TACGAAGGGGGCTAGCGTTGCTCGGAATCACTGGGCGTAAAGGGCGCGTAGGCGGCTGATTTAGTCGAGGGTGAAAGCCCGTGGCTCAACCACGGAATGG
TACGAAGGGGGCTAGCGTTGCTCGGAATCACTGGGCGTAAAGGGCGCGTAGGCGGCTGATTTAGTCGAGGGTGAAAGCCCGTGGCTCAACCACGGAATGG
>TACGTAGGGTGCGAGCGTTGTCCGGAATTACTGGGCGTAAAGAGCTCGTAGGTGGTTTGTCGCGTCGTCTGTGAAATACCGGGGCTTAACTTCGGAGCTG
TACGTAGGGTGCGAGCGTTGTCCGGAATTACTGGGCGTAAAGAGCTCGTAGGTGGTTTGTCGCGTCGTCTGTGAAATACCGGGGCTTAACTTCGGAGCTG
>TACGGAGGGTGCGAGCGTTGTCCGGATTTATTGGGTTTAAAGGGTGCGTAGGTGGCTGATTAAGTCAGTGGTGAAATACAGCCGCTCAACGGTTGAGGTG
TACGGAGGGTGCGAGCGTTGTCCGGATTTATTGGGTTTAAAGGGTGCGTAGGTGGCTGATTAAGTCAGTGGTGAAATACAGCCGCTCAACGGTTGAGGTG
>TACGGAGGATCCAAGCGTTATCCGGAATCATTGGGTTTAAAGGGTCCGTAGGCGGTTTTATAAGTCAGTGGTGAAATCCGGCAGCTCAACTGTCGAACGG
TACGGAGGATCCAAGCGTTATCCGGAATCATTGGGTTTAAAGGGTCCGTAGGCGGTTTTATAAGTCAGTGGTGAAATCCGGCAGCTCAACTGTCGAACGG
>TACGGAGGGGGCTAGCGTTGTTCGGAATTACTGGGCGTAAAGCGCACGTAGGCGGCTTTGCAAGTTAGAGGTGAAAGCCCGGGGCTCAACCCCGGAATTG
TACGGAGGGGGCTAGCGTTGTTCGGAATTACTGGGCGTAAAGCGCACGTAGGCGGCTTTGCAAGTTAGAGGTGAAAGCCCGGGGCTCAACCCCGGAATTG
>TACGTAGGTGGCAAGCGTTGTCCGGAATTATTGGGCGTAAAGCGCGCGCAGGCGGCTTCTTAAGTCCATCTTAAAAGTGCGGGGCTTAACCCCGTGAGGG
TACGTAGGTGGCAAGCGTTGTCCGGAATTATTGGGCGTAAAGCGCGCGCAGGCGGCTTCTTAAGTCCATCTTAAAAGTGCGGGGCTTAACCCCGTGAGGG
>TACGGAGGGTGCGAGCGTTGTTCGGAATCACTGGGCGTAAAGGGCGCGCAGGCGGGCTGTCAAGTCAGATGTGAAATCCCACGGCTTAACTGTGGACGTG
TACGGAGGGTGCGAGCGTTGTTCGGAATCACTGGGCGTAAAGGGCGCGCAGGCGGGCTGTCAAGTCAGATGTGAAATCCCACGGCTTAACTGTGGACGTG
>TACGGAGGGTGCAAGCGTTGTCCGGATTTATTGGGTTTAAAGGGTGCGTAGGTGGGATTGTAAGTCTGATTTGAAAGCAGGCGGCTTAACCGTCTGATGT
TACGGAGGGTGCAAGCGTTGTCCGGATTTATTGGGTTTAAAGGGTGCGTAGGTGGGATTGTAAGTCTGATTTGAAAGCAGGCGGCTTAACCGTCTGATGT
>GACGTAGGGCGCGAGCGTTGTCCGGATTTATTGGGCGTAAAGAGCTCGTAGGCGGCTTGTCGCGTCGAATGTGAAATCTCAGGGCTCAACTCTGACATTG
GACGTAGGGCGCGAGCGTTGTCCGGATTTATTGGGCGTAAAGAGCTCGTAGGCGGCTTGTCGCGTCGAATGTGAAATCTCAGGGCTCAACTCTGACATTG
>GGAAGATGCGAGCGTTATCCGGATTTATTGGGTTTAAAGGGAGCGTAGGCGGGCTGTTGAGTCAGCGGTCAAATGTCAGGGCCCAACCCTGGCGTGCCGT
GGAAGATGCGAGCGTTATCCGGATTTATTGGGTTTAAAGGGAGCGTAGGCGGGCTGTTGAGTCAGCGGTCAAATGTCAGGGCCCAACCCTGGCGTGCCGT
>TACGTAGGGCGCGAGCGTTGTCCGGAATTATTGGGCGTAAAGGGCTTGTAGGCGGCTGGTCGCGTCTGTCGTGAAATCCTCTGGCTTAACTGGGGGCTTG
TACGTAGGGCGCGAGCGTTGTCCGGAATTATTGGGCGTAAAGGGCTTGTAGGCGGCTGGTCGCGTCTGTCGTGAAATCCTCTGGCTTAACTGGGGGCTTG
>TACGTATGTCGCGAGCGTTATCCGGAATTATTGGGCTTAAAGGGCATCTAGGCGGTAATGTAAGTCTGGGGTGAAAACTATTGGCTCAACTGATAGCTTG
TACGTATGTCGCGAGCGTTATCCGGAATTATTGGGCTTAAAGGGCATCTAGGCGGTAATGTAAGTCTGGGGTGAAAACTATTGGCTCAACTGATAGCTTG
>TACGTAGGTCCCGAGCGTTGTCCGGATTTATTGGGCGTAAAGCGAGCGCAGGCGGCTCTGTAAGTCTGAAGTAAAAGGCAGTGGCTTAACCATTGTGTGC
TACGTAGGTCCCGAGCGTTGTCCGGATTTATTGGGCGTAAAGCGAGCGCAGGCGGCTCTGTAAGTCTGAAGTAAAAGGCAGTGGCTTAACCATTGTGTGC
>TACGGAGGATCCAAGCGTTATCCGGATTTATTGGGTTTAAAGGGTGCGTAGGTGGCCTATTAAGTCAGGGGTGAAAGACGGTAGCTTAACTATCGCAGTG
TACGGAGGATCCAAGCGTTATCCGGATTTATTGGGTTTAAAGGGTGCGTAGGTGGCCTATTAAGTCAGGGGTGAAAGACGGTAGCTTAACTATCGCAGTG
>TACGTAGGGGGCAAGCGTTATCCGGATTTACTGGGTGTAAAGGGAGCGCAGACGGTGAAGCAAGTCTGAAGTGAAAACCCATGGCTCAACTGTGGGATTG
TACGTAGGGGGCAAGCGTTATCCGGATTTACTGGGTGTAAAGGGAGCGCAGACGGTGAAGCAAGTCTGAAGTGAAAACCCATGGCTCAACTGTGGGATTG
>TACGTAGGGGGCGAGCGTTGTCCGGAATGACTGGGCGTAAAGGGCGTGTAGGCGGTCTGATAAGTTAGGAGTGAAAGTCCTGTTTTCAAGGTGGGAATTG
TACGTAGGGGGCGAGCGTTGTCCGGAATGACTGGGCGTAAAGGGCGTGTAGGCGGTCTGATAAGTTAGGAGTGAAAGTCCTGTTTTCAAGGTGGGAATTG
>TACGTAGGGTGCGAGCGTTAATCGGAATTACTGGGCGTAAAGCGTGCGCAGGCGGTTATGTAAGACAGTTGTGAAATCCCCGGGCTCAACCTGGGAATTG
TACGTAGGGTGCGAGCGTTAATCGGAATTACTGGGCGTAAAGCGTGCGCAGGCGGTTATGTAAGACAGTTGTGAAATCCCCGGGCTCAACCTGGGAATTG
>TACGGAGGATCCAAGCGTTATCCGGATTTATTGGGTTTAAAGGGTGCGTAGGTGGCTTAATAAGTCAGGGGTGAAAGACATCGGCTCAACCGATGCAGTG
TACGGAGGATCCAAGCGTTATCCGGATTTATTGGGTTTAAAGGGTGCGTAGGTGGCTTAATAAGTCAGGGGTGAAAGACATCGGCTCAACCGATGCAGTG
>TACGTAGGGTGCAAGCGTTAATCGGAATTACTGGGCGTAAAGCGTGCGCAGGCGGTTGTGCAAGACCGATGTGAAATCCCCGGGCTTAACCTGGGAATGG
TACGTAGGGTGCAAGCGTTAATCGGAATTACTGGGCGTAAAGCGTGCGCAGGCGGTTGTGCAAGACCGATGTGAAATCCCCGGGCTTAACCTGGGAATGG
>TACGTAGGGTGCAAGCGTTAATCGGAATTACTGGGCGTAAAGCGTGCGCAGGCGGTTATGTAAGACAGATGTGAAATCCCCGGGCTCAACCTGGGAACTG
TACGTAGGGTGCAAGCGTTAATCGGAATTACTGGGCGTAAAGCGTGCGCAGGCGGTTATGTAAGACAGATGTGAAATCCCCGGGCTCAACCTGGGAACTG
>TACGGAGGATGCGAGCGTTATCCGGATTTATTGGGTTTAAAGGGAGCGTAGGCGGACGATTAAGTCAGTGGTTAAATTGTGTGGCTCAACCATGCCGTGC
TACGGAGGATGCGAGCGTTATCCGGATTTATTGGGTTTAAAGGGAGCGTAGGCGGACGATTAAGTCAGTGGTTAAATTGTGTGGCTCAACCATGCCGTGC
>TACGGAGGGGGCTAGCGTTGTTCGGAATTACTGGGCGTAAAGCGCACGTAGGCGGCTTTGTAAGTAAGAGGTGAAAGCCTGGTGCTCAACACCAGAACTG
TACGGAGGGGGCTAGCGTTGTTCGGAATTACTGGGCGTAAAGCGCACGTAGGCGGCTTTGTAAGTAAGAGGTGAAAGCCTGGTGCTCAACACCAGAACTG
>TACGAAGGGGGCTAGCGTTGCTCGGAATTACTGGGCGTAAAGGGCGCGTAGGCGGCTTAGTTAGTCAGGCGTGAAATTCCTGGGCTCAACCTGGGGACTG
TACGAAGGGGGCTAGCGTTGCTCGGAATTACTGGGCGTAAAGGGCGCGTAGGCGGCTTAGTTAGTCAGGCGTGAAATTCCTGGGCTCAACCTGGGGACTG
>TACGGAGGGTGCAAGCGTTAATCGGAATTACTGGGCGTAAAGCGTGCGTAGGCGGTTCGTTAAGTCTGTTGTGAAAGCCCCGGGCTCAACCTGGGAATGG
TACGGAGGGTGCAAGCGTTAATCGGAATTACTGGGCGTAAAGCGTGCGTAGGCGGTTCGTTAAGTCTGTTGTGAAAGCCCCGGGCTCAACCTGGGAATGG
>TACGTAGGGTGCAAGCGTTGTCCGGAATTATTGGGCGTAAAGAGCTCGTAGGCGGTCTGTCGCGTCTGCTGTGAAAACTCAGGGCTTAACCCTGAGCTTG
TACGTAGGGTGCAAGCGTTGTCCGGAATTATTGGGCGTAAAGAGCTCGTAGGCGGTCTGTCGCGTCTGCTGTGAAAACTCAGGGCTTAACCCTGAGCTTG
>TACGAAGGGGGCTAGCGTTGCTCGGAATCACTGGGCGTAAAGGGTGCGTAGGCGGGTTTTTAAGTCAGAGGTGAAATCCTGGAGCTCAACTCCAGAACTG
TACGAAGGGGGCTAGCGTTGCTCGGAATCACTGGGCGTAAAGGGTGCGTAGGCGGGTTTTTAAGTCAGAGGTGAAATCCTGGAGCTCAACTCCAGAACTG
>TACGAAGGGGGCTAGCGTTGCTCGGAATCACTGGGCGTAAAGGGCGCGTAGGCGGCCATTCAAGTCAGAGGTGAAAGCCCAAGGCTCAACCTTGGAATTG
TACGAAGGGGGCTAGCGTTGCTCGGAATCACTGGGCGTAAAGGGCGCGTAGGCGGCCATTCAAGTCAGAGGTGAAAGCCCAAGGCTCAACCTTGGAATTG
>TACGTAGGTGGCAAGCGTTGTCCGGATTTATTGGGCGTAAAGCGAGCGCAGGCGGAATGATAAGTCTGATGTGAAAGCCCACGGCTCAACCGTGGAACTG
TACGTAGGTGGCAAGCGTTGTCCGGATTTATTGGGCGTAAAGCGAGCGCAGGCGGAATGATAAGTCTGATGTGAAAGCCCACGGCTCAACCGTGGAACTG
>TACGGAAGGTCCTGGTGTTATCCGGATTTATTGGGTTTAAAGGGAGCGCAGGCTGTCGGTTAAGCGTGTTGTGAAATGCGGTTGCTCAACATCCGCACTG
TACGGAAGGTCCTGGTGTTATCCGGATTTATTGGGTTTAAAGGGAGCGCAGGCTGTCGGTTAAGCGTGTTGTGAAATGCGGTTGCTCAACATCCGCACTG
>TACGTAGGTGGCGAGCGTTATCCGGAATCATTGGGCGTAAAGAGGGAGCAGGCGGCCGTGAGGGTCTGTGGTAAAAGACTGAAGCTCAACTTCAGTGAGC
TACGTAGGTGGCGAGCGTTATCCGGAATCATTGGGCGTAAAGAGGGAGCAGGCGGCCGTGAGGGTCTGTGGTAAAAGACTGAAGCTCAACTTCAGTGAGC
>TACAGAGGTCTCAAGCGTTGTTCGGAATCACTGGGCGTAAAGGGTACGTAGGCTGTAAATTAAGTCGTGCGTGAAAGGCAGGGGCTCAACCTCTGGAGTG
TACAGAGGTCTCAAGCGTTGTTCGGAATCACTGGGCGTAAAGGGTACGTAGGCTGTAAATTAAGTCGTGCGTGAAAGGCAGGGGCTCAACCTCTGGAGTG
>TACGAAGGGTGCAAGCGTTACTCGGAATTACTGGGCGTAAAGCGTGCGTAGGTGGTTCGTTAAGTCTGATGTGAAAGCCCTGGGCTCAACCTGGGAATTG
TACGAAGGGTGCAAGCGTTACTCGGAATTACTGGGCGTAAAGCGTGCGTAGGTGGTTCGTTAAGTCTGATGTGAAAGCCCTGGGCTCAACCTGGGAATTG
>TACGGAGGGTGCAAGCGTTAATCGGAATTACTGGGCGTAAAGCGCACGCAGGCGGTCTGTTAAGTCAGATGTGAAATCCCCGGGCTCAACCCGGGAACTG
TACGGAGGGTGCAAGCGTTAATCGGAATTACTGGGCGTAAAGCGCACGCAGGCGGTCTGTTAAGTCAGATGTGAAATCCCCGGGCTCAACCCGGGAACTG
>TACGAAGGGGGCTAGCGTTGCTCGGAATTACTGGGCGTAAAGGGAGCGTAGGCGGACTGTTAAGTTAGAGGTGAAAGCCCAGGGCTCAACCTTGGAATTG
TACGAAGGGGGCTAGCGTTGCTCGGAATTACTGGGCGTAAAGGGAGCGTAGGCGGACTGTTAAGTTAGAGGTGAAAGCCCAGGGCTCAACCTTGGAATTG
>TACGGAGGGTGCGAGCGTTGTCCGGATTTATTGGGTTTAAAGGGTGCGTAGGTGGCTTTTTAAGTCAGTGGTGAAATACAGCCGCTCAACGGTTGAGGTG
TACGGAGGGTGCGAGCGTTGTCCGGATTTATTGGGTTTAAAGGGTGCGTAGGTGGCTTTTTAAGTCAGTGGTGAAATACAGCCGCTCAACGGTTGAGGTG
>TACGTAGGTCCCAAGCGTTGTCCGGATTTATTGGGCGTAAAGCGAGCGCAGGCGGTTAGATAAGTCTGAAGTAAAAGGCTGTGGCTTAACCATAGTATGC
TACGTAGGTCCCAAGCGTTGTCCGGATTTATTGGGCGTAAAGCGAGCGCAGGCGGTTAGATAAGTCTGAAGTAAAAGGCTGTGGCTTAACCATAGTATGC
>TACGGAGGGTGCAAGCGTTATCCGGATTCACTGGGTTTAAAGGGTGCGTAGGTGGGCAGTTAAGTCAGTGGTGAAATCTCCGGGCTCAACCCGGAAACTG
TACGGAGGGTGCAAGCGTTATCCGGATTCACTGGGTTTAAAGGGTGCGTAGGTGGGCAGTTAAGTCAGTGGTGAAATCTCCGGGCTCAACCCGGAAACTG
>TACGTAGGGTCCGAGCGTTGTCCGGAATTATTGGGCGTAAAGGGCTCGTAGGCGGTTTGTCGCGTCGGGAGTGAAAACTCAGGGCTCAACCCTGAGCGTG
TACGTAGGGTCCGAGCGTTGTCCGGAATTATTGGGCGTAAAGGGCTCGTAGGCGGTTTGTCGCGTCGGGAGTGAAAACTCAGGGCTCAACCCTGAGCGTG
>TACGGAGGGTGCGAGCGTTGTCCGGATTTATTGGGTTTAAAGGGTGCGTAGGCGGCTTTTTAAGTCTGGGGTGAAAGCCCGCTGCTCAACAGCGGAACTG
TACGGAGGGTGCGAGCGTTGTCCGGATTTATTGGGTTTAAAGGGTGCGTAGGCGGCTTTTTAAGTCTGGGGTGAAAGCCCGCTGCTCAACAGCGGAACTG
>TACGTAGGGCGCAAGCGTTGTCCGGAATTATTGGGCGTAAAGAGCTCGTAGGCGGTTTGTCGCGTCTGGTGTGAAAACTCAAGGCTCAACCTTGAGCTTG
TACGTAGGGCGCAAGCGTTGTCCGGAATTATTGGGCGTAAAGAGCTCGTAGGCGGTTTGTCGCGTCTGGTGTGAAAACTCAAGGCTCAACCTTGAGCTTG
>TACGTAGGTGGCAAGCGTTGTCCGGATTTATTGGGCGTAAAGGGAGCGCAGGTGGTTTCTTAAGTCTGATGTGAAAGCCCACGGCTCAACCGTGGAGGGT
TACGTAGGTGGCAAGCGTTGTCCGGATTTATTGGGCGTAAAGGGAGCGCAGGTGGTTTCTTAAGTCTGATGTGAAAGCCCACGGCTCAACCGTGGAGGGT
>TACGTAGGGTGCAAGCGTTAATCGGAATTACTGGGCGTAAAGCGTGCGCAGGCGGTGATGTAAGACAGATGTGAAATCCCCGGGCTCAACCTGGGAACTG
TACGTAGGGTGCAAGCGTTAATCGGAATTACTGGGCGTAAAGCGTGCGCAGGCGGTGATGTAAGACAGATGTGAAATCCCCGGGCTCAACCTGGGAACTG
>TACGTAGGGTGCGAGCGTTGTCCGGAATTACTGGGCGTAAAGAGCTCGTAGGTGGTTTGTCACGTCGTCTGTGAAATTCCGGGGCTTAACTCCGGGCGTG
TACGTAGGGTGCGAGCGTTGTCCGGAATTACTGGGCGTAAAGAGCTCGTAGGTGGTTTGTCACGTCGTCTGTGAAATTCCGGGGCTTAACTCCGGGCGTG
>TACAGAGGGTGCGAGCGTTAATCGGATTTACTGGGCGTAAAGCGTGCGTAGGCGGCTTTTAAGTCGGATGTGAAATCCCCGAGCTTAACTTGGGAATTGC
TACAGAGGGTGCGAGCGTTAATCGGATTTACTGGGCGTAAAGCGTGCGTAGGCGGCTTTTAAGTCGGATGTGAAATCCCCGAGCTTAACTTGGGAATTGC
>TACGGAGGGTGCGAGCGTTAATCGGAATAACTGGGCGTAAAGGGCACGCAGGCGGTTGATTAAGTGAGATGTGAAAGCCCCGAGCTTAACTTGGGAATTG
TACGGAGGGTGCGAGCGTTAATCGGAATAACTGGGCGTAAAGGGCACGCAGGCGGTTGATTAAGTGAGATGTGAAAGCCCCGAGCTTAACTTGGGAATTG
>GACAGAGGATGCAAGCGTTATCCGGAATGATTGGGCGTAAAGCGTCTGTAGGTGGCCTTTCAAGTCCGCCGTCAAATCCCAGGGCTCAACCCTGGACAGG
GACAGAGGATGCAAGCGTTATCCGGAATGATTGGGCGTAAAGCGTCTGTAGGTGGCCTTTCAAGTCCGCCGTCAAATCCCAGGGCTCAACCCTGGACAGG
>TACGGAAGGTCCAGGCGTTATCCGGATTTATTGGGTTTAAAGGGAGCGTAGGCTGTTGGTTAAGCGTGTTGTGAAATGTAGATGCTCAACATCTGAATTG
TACGGAAGGTCCAGGCGTTATCCGGATTTATTGGGTTTAAAGGGAGCGTAGGCTGTTGGTTAAGCGTGTTGTGAAATGTAGATGCTCAACATCTGAATTG
>TACGTAGGTGGCAAGCGTTATCCGGAATTATTGGGCGTAAAGCGCGCGTAGGCGGTCTCTTAAGTCTGATGTGAAAGCCCCCGGCTCAACCGGGGAGGGT
TACGTAGGTGGCAAGCGTTATCCGGAATTATTGGGCGTAAAGCGCGCGTAGGCGGTCTCTTAAGTCTGATGTGAAAGCCCCCGGCTCAACCGGGGAGGGT
>TACGTAGGTGGCAAGCGTTGTCCGGATTTATTGGGCGTAAAGCGAGAGCAGGCGGTCTCTTAAGTCTGATGTGAAAGCCCACGGCTCAACCGTGGAGGGT
TACGTAGGTGGCAAGCGTTGTCCGGATTTATTGGGCGTAAAGCGAGAGCAGGCGGTCTCTTAAGTCTGATGTGAAAGCCCACGGCTCAACCGTGGAGGGT
>TACGTAGGGAGCAAGCGTTGTCCGGATTTACTGGGTGTAAAGGGTGCGTAGGCGGATTGGCAAGTCAGAAGTGAAATCCATGGGCTTAACCCATGAACTG
TACGTAGGGAGCAAGCGTTGTCCGGATTTACTGGGTGTAAAGGGTGCGTAGGCGGATTGGCAAGTCAGAAGTGAAATCCATGGGCTTAACCCATGAACTG
>GACAGAGGATGCAAGCGTTATCTGGAATGATTGGGCGTAAGGCGTCTGTAGGTGGCTTTTCAAGTCCGCCGTCCAATCCCAGGGCTCAACCCTGGACAGG
GACAGAGGATGCAAGCGTTATCTGGAATGATTGGGCGTAAGGCGTCTGTAGGTGGCTTTTCAAGTCCGCCGTCCAATCCCAGGGCTCAACCCTGGACAGG
>TACGAAGGGTGCAAGCGTTACTCGGAATTACTGGGCGTAAAGCGTGCGTAGGTGGTTATTTAAGTCCGTTGTGAAAGCCCTGGGCTCAACCTGGGAACTG
TACGAAGGGTGCAAGCGTTACTCGGAATTACTGGGCGTAAAGCGTGCGTAGGTGGTTATTTAAGTCCGTTGTGAAAGCCCTGGGCTCAACCTGGGAACTG
>TACGTAGGTGGCAAGCGTTGTCCGGAATTATTGGGCGTAAAGCGCGCGCAGGCGGCTTCCTAAGTCCATCTTAAAAGTGCGGGGCTTAACCCCGTGATGG
TACGTAGGTGGCAAGCGTTGTCCGGAATTATTGGGCGTAAAGCGCGCGCAGGCGGCTTCCTAAGTCCATCTTAAAAGTGCGGGGCTTAACCCCGTGATGG
>TACGTAGGTCCCGAGCGTTGTCCGGATTTATTGGGCGTAAAGCGAGCGCAGGCGGTTTCGTAAGTCTGAAGTTAAAGGCTGTGGCTTAACCATAGTTCGC
TACGTAGGTCCCGAGCGTTGTCCGGATTTATTGGGCGTAAAGCGAGCGCAGGCGGTTTCGTAAGTCTGAAGTTAAAGGCTGTGGCTTAACCATAGTTCGC
>TACGTAGGTCCCGAGCGTTGTCCGGATTTATTGGGCGTAAAGCGAGCGCAGGCGGTTTCGTAAGTCTGAGGTCAAAGGCATTGGCTCAACCAATGTACGC
TACGTAGGTCCCGAGCGTTGTCCGGATTTATTGGGCGTAAAGCGAGCGCAGGCGGTTTCGTAAGTCTGAGGTCAAAGGCATTGGCTCAACCAATGTACGC
>TACGTAGGGTGCGAGCGTTAATCGGAATTACTGGGCGTAAAGCGAGCGCAGACGGTTATTTAAGTCAGATGTGAAATCCCCGAGCTCAACTTGGGAACTG
TACGTAGGGTGCGAGCGTTAATCGGAATTACTGGGCGTAAAGCGAGCGCAGACGGTTATTTAAGTCAGATGTGAAATCCCCGAGCTCAACTTGGGAACTG
>TACGTATGTCGCAAGCGTTATCCGGAATTATTGGGCATAAAGGGCATCTAGGCGGCTTAGTAAGTCAGAGGTGAAAACTATGGGCTCAACTCATAGCCTG
TACGTATGTCGCAAGCGTTATCCGGAATTATTGGGCATAAAGGGCATCTAGGCGGCTTAGTAAGTCAGAGGTGAAAACTATGGGCTCAACTCATAGCCTG
>TACGTAGGTCCCGAGCGTTGTCCGGATTTATTGGGCGTAAAGCGAGCGCAGGCGGTTTCGTAAGTCTGAAGTCAAAGGCATTGGCTCAACCAATGTACGC
TACGTAGGTCCCGAGCGTTGTCCGGATTTATTGGGCGTAAAGCGAGCGCAGGCGGTTTCGTAAGTCTGAAGTCAAAGGCATTGGCTCAACCAATGTACGC
>TACGTAGGGTGCGAGCGTTAATCGGAATTACTGGGCGTAAAGCGAGCGCAGACGGTTTGTTAAGTCAGATGTGAAATCCCCGAGCTCAACTTGGGAACGG
TACGTAGGGTGCGAGCGTTAATCGGAATTACTGGGCGTAAAGCGAGCGCAGACGGTTTGTTAAGTCAGATGTGAAATCCCCGAGCTCAACTTGGGAACGG
>TACGGAAGGTCCGGGCGTTATCCGGATTTATTGGGTTTAAAGGGAGTGTAGGCGGCCCGTTAAGCGTGTTGTGAAATGCGGATGCTCAACATCCGCACTG
TACGGAAGGTCCGGGCGTTATCCGGATTTATTGGGTTTAAAGGGAGTGTAGGCGGCCCGTTAAGCGTGTTGTGAAATGCGGATGCTCAACATCCGCACTG
>TACGTAGGTCCCGAGCGTTGTCCGGATTTATTGGGCGTAAAGCGAGCGCAGGCGGTTAGATAAGTCTGAAGTAAAAGGCTGTGGCTTAACCATAGTATGC
TACGTAGGTCCCGAGCGTTGTCCGGATTTATTGGGCGTAAAGCGAGCGCAGGCGGTTAGATAAGTCTGAAGTAAAAGGCTGTGGCTTAACCATAGTATGC
>TACGTAGGTCCCGAGCGTTGTCCGGATTTATTGGGCGTAAAGCGAGCGCAGGTGGTTTAATAAGTCTGAAGTTAAAGGCATTGGCTCAACCAATGTACGC
TACGTAGGTCCCGAGCGTTGTCCGGATTTATTGGGCGTAAAGCGAGCGCAGGTGGTTTAATAAGTCTGAAGTTAAAGGCATTGGCTCAACCAATGTACGC
>TACGGAAGGTCCGGGCGTTATCCGGATTTATTGGGTTTAAAGGGAGCGTAGGCGGATGGTTAAGTCAGCTGTGAAAGTTCGGGGCTCAACCTTGGAATTG
TACGGAAGGTCCGGGCGTTATCCGGATTTATTGGGTTTAAAGGGAGCGTAGGCGGATGGTTAAGTCAGCTGTGAAAGTTCGGGGCTCAACCTTGGAATTG
>TACGGAAGGTCCGGGCGTTATCCGGATTTATTGGGTTTAAAGGGAGCGTAGGCCGTGGGTTAAGTGTGTTGTGAAATGTAGACGCTCAACGTCTGACTTG
TACGGAAGGTCCGGGCGTTATCCGGATTTATTGGGTTTAAAGGGAGCGTAGGCCGTGGGTTAAGTGTGTTGTGAAATGTAGACGCTCAACGTCTGACTTG
>TACGTAGGTGGCAAGCGTTGTCCGGATTTACTGGGTGTAAAGGGCGTGTAGCCGGGTCGGTAAGTCAGATGTGAAATCCACGGGCTCAACTCGTGAACTG
TACGTAGGTGGCAAGCGTTGTCCGGATTTACTGGGTGTAAAGGGCGTGTAGCCGGGTCGGTAAGTCAGATGTGAAATCCACGGGCTCAACTCGTGAACTG
>TACGTAGGTGGCAAGCGTTATCCGGAATTATTGGGCGTAAAGGGTGCGCAGGCGGTTCGATAAGTTTGAGGTAAAAGGTCACAGCTCAACTGTGGTATGC
TACGTAGGTGGCAAGCGTTATCCGGAATTATTGGGCGTAAAGGGTGCGCAGGCGGTTCGATAAGTTTGAGGTAAAAGGTCACAGCTCAACTGTGGTATGC
>TACGTAGGTCCCGAGCGTTGTCCGGATTTATTGGGCGTAAAGCGAGCGCAGGCGGTTTAATAAGTCTGAAGTTAAAGGCAGTGGCTCAACCATTGTTTGC
TACGTAGGTCCCGAGCGTTGTCCGGATTTATTGGGCGTAAAGCGAGCGCAGGCGGTTTAATAAGTCTGAAGTTAAAGGCAGTGGCTCAACCATTGTTTGC
>TACGTAGGTGGCAAGCGTTGTCCGGAATTATTGGGCGTAAAGCGCGCGCAGGCGGCTTTCTAAGTCCATCTTAAAAGTGCGGGGCTTAACCCCGTGATGG
TACGTAGGTGGCAAGCGTTGTCCGGAATTATTGGGCGTAAAGCGCGCGCAGGCGGCTTTCTAAGTCCATCTTAAAAGTGCGGGGCTTAACCCCGTGATGG
>TACAGAGGGTGCAAGCGTTAATCGGAATTACTGGGCGTAAAGCGAGCGTAGGTGGTTACTTAAGTCAGATGTGAAAGCCCCGGGCTTAACCTGGGAACTG
TACAGAGGGTGCAAGCGTTAATCGGAATTACTGGGCGTAAAGCGAGCGTAGGTGGTTACTTAAGTCAGATGTGAAAGCCCCGGGCTTAACCTGGGAACTG
>TACGTAGGTGGCAAGCGTTGTCCGGAATTATTGGGCGTAAAGCGCGCGCAGGCGGATCAGTCAGTCTGTCTTAAAAGTTCGGGGCTTAACCCCGTGAGGG
TACGTAGGTGGCAAGCGTTGTCCGGAATTATTGGGCGTAAAGCGCGCGCAGGCGGATCAGTCAGTCTGTCTTAAAAGTTCGGGGCTTAACCCCGTGAGGG
>TACGGAGGTGGCAAGCGTTGTCCGGATTTATTGGGCGTAAAGCGAGCGCAGGCGGTTTCTTAAGTCTGATGTGAAAGCCCCCGGCTCAACCGGGGAGGGT
TACGGAGGTGGCAAGCGTTGTCCGGATTTATTGGGCGTAAAGCGAGCGCAGGCGGTTTCTTAAGTCTGATGTGAAAGCCCCCGGCTCAACCGGGGAGGGT
>TACGTATGTCGCGAGCGTTATCCGGAATTATTGGGCATAAAGGGCATCTAGGCGGTTTAGTAAGTCAGGGGTGAAAACTTAGGGCTCAACCTTGAGCTTG
TACGTATGTCGCGAGCGTTATCCGGAATTATTGGGCATAAAGGGCATCTAGGCGGTTTAGTAAGTCAGGGGTGAAAACTTAGGGCTCAACCTTGAGCTTG
>TACGGAAGGTCCGAGCGTTATCCGGATTTATTGGGTTTAAAGGGAGCGTAGGTGGAAAGGTAAGTCAGCCGTCAAATCGCGCAGCTTAACTGCGCCCAGC
TACGGAAGGTCCGAGCGTTATCCGGATTTATTGGGTTTAAAGGGAGCGTAGGTGGAAAGGTAAGTCAGCCGTCAAATCGCGCAGCTTAACTGCGCCCAGC
>TACGGAAGGTCCGGGCGTTATCCGGATTTATTGGGTTTAAAGGGAGCGTAGGCCGTGGATTAAGCGTGTTGTGAAATGTAGACGCTCAACGTCTGAATTG
TACGGAAGGTCCGGGCGTTATCCGGATTTATTGGGTTTAAAGGGAGCGTAGGCCGTGGATTAAGCGTGTTGTGAAATGTAGACGCTCAACGTCTGAATTG
>TACGGAGGATCCGAGCGTTATCCGGATTTATTGGGTTTAAAGGGAGCGTAGGCGGGCGCTTAAGTCAGCTGTGAAAGTTTGGGGCTCAACCTTAAAATTG
TACGGAGGATCCGAGCGTTATCCGGATTTATTGGGTTTAAAGGGAGCGTAGGCGGGCGCTTAAGTCAGCTGTGAAAGTTTGGGGCTCAACCTTAAAATTG
>TACGTAGGGCGCGAGCGTTGTCCGGAATTATTGGGCGTAAAGAGCTCGTAGGCGGCTGGTCGCGTCTGCCGTGAAATCCTCTGGCTTAACTGGGGGCTTG
TACGTAGGGCGCGAGCGTTGTCCGGAATTATTGGGCGTAAAGAGCTCGTAGGCGGCTGGTCGCGTCTGCCGTGAAATCCTCTGGCTTAACTGGGGGCTTG
>TACGGAGGGTGCGAGCGTTAATCGGAATAACTGGGCGTAAAGGGCACGCAGGCGGTTGTTTAAGTGGGATGTGAAAGCCCTGGGCTTAACCTAGGAATTG
TACGGAGGGTGCGAGCGTTAATCGGAATAACTGGGCGTAAAGGGCACGCAGGCGGTTGTTTAAGTGGGATGTGAAAGCCCTGGGCTTAACCTAGGAATTG
>TACGGAAGGTCCGGGCGTTATCCGGATTTATTGGGTTTAAAGGGAGCGTAGGCCGCATGTTAAGCGTGTTGTGAAATGTAGATGCCCAACATCTGAATTG
TACGGAAGGTCCGGGCGTTATCCGGATTTATTGGGTTTAAAGGGAGCGTAGGCCGCATGTTAAGCGTGTTGTGAAATGTAGATGCCCAACATCTGAATTG
>TACGTATGGAGCAAGCGTTATCCGGATTTACTGGGTGTAAAGGGTGCGCAGGTGGCAGCGCAAGTCAGAAGTGAAAGCCCGGGGCTCAACCCCGGGACTG
TACGTATGGAGCAAGCGTTATCCGGATTTACTGGGTGTAAAGGGTGCGCAGGTGGCAGCGCAAGTCAGAAGTGAAAGCCCGGGGCTCAACCCCGGGACTG
>TACGGAGGATACGAGCGTTATCCGGAATTATTGGGTTTAAAGGGTGCGTAGGTGGTTCGAAAAGTCAGTGGTGAAAAGCTGCAGCTCAACTGTAGTCTTG
TACGGAGGATACGAGCGTTATCCGGAATTATTGGGTTTAAAGGGTGCGTAGGTGGTTCGAAAAGTCAGTGGTGAAAAGCTGCAGCTCAACTGTAGTCTTG
>TACGTAGGGTGCGAGCGTTAATCGGAATTATTGGGCGTAAAGCGAGTGTAGACGGTTATTTAAGCCAGATGTGAAATACCCGAGCCTAACTTGGGAGGTG
TACGTAGGGTGCGAGCGTTAATCGGAATTATTGGGCGTAAAGCGAGTGTAGACGGTTATTTAAGCCAGATGTGAAATACCCGAGCCTAACTTGGGAGGTG
>TACGGAGGATGCGAGCGTTATCCGGATTCATTGGGTTTAAAGGGTGCGCAGGCGGCGCGTTAAGTCAGCGGTGAAATGCAGGGGCCCAACCCCGGCAGTG
TACGGAGGATGCGAGCGTTATCCGGATTCATTGGGTTTAAAGGGTGCGCAGGCGGCGCGTTAAGTCAGCGGTGAAATGCAGGGGCCCAACCCCGGCAGTG
>TACGTAGGTGGCAAGCGTTGTCCGGATTTACTGGGTGTAAAGGGCGCGTAGGCGGGATGGCAAGTCAGATGTGAAATCCATGGGCTCAACCCATGAACTG
TACGTAGGTGGCAAGCGTTGTCCGGATTTACTGGGTGTAAAGGGCGCGTAGGCGGGATGGCAAGTCAGATGTGAAATCCATGGGCTCAACCCATGAACTG
>TACGTAGGGCGCGAGCGTTGTCCGGAATTATTGGGCGTAAAGGGCTTGTAGGCGGCTGGTTGCGTCTGTCGTGAAATCCTCTGGCTTAACTGGGGGCGTG
TACGTAGGGCGCGAGCGTTGTCCGGAATTATTGGGCGTAAAGGGCTTGTAGGCGGCTGGTTGCGTCTGTCGTGAAATCCTCTGGCTTAACTGGGGGCGTG
>TACGGAAGGTCCGGGCGTTATCCGGATTTATTGGGTTTAAAGGGAGCGTAGGCGGACTGTTAAGTCAGCTGTGAAAGTTCGGGGCTCAACCTTGAAATTG
TACGGAAGGTCCGGGCGTTATCCGGATTTATTGGGTTTAAAGGGAGCGTAGGCGGACTGTTAAGTCAGCTGTGAAAGTTCGGGGCTCAACCTTGAAATTG
>TACGGAGGGTGCAAGCGTTATCCGGAATCACTGGGCGTAAAGGGCGCGTAGGCGGTTTGTTAAGTCCGATGTTAAAGACCGAGGCTCAACCTCGACACGG
TACGGAGGGTGCAAGCGTTATCCGGAATCACTGGGCGTAAAGGGCGCGTAGGCGGTTTGTTAAGTCCGATGTTAAAGACCGAGGCTCAACCTCGACACGG
>TACGTAGGTGGCAAGCGTTGTCCGGAATTATTGGGCGTAAAGCGCGCGCAGGCGGCTTTCTAAGTCCATCTTAAAAGTGCGGGGCTTAACCCCGTGAGGG
TACGTAGGTGGCAAGCGTTGTCCGGAATTATTGGGCGTAAAGCGCGCGCAGGCGGCTTTCTAAGTCCATCTTAAAAGTGCGGGGCTTAACCCCGTGAGGG
>TACGTAGGGTGCAAGCGTTGTCCGGAATTATTGGGCGTAAAGAGCTCGTAGGCGGTTTGTCGCGTCTGCTGTGAAATTCCGAGGCTCAACCTCGGGCGTG
TACGTAGGGTGCAAGCGTTGTCCGGAATTATTGGGCGTAAAGAGCTCGTAGGCGGTTTGTCGCGTCTGCTGTGAAATTCCGAGGCTCAACCTCGGGCGTG
>TACGTAGGTCCCGAGCGTTGTCCGGATTTATTGGGCGTAAAGGGAGCGCAGGCGGTTTTATAAGTCTGAAGTTAAAGGCAGTGGCTTAACCATTGTTGGC
TACGTAGGTCCCGAGCGTTGTCCGGATTTATTGGGCGTAAAGGGAGCGCAGGCGGTTTTATAAGTCTGAAGTTAAAGGCAGTGGCTTAACCATTGTTGGC
>TACGGAGGGTGCGAGCGTTAATCGGAATGACTGGGCGTAAAGGGCACGCAGGCGGTAACTTAAGTGAGATGTGAAAGCCCTGGGCTTAACCTAGGAATTG
TACGGAGGGTGCGAGCGTTAATCGGAATGACTGGGCGTAAAGGGCACGCAGGCGGTAACTTAAGTGAGATGTGAAAGCCCTGGGCTTAACCTAGGAATTG
>TACGGAGGGTGCGAGCGTTAATCGGAATAACTGGGCGTAAAGGGCACGCAGGCGGTTGTTTAAGTGAGGTGTGAAAGCCCCGGGCTTAACCTGGGAATTG
TACGGAGGGTGCGAGCGTTAATCGGAATAACTGGGCGTAAAGGGCACGCAGGCGGTTGTTTAAGTGAGGTGTGAAAGCCCCGGGCTTAACCTGGGAATTG
>TACGTAGGGGGCAAGCGTTATCCGGATTTACTGGGTGTAAAGGGAGCGTAGACGGCAGGGCAAGTCTGATGTGAAAGGTCGGGGCTCAACCCCGGGACTG
TACGTAGGGGGCAAGCGTTATCCGGATTTACTGGGTGTAAAGGGAGCGTAGACGGCAGGGCAAGTCTGATGTGAAAGGTCGGGGCTCAACCCCGGGACTG
>TACGTAGGGTGCGAGCGTTGTCCGGAATTATTGGGCGTAAAGGGCTCGTAGGCGGTTTGTCGCGTCGGGAGTGAAAACGCCGTGCTTAACACGGCGCTTG
TACGTAGGGTGCGAGCGTTGTCCGGAATTATTGGGCGTAAAGGGCTCGTAGGCGGTTTGTCGCGTCGGGAGTGAAAACGCCGTGCTTAACACGGCGCTTG
>TACGTAGGGTCCGAGCGTTGTCCGGAATTATTGGGCGTAAAGGGCTCGTAGGCGGTCTGTCACGTCGGGCGTGAAAACTCAGGGCTTAACCCTGAGCGTG
TACGTAGGGTCCGAGCGTTGTCCGGAATTATTGGGCGTAAAGGGCTCGTAGGCGGTCTGTCACGTCGGGCGTGAAAACTCAGGGCTTAACCCTGAGCGTG
>GACAGAGGGTGCAAACGTTGCTCGGAATCACTGGGCGTAAAGGGCGTGTAGGCGGGAATGTAAGTCGGGCGTGAAATCCCTAGGCTCAACCTAGGAACTG
GACAGAGGGTGCAAACGTTGCTCGGAATCACTGGGCGTAAAGGGCGTGTAGGCGGGAATGTAAGTCGGGCGTGAAATCCCTAGGCTCAACCTAGGAACTG
>TACGTAGGGTGCAAGCGTTGTCCGGAATTACTGGGCGCAAAGAGCTCGTAGGCGGTTTGTCGCGTCGTCTGTGAAAACCAGCAGCTCAACTGTTGGCTTG
TACGTAGGGTGCAAGCGTTGTCCGGAATTACTGGGCGCAAAGAGCTCGTAGGCGGTTTGTCGCGTCGTCTGTGAAAACCAGCAGCTCAACTGTTGGCTTG
>TACGGAGGGTGCAAGCGTTAATCGGAATTACTGGGCGTAAAGCGCACGTAGGCGGTTAGTTAAGCTAGCTGTGAAATCCCCGGGCTCAACCTGGGAATTG
TACGGAGGGTGCAAGCGTTAATCGGAATTACTGGGCGTAAAGCGCACGTAGGCGGTTAGTTAAGCTAGCTGTGAAATCCCCGGGCTCAACCTGGGAATTG
>TACGTAGGTGGCGAGCGTTATCCGGAATGACTGGGCGTAAAGGGTGCGTAGGCGGTCGATTAAGTCTGGAGTGAAAGGTACCGGCTCAACCGGTATAGGC
TACGTAGGTGGCGAGCGTTATCCGGAATGACTGGGCGTAAAGGGTGCGTAGGCGGTCGATTAAGTCTGGAGTGAAAGGTACCGGCTCAACCGGTATAGGC
>TACGTAGGGAGCGAGCGTTGTCCGGAATTACTGGGTGTAAAGGGAGCGTAGGCGGGATTGCAAGTCAGATGTGAAATACGTGGGCTTAACCTACGGGCTG
TACGTAGGGAGCGAGCGTTGTCCGGAATTACTGGGTGTAAAGGGAGCGTAGGCGGGATTGCAAGTCAGATGTGAAATACGTGGGCTTAACCTACGGGCTG
>TACGAAGGGGGCAAGCGTTATTCGGAATTACTGGGCGTAAAGCGCGCGTAGGCGGTTTGATAAGTTGGATGTGAAAGCCCCGGGCTCAACCTGGGAATTG
TACGAAGGGGGCAAGCGTTATTCGGAATTACTGGGCGTAAAGCGCGCGTAGGCGGTTTGATAAGTTGGATGTGAAAGCCCCGGGCTCAACCTGGGAATTG
>TACGTAGGTGGCAAGCGTTGTCCGGATTTATTGGGCGTAAAGCGAGCGCAGGCGGAGAAATAAGTCTGATGTGAAAGCCCTCGGCTCAACCGGGGAAGTG
TACGTAGGTGGCAAGCGTTGTCCGGATTTATTGGGCGTAAAGCGAGCGCAGGCGGAGAAATAAGTCTGATGTGAAAGCCCTCGGCTCAACCGGGGAAGTG
>TACGTAGGTGGCGAGCGTTATCCGGATTTATTGGGCGTAAAGCGTCCGCAGCCGGCTTAAAAAGTATAGAATTAAAGTCCGAGGCTTAACCTCGGTTCGT
TACGTAGGTGGCGAGCGTTATCCGGATTTATTGGGCGTAAAGCGTCCGCAGCCGGCTTAAAAAGTATAGAATTAAAGTCCGAGGCTTAACCTCGGTTCGT
>TACGAAGGGTGCAAGCGTTACTCGGAATTACTGGGCGTAAAGCGTGCGTAGGTGGTTTGTTAAGTCTGATGTGAAAGCCCTGGGCTCAACCTGGGAATGG
TACGAAGGGTGCAAGCGTTACTCGGAATTACTGGGCGTAAAGCGTGCGTAGGTGGTTTGTTAAGTCTGATGTGAAAGCCCTGGGCTCAACCTGGGAATGG
>TACGAAGGGGGCTAGCGTTGCTCGGAATCACTGGGCGTAAAGGGCGCGTAGGCGGACTTTTAAGTCGGAGGTGAAAGCCCAGGGCTCAACCCTGGAATTG
TACGAAGGGGGCTAGCGTTGCTCGGAATCACTGGGCGTAAAGGGCGCGTAGGCGGACTTTTAAGTCGGAGGTGAAAGCCCAGGGCTCAACCCTGGAATTG
>TACGGAGGGTGCAAGCGTTAATCGGAATTACTGGGCGTAAAGCGCACGCAGGCGGTCAATTAAGTCAGATGTGAAAGCCCCGAGCTTAACTTGGGAATTG
TACGGAGGGTGCAAGCGTTAATCGGAATTACTGGGCGTAAAGCGCACGCAGGCGGTCAATTAAGTCAGATGTGAAAGCCCCGAGCTTAACTTGGGAATTG
>CACGTAAGGGGCGAGCGTTGTTCGGAATTATTGGGCGTAAAGGGCACGCAGGCGGTTATACAAGTCCGATGTTAAAGACCTGGGCTTAACTCAGGGGATG
CACGTAAGGGGCGAGCGTTGTTCGGAATTATTGGGCGTAAAGGGCACGCAGGCGGTTATACAAGTCCGATGTTAAAGACCTGGGCTTAACTCAGGGGATG
>TACGGAGGGTGCGAGCGTTACTCGGAATCACTGGGCGTAAAGAGCGCGTAGGCGGAGTGATAAGTCGGATGTGAAATCCTGCAGCTTAACTGTAGAACTG
TACGGAGGGTGCGAGCGTTACTCGGAATCACTGGGCGTAAAGAGCGCGTAGGCGGAGTGATAAGTCGGATGTGAAATCCTGCAGCTTAACTGTAGAACTG
>TACGGAGGATCCAAGCGTTATCCGGATTTATTGGGTTTAAAGGGTGCGTAGGCGGCCCATTAAGTCAGGAGTGAAAGACGGCAGCTCAACTGTCGCAGTG
TACGGAGGATCCAAGCGTTATCCGGATTTATTGGGTTTAAAGGGTGCGTAGGCGGCCCATTAAGTCAGGAGTGAAAGACGGCAGCTCAACTGTCGCAGTG
>TACAGAGGGTGCAAGCGTTAATCAGAATGACTGGGCGTAAAGGGCGTGTAGGTGGTTGACTAGGTTTGATGTGAAATCCCCGGGCTTAACCTGGGAATGG
TACAGAGGGTGCAAGCGTTAATCAGAATGACTGGGCGTAAAGGGCGTGTAGGTGGTTGACTAGGTTTGATGTGAAATCCCCGGGCTTAACCTGGGAATGG
>TACGGAGGATCCAAGCGTTATCCGGATTTATTGGGCGTAAAGCGTCCGCAGCCGGCTTAAAAAGTATAGAATTAAAGTCCGAGGCTTAACCTCGGTTCGT
TACGGAGGATCCAAGCGTTATCCGGATTTATTGGGCGTAAAGCGTCCGCAGCCGGCTTAAAAAGTATAGAATTAAAGTCCGAGGCTTAACCTCGGTTCGT
>TACGGAGGGTGCAAGCGTTAATCGGAATTACTGGGCGTAAAGCGCACGTAGGCGGTTTGTTAAGTTGGATGTGAAAGCCCCGGGCTCAACCTGGGAATTG
TACGGAGGGTGCAAGCGTTAATCGGAATTACTGGGCGTAAAGCGCACGTAGGCGGTTTGTTAAGTTGGATGTGAAAGCCCCGGGCTCAACCTGGGAATTG
>TACAGAGGGTGCAAGCGTTAATCGGATTTACTGGGCGTAAAGCGCGCGTAGGTGGCCAATTAAGTCAAATGTGAAATCCCCGAGCTTAACTTGGGAACTG
TACAGAGGGTGCAAGCGTTAATCGGATTTACTGGGCGTAAAGCGCGCGTAGGTGGCCAATTAAGTCAAATGTGAAATCCCCGAGCTTAACTTGGGAACTG
>TACAGAGGGTGCGAGCGTTAATCGGATTTACTGGGCGTAAAGCGTGCGTGGGCGGCTGATTAAGTCGGATGTGAAGTCCCTGAGCTTAACTTAGGAATTG
TACAGAGGGTGCGAGCGTTAATCGGATTTACTGGGCGTAAAGCGTGCGTGGGCGGCTGATTAAGTCGGATGTGAAGTCCCTGAGCTTAACTTAGGAATTG
>TACGGAGGATGCGAGCGTTATCCGGATTTATTGGGTTTAAAGGGTGCGTAGGCGGTGTGTTAAGTTAGTGGTCAAATTTCCGGGCTAAACCCGGGACCGC
TACGGAGGATGCGAGCGTTATCCGGATTTATTGGGTTTAAAGGGTGCGTAGGCGGTGTGTTAAGTTAGTGGTCAAATTTCCGGGCTAAACCCGGGACCGC
>TACGGAGGGTGCAAGCGTTGTCCGGATTTATTGGGTTTAAAGGGTGCGTAGGTGGAGCCCTAAGTCTGGTTTGAAAGCAGGTGGCTTAACCATCTGATGT
TACGGAGGGTGCAAGCGTTGTCCGGATTTATTGGGTTTAAAGGGTGCGTAGGTGGAGCCCTAAGTCTGGTTTGAAAGCAGGTGGCTTAACCATCTGATGT
>TACGTAGGTGGCAAGCGTTGTCCGGATTTATTGGGCGTAAAGCGAGCGCAGGCGGAAGAATAAGTCTGATGTGAAAGCCCTCGGCTCAACCGGGGAAGTG
TACGTAGGTGGCAAGCGTTGTCCGGATTTATTGGGCGTAAAGCGAGCGCAGGCGGAAGAATAAGTCTGATGTGAAAGCCCTCGGCTCAACCGGGGAAGTG
>TACGTAGGTGGCAAGCGTTATCCGGAATTATTGGGCGTAAAGCGCGCGTAGGCGGTTTCTTAAGTCTGATGTGCAAGCCCACGGCTCAACCGTGGAGGGT
TACGTAGGTGGCAAGCGTTATCCGGAATTATTGGGCGTAAAGCGCGCGTAGGCGGTTTCTTAAGTCTGATGTGCAAGCCCACGGCTCAACCGTGGAGGGT
>TACGTAGGTCCCGAGCGTTGTCCGGATTTATTGGGCGTAAAGCGAGCGCAGGCGGTTTGATAAGTCTGAAGTTAAAGGCTGTGGCTCAACCATAGTAGGC
TACGTAGGTCCCGAGCGTTGTCCGGATTTATTGGGCGTAAAGCGAGCGCAGGCGGTTTGATAAGTCTGAAGTTAAAGGCTGTGGCTCAACCATAGTAGGC
>TACGTAGGGCGCGAGCGTTGTCCGGAATTATTGGGCGTAAAGAGCTCGTAGGCGGCTTGTTGCGTCGGATGTGAAAGCCCGGGGCTTAACCCCGGGTCTG
TACGTAGGGCGCGAGCGTTGTCCGGAATTATTGGGCGTAAAGAGCTCGTAGGCGGCTTGTTGCGTCGGATGTGAAAGCCCGGGGCTTAACCCCGGGTCTG
>TACGTAGGGTGCGAGCGTTGTCCGGAATTACTGGGCGTAAAGAGCTCGTAGGTGGTTTGTCACGTCGTCTGTGAAATCCCGAGGCTTAACTTCGGGCGTG
TACGTAGGGTGCGAGCGTTGTCCGGAATTACTGGGCGTAAAGAGCTCGTAGGTGGTTTGTCACGTCGTCTGTGAAATCCCGAGGCTTAACTTCGGGCGTG
>TACGGAAGATGCGAGCGTTATCCGGATTTATTGGGTTTAAAGGGAGCGTAGGCGGGTTGTTAAGTCAGCGGTCAAATGTCGGTGCCCAACATCGGCTCGC
TACGGAAGATGCGAGCGTTATCCGGATTTATTGGGTTTAAAGGGAGCGTAGGCGGGTTGTTAAGTCAGCGGTCAAATGTCGGTGCCCAACATCGGCTCGC
>TACGTAGGGTGCGAGCGTTGTCCGGAATTACTGGGCGTAAAGAGCTCGTAGGCGGTTTGTCACGTCGTCTGTGAAAACCCGAGGCTTAACCTCGGGCCTG
TACGTAGGGTGCGAGCGTTGTCCGGAATTACTGGGCGTAAAGAGCTCGTAGGCGGTTTGTCACGTCGTCTGTGAAAACCCGAGGCTTAACCTCGGGCCTG
>TACGTAGGTCCCGAGCGTTGTCCGGATTTATTGGGCGTAAAGCGAGCGCAGGCGGTTTGATAAGTCTGAAGTTAAAGGCTATGGCTCAACCATAGTACGC
TACGTAGGTCCCGAGCGTTGTCCGGATTTATTGGGCGTAAAGCGAGCGCAGGCGGTTTGATAAGTCTGAAGTTAAAGGCTATGGCTCAACCATAGTACGC
>TACGTAGGGGGCAAGCGTTGTCCGGAATCATTGGGCGTAAAGCGCGTGTAGGCGGCTCGATAAGTCTGCTGTGAAAGTCCAGGGCTCAACCCTGGGATGC
TACGTAGGGGGCAAGCGTTGTCCGGAATCATTGGGCGTAAAGCGCGTGTAGGCGGCTCGATAAGTCTGCTGTGAAAGTCCAGGGCTCAACCCTGGGATGC
>TACGTAGGGCGCAAGCGTTATCCGGAATTATTGGGCGTAAAGAGCTCGTAGGCGGTTTGTCGCGTCTATCGTGAAAGTCCGAGGCTCAACCTCGGATCTG
TACGTAGGGCGCAAGCGTTATCCGGAATTATTGGGCGTAAAGAGCTCGTAGGCGGTTTGTCGCGTCTATCGTGAAAGTCCGAGGCTCAACCTCGGATCTG
>TACGGAAGATGCGAGCGTTATCCGGATTTATTGGGTTTAAAGGGAGCGTAGGCGGACTGTTAAGTCAGCGGTTAAATGTCATGGCCCAACCTTGGCATGC
TACGGAAGATGCGAGCGTTATCCGGATTTATTGGGTTTAAAGGGAGCGTAGGCGGACTGTTAAGTCAGCGGTTAAATGTCATGGCCCAACCTTGGCATGC
>TACGTAGGGTGCGAGCGTTGTCCGGAATTACTGGGCGTAAAGAGCTCGTAGGTGGTTTGTCGCGTCGTCTGTGAAATCCCGGGGCTTAACTTCGGGCGTG
TACGTAGGGTGCGAGCGTTGTCCGGAATTACTGGGCGTAAAGAGCTCGTAGGTGGTTTGTCGCGTCGTCTGTGAAATCCCGGGGCTTAACTTCGGGCGTG
>TACGTAGGTGGCAAGCGTTGTCCGGATTTATTGGGCGTAAAGCGAGCGCAGTCGGTTCCTTAAGTCTGATGTGAAAGCCCCCGGCTCAACCGGGGAAGGT
TACGTAGGTGGCAAGCGTTGTCCGGATTTATTGGGCGTAAAGCGAGCGCAGTCGGTTCCTTAAGTCTGATGTGAAAGCCCCCGGCTCAACCGGGGAAGGT
>TACATAGGATGCAAGCGTTATCCGGATTTACTGGGCGTAAAGCGAGCGCAGGCGGATTTACAAGTCTGGTGTTAAATACAGCTGCCTAACAGTTGTATGC
TACATAGGATGCAAGCGTTATCCGGATTTACTGGGCGTAAAGCGAGCGCAGGCGGATTTACAAGTCTGGTGTTAAATACAGCTGCCTAACAGTTGTATGC
>TACGTAGGTGGCAAGCGTTATCCGGAATTATTGGGCGTAAAGCGCGCGTAGGCGGTTTCTTAAGTCTGATGTGAAAGGCCACGGCTCAACCGTGGAGGGT
TACGTAGGTGGCAAGCGTTATCCGGAATTATTGGGCGTAAAGCGCGCGTAGGCGGTTTCTTAAGTCTGATGTGAAAGGCCACGGCTCAACCGTGGAGGGT
>TACGTAGGGTGCGAGCGTTGTCCGGAATTATTGGGCGTAAAGAGCTTGTAGGTGGTTTGTCGCGTCTGTTGTGAAAGCCCGGGGCTTAACTCCGGGTCTG
TACGTAGGGTGCGAGCGTTGTCCGGAATTATTGGGCGTAAAGAGCTTGTAGGTGGTTTGTCGCGTCTGTTGTGAAAGCCCGGGGCTTAACTCCGGGTCTG
>TACGGAGGGTGCAAGCGTTATCCGGATTTATTGGGTTTAAAGGGTCCGCAGGCGGGCTGATAAGTCAGTGGTGAAATCTCATAGCTTAACTATGAAACTG
TACGGAGGGTGCAAGCGTTATCCGGATTTATTGGGTTTAAAGGGTCCGCAGGCGGGCTGATAAGTCAGTGGTGAAATCTCATAGCTTAACTATGAAACTG
>TACGTAGGGGGCAAGCGTTATCCGGATTCATTGGGCGTAAAGAGCGCGTAGGCGGTTTGTCGCGTCGTGTGTGAAATCCCGCAGCTCAACTGCGGGCTTG
TACGTAGGGGGCAAGCGTTATCCGGATTCATTGGGCGTAAAGAGCGCGTAGGCGGTTTGTCGCGTCGTGTGTGAAATCCCGCAGCTCAACTGCGGGCTTG
>TACGGAAGGTCCGGGCGTTATCCGGATTTATTGGGTTTAAAGGGAGCGTAGGCCGATTATTAAGCGTGTCGTGAAATTTTGTGGCTCAACCATAAAAGCG
TACGGAAGGTCCGGGCGTTATCCGGATTTATTGGGTTTAAAGGGAGCGTAGGCCGATTATTAAGCGTGTCGTGAAATTTTGTGGCTCAACCATAAAAGCG
>TACGTAGGGTGCGAGCGTTGTCCGGAATTACTGGGCGTAAAGAGCTGGTAGGTGGTTTGTCGCGTCGTCTGTGAAATCCCGGGGCTTAACTTCGGGCGTG
TACGTAGGGTGCGAGCGTTGTCCGGAATTACTGGGCGTAAAGAGCTGGTAGGTGGTTTGTCGCGTCGTCTGTGAAATCCCGGGGCTTAACTTCGGGCGTG
>TACGTAGGTGGCAAGCGTTATCCGGATTTATTGGGCGTAAAGCGAGCGCAGGCGGTTACTTAGGTCTGATGTGAAAGCCTTCGGCTTAACCGAAGAAGTG
TACGTAGGTGGCAAGCGTTATCCGGATTTATTGGGCGTAAAGCGAGCGCAGGCGGTTACTTAGGTCTGATGTGAAAGCCTTCGGCTTAACCGAAGAAGTG
>TACGTAGGTGGCAAGCGTTGTCCGGAATTATTGGGCGTAAAGGGCGCGCAGGCGGTTTACTAAGTCCATCTTAAAAGTGCGGGGCTTAACCCCGTGATGG
TACGTAGGTGGCAAGCGTTGTCCGGAATTATTGGGCGTAAAGGGCGCGCAGGCGGTTTACTAAGTCCATCTTAAAAGTGCGGGGCTTAACCCCGTGATGG
>TACGTAGGTGCGAGCGTTAATCGGAATTATTGGGTTTAAAGGGTGCGTAGGCGGCCCATTAAGTCAGGAGTTAAAGACGGCAGCTCAACTGTCGCAGTGC
TACGTAGGTGCGAGCGTTAATCGGAATTATTGGGTTTAAAGGGTGCGTAGGCGGCCCATTAAGTCAGGAGTTAAAGACGGCAGCTCAACTGTCGCAGTGC
>TATGTAGGGCGCAAGCGTTATCCGGAATTATTGGGCGTAAAGAGCTCGTAGGCGGTTTGTCGCGTCTGCTGTGAAAGACCGGGGCTTAACTCCGGTTCTG
TATGTAGGGCGCAAGCGTTATCCGGAATTATTGGGCGTAAAGAGCTCGTAGGCGGTTTGTCGCGTCTGCTGTGAAAGACCGGGGCTTAACTCCGGTTCTG
>TACGTAGGGTGCAAGCGTTGTCCGGAATTACTGGGCGTAAAGAGTTCGTAGGCGGTTTGTCGCGTCGTTTGTGAAATCCTACAGCTTAACTGTGGGCGTG
TACGTAGGGTGCAAGCGTTGTCCGGAATTACTGGGCGTAAAGAGTTCGTAGGCGGTTTGTCGCGTCGTTTGTGAAATCCTACAGCTTAACTGTGGGCGTG
>TACGTAGGGTGCGAGCGTTGTCCGGATTTATTGGGCGTAAAGAGCTCGTAGGCGGTTTGTCGCGTCGGCCGTGAAAACCTGCTGCTTAATGGTGGGCGTG
TACGTAGGGTGCGAGCGTTGTCCGGATTTATTGGGCGTAAAGAGCTCGTAGGCGGTTTGTCGCGTCGGCCGTGAAAACCTGCTGCTTAATGGTGGGCGTG
>TACGGAGGGTGCAAGCGTTAATCGGAATTACTGGGCGTAAAGCGCACGCAGGCGGTCTGTCAAGTCGGATGTGAAATCCCCGGGCTCAACCCGGGAACTG
TACGGAGGGTGCAAGCGTTAATCGGAATTACTGGGCGTAAAGCGCACGCAGGCGGTCTGTCAAGTCGGATGTGAAATCCCCGGGCTCAACCCGGGAACTG
>TACGTAGGGTGCGAGCGTTAATCGGAATTACTGGGCGTAAAGCGTGCGCAGTCTGTTTTGTAAGTCAGATGTGAAATCCCTGAGCTCAACTTAGGAACTG
TACGTAGGGTGCGAGCGTTAATCGGAATTACTGGGCGTAAAGCGTGCGCAGTCTGTTTTGTAAGTCAGATGTGAAATCCCTGAGCTCAACTTAGGAACTG
>TACGTAGGGTGCGAGCGTTAATCGGAATTACTGGGCGTAAAGCGTGCGCAGGCTGTTTTGTAAGTCAGATGTGAAATCCCTGAGCTCAACTTAGGAACTG
TACGTAGGGTGCGAGCGTTAATCGGAATTACTGGGCGTAAAGCGTGCGCAGGCTGTTTTGTAAGTCAGATGTGAAATCCCTGAGCTCAACTTAGGAACTG
>TACGTAGGGTGCGAGCGTTGTCCGGAATTATTGGGCGTAAAGAGCTCGTAGGCGGTGTGTCGCGTCGGTCGTGAAAACTTTCGGCTTAACCGGAAGCTTG
TACGTAGGGTGCGAGCGTTGTCCGGAATTATTGGGCGTAAAGAGCTCGTAGGCGGTGTGTCGCGTCGGTCGTGAAAACTTTCGGCTTAACCGGAAGCTTG
>TACGTAGGGTGCGAGCGTTAATCGGAATTATTGGGCGTAAAGTGAGTGCAGACGGTTACTTAAGCCAGATGTGAAATCCCCGAGCTTAACTTGGGACGTG
TACGTAGGGTGCGAGCGTTAATCGGAATTATTGGGCGTAAAGTGAGTGCAGACGGTTACTTAAGCCAGATGTGAAATCCCCGAGCTTAACTTGGGACGTG
>GACAGAGGATGCAAGCGTTATCCGGAATGATTGGGCGTAAAGCGTCTGTAGGTGGCTTTTTAAGTCCGCCGTCAAATCCCAGGGCTCAACCCTGGACAGG
GACAGAGGATGCAAGCGTTATCCGGAATGATTGGGCGTAAAGCGTCTGTAGGTGGCTTTTTAAGTCCGCCGTCAAATCCCAGGGCTCAACCCTGGACAGG
>TACGGAGGGTGCAAGCGTTAATCGGAATTACTGGGCGTAAAGCGCACGCAGGCGGTTGGATAAGTTAGATGTGAAAGCCCCGGGCTCAACCTGGGAATTG
TACGGAGGGTGCAAGCGTTAATCGGAATTACTGGGCGTAAAGCGCACGCAGGCGGTTGGATAAGTTAGATGTGAAAGCCCCGGGCTCAACCTGGGAATTG
>TACGTAGGGTGCGAGCGTTGTCCGGAATTACTGGGCGTAAAGAGCTCGTAGGCGGTTTGTCGCGTCGTCTGTGAAAACCAGCAGCTCAACTGCTGGCTTG
TACGTAGGGTGCGAGCGTTGTCCGGAATTACTGGGCGTAAAGAGCTCGTAGGCGGTTTGTCGCGTCGTCTGTGAAAACCAGCAGCTCAACTGCTGGCTTG
>TACGTAGGGGGCAAGCGTTATCCGGATTCATTGGGCGTAAAGAGCGCGTAGGCGGTTTGTCGCGTCGTGTGTGAAATCCCGCAGCCCAACTGCGGGCTTG
TACGTAGGGGGCAAGCGTTATCCGGATTCATTGGGCGTAAAGAGCGCGTAGGCGGTTTGTCGCGTCGTGTGTGAAATCCCGCAGCCCAACTGCGGGCTTG
>TACGGAGGGTGCAAGCGTTAATCGGAATTACTGGGCGTAAAGCGCATGCAGGCGGTTTGTTAAGTCAGATGTGAAATCCCCGGGCTCAACCTGGGAACTG
TACGGAGGGTGCAAGCGTTAATCGGAATTACTGGGCGTAAAGCGCATGCAGGCGGTTTGTTAAGTCAGATGTGAAATCCCCGGGCTCAACCTGGGAACTG
>TACAGAGGTGGCAAGCGTTGTTCGGAATTACTGGGCGTAAAGGGCGCGTAGGCGGTCTTTTAAGTTCCGTGTGAAATCCCTCGGCTCAACTGGGGAACGG
TACAGAGGTGGCAAGCGTTGTTCGGAATTACTGGGCGTAAAGGGCGCGTAGGCGGTCTTTTAAGTTCCGTGTGAAATCCCTCGGCTCAACTGGGGAACGG
>TACGTAGGGCGCAAGCGTTATCCGGAATTATTGGGCGTAAAGAGCTCGTAGGCGGTTTGTCGCGTCTGCTGTGAAAGACCGGGGCTTAACTCCGGTTCTG
TACGTAGGGCGCAAGCGTTATCCGGAATTATTGGGCGTAAAGAGCTCGTAGGCGGTTTGTCGCGTCTGCTGTGAAAGACCGGGGCTTAACTCCGGTTCTG
>TACGGAGGATCCGAGCGTTATCCGGATTTATTGGGTTTAAAGGGAGCGTAGATGGGGTTTTAAGTCAGTTGTGAAAGTTTGCGGCTCAACCGTAAAATTG
TACGGAGGATCCGAGCGTTATCCGGATTTATTGGGTTTAAAGGGAGCGTAGATGGGGTTTTAAGTCAGTTGTGAAAGTTTGCGGCTCAACCGTAAAATTG
>TACGTAGGGTGCGAGCGTTGTCCGGAATTATTGGGCATAAAGAGCTCGTAGGCGGCTTGTCACGTCGGATGTGAAAGCCCGGGGCTTAACCCCGGGTCTG
TACGTAGGGTGCGAGCGTTGTCCGGAATTATTGGGCATAAAGAGCTCGTAGGCGGCTTGTCACGTCGGATGTGAAAGCCCGGGGCTTAACCCCGGGTCTG
>TACGTAGGGTGCGAGCGTTGTCCGGAATTACTGGGCGTAAAGAGCTCGTAGGTGGTTTGTCGCGTCGTCTGTGAAATTCCGCGGCTTAACTCCGGATGGG
TACGTAGGGTGCGAGCGTTGTCCGGAATTACTGGGCGTAAAGAGCTCGTAGGTGGTTTGTCGCGTCGTCTGTGAAATTCCGCGGCTTAACTCCGGATGGG
>TACGTAGGTGGCAAGCGTTGTCCGGATTTATTGGGCGTAAATCGAGTGCAGGCGGTTCAATAAGTCTGATGTGAAAGCCTTCGGCTCAACCGGAGAATTG
TACGTAGGTGGCAAGCGTTGTCCGGATTTATTGGGCGTAAATCGAGTGCAGGCGGTTCAATAAGTCTGATGTGAAAGCCTTCGGCTCAACCGGAGAATTG
>TACGGAGGGTGCAAGCGTTAATCGGAATTACTGGGCGTAAAGCGCACGCAGGCGGTTGATTAAGTTAGATGTGAAATCCCCAGGCTTAACCTGGGAATGG
TACGGAGGGTGCAAGCGTTAATCGGAATTACTGGGCGTAAAGCGCACGCAGGCGGTTGATTAAGTTAGATGTGAAATCCCCAGGCTTAACCTGGGAATGG
>TACGTAGGGTGCGAGCGTTAATCGGAATTATTGGGCGTAAAGCGAGTGTAGACGGTTATTTAAGCCAGATGTGGAATCCCCGAGCTCAACTTGGGACGTG
TACGTAGGGTGCGAGCGTTAATCGGAATTATTGGGCGTAAAGCGAGTGTAGACGGTTATTTAAGCCAGATGTGGAATCCCCGAGCTCAACTTGGGACGTG
>TACGGAGGGTGCAAGCGTTAATCGGAATTACTGGGCGTAAAGCGCACGCAGGCGGTCTGTCAAGTCGGATGTGGAATCCCCGGGCTCAACCTGGGAACTG
TACGGAGGGTGCAAGCGTTAATCGGAATTACTGGGCGTAAAGCGCACGCAGGCGGTCTGTCAAGTCGGATGTGGAATCCCCGGGCTCAACCTGGGAACTG
>TGCGGAGGGTGCAAGCGTTAATCGGAATTACTGGGCGTAAAGCGCACGCAGGCGGTCTGTCAAGTCGGATGTGAAATCCCCGGGCTCAACCTGGGAACTG
TGCGGAGGGTGCAAGCGTTAATCGGAATTACTGGGCGTAAAGCGCACGCAGGCGGTCTGTCAAGTCGGATGTGAAATCCCCGGGCTCAACCTGGGAACTG
>TACGAAGGGGGCTAGCGTTGTTCGGATTTACTGGGAGTAAAGCGCACGTAGGCGGACTTTTAAGTCAGGGGTGAAATCCCGGGGCTCAACCCCGGAACTG
TACGAAGGGGGCTAGCGTTGTTCGGATTTACTGGGAGTAAAGCGCACGTAGGCGGACTTTTAAGTCAGGGGTGAAATCCCGGGGCTCAACCCCGGAACTG
>TACGAAGGGGGCTAGCGTTGTTCGGATTTACTGGGCGTAAAGCGCACGTAGGCGGACTTTTAAGTCAGGGGTGAAATCCCGGGGCTCAACCCCGGAACTG
TACGAAGGGGGCTAGCGTTGTTCGGATTTACTGGGCGTAAAGCGCACGTAGGCGGACTTTTAAGTCAGGGGTGAAATCCCGGGGCTCAACCCCGGAACTG
>TACGTAGGTGGCAAGCGTTGTCCGGATTTATTGGGCGTAAAGCGAGCGCAGGCGGTTCCTTAAGTCTGATGTGAAAGCCCCCGGCTCAACCGGGGAAGGT
TACGTAGGTGGCAAGCGTTGTCCGGATTTATTGGGCGTAAAGCGAGCGCAGGCGGTTCCTTAAGTCTGATGTGAAAGCCCCCGGCTCAACCGGGGAAGGT
>TACGTAGGGTGCGAGCGTTAATCGGAGTTATTGGGCGTAAAGCGAGTGTAGACGGTTATTTAAGCCAGATGTGAAATCCCCGAGCTCAACTTGGGACGTG
TACGTAGGGTGCGAGCGTTAATCGGAGTTATTGGGCGTAAAGCGAGTGTAGACGGTTATTTAAGCCAGATGTGAAATCCCCGAGCTCAACTTGGGACGTG
>TACGTAGGTCCCGAGCGTTGTCCGGATTTATTGGACGTAAAGCGAGCGCAGGTGGTTTATTAAGTCTGGTGTAAAAGGCAGTAGCTCAACCATTGTATGC
TACGTAGGTCCCGAGCGTTGTCCGGATTTATTGGACGTAAAGCGAGCGCAGGTGGTTTATTAAGTCTGGTGTAAAAGGCAGTAGCTCAACCATTGTATGC
>TACGGAGGGGGCTAGCGTTGTTCGGAATTACTGGGCGTAAAGCGCACGTAGGCGGCTTTGTAAGTCAGAGGTGAAAGCCTGGAGCTCAACTCCAGAACTG
TACGGAGGGGGCTAGCGTTGTTCGGAATTACTGGGCGTAAAGCGCACGTAGGCGGCTTTGTAAGTCAGAGGTGAAAGCCTGGAGCTCAACTCCAGAACTG
>TACAGAGGGTGCGAGCGTTAATCGGAATGACTGGGCGTAAAGGGTGCGTAGGTGGTTCATTAAGTTAGCTGTGAAAGCCCCGGGCTTAACCTGGGAATGG
TACAGAGGGTGCGAGCGTTAATCGGAATGACTGGGCGTAAAGGGTGCGTAGGTGGTTCATTAAGTTAGCTGTGAAAGCCCCGGGCTTAACCTGGGAATGG
>TACAGAGGGTGCGAGCGTTAATCGGATTTACTGGGCGTAAAGCGTGCGTAGGCGGCCAATTAAGTCAAATGTGAAATCCCCGAGCTTAGCTTGGGAATTG
TACAGAGGGTGCGAGCGTTAATCGGATTTACTGGGCGTAAAGCGTGCGTAGGCGGCCAATTAAGTCAAATGTGAAATCCCCGAGCTTAGCTTGGGAATTG
>TACGTAGGGTCCAGGCGTTAATCGGAATTACTGGGCGTAAAGCGTGCGCAGGCGGTTGTGCAAGACCGATGTGAAATCCCCGAGCTTAACTTGGGAATTG
TACGTAGGGTCCAGGCGTTAATCGGAATTACTGGGCGTAAAGCGTGCGCAGGCGGTTGTGCAAGACCGATGTGAAATCCCCGAGCTTAACTTGGGAATTG
>TACGGAGGGTGCAAGCGTTATCCGGATTTATTGGGTTTAAAGGGTCCGTAGGCGGACTTATAAGTCAGTGGTGAAAGCCTGTCGCTTAACGATAGAACTG
TACGGAGGGTGCAAGCGTTATCCGGATTTATTGGGTTTAAAGGGTCCGTAGGCGGACTTATAAGTCAGTGGTGAAAGCCTGTCGCTTAACGATAGAACTG
>TACGTAGGGGGCGAGCGTTGTCCGGAATGATTGGGCGTAAAGCGCGCGCAGGCGGTCCTTTAAGTCTGATGTAAAAGCCCGCGGCTTAACCGCGGAAGGT
TACGTAGGGGGCGAGCGTTGTCCGGAATGATTGGGCGTAAAGCGCGCGCAGGCGGTCCTTTAAGTCTGATGTAAAAGCCCGCGGCTTAACCGCGGAAGGT
>TACGTAGGGTGCGAGCGTTAATCGGAATTACTGGGCGTAAAGCGTGCGCAGGCGGTCTTGTAAGACAGAGGTGAAATCCCTGGGCTCAACCTAGGAATGG
TACGTAGGGTGCGAGCGTTAATCGGAATTACTGGGCGTAAAGCGTGCGCAGGCGGTCTTGTAAGACAGAGGTGAAATCCCTGGGCTCAACCTAGGAATGG
>TACGGAGGGGGCTAGCGTTGTTCGGAATTACTGGGCGTAAAGCGCACGTAGGCGGATCGGAAAGTCAGAGGTGAAATCCCAGGGCTCAACCTTGGAACTG
TACGGAGGGGGCTAGCGTTGTTCGGAATTACTGGGCGTAAAGCGCACGTAGGCGGATCGGAAAGTCAGAGGTGAAATCCCAGGGCTCAACCTTGGAACTG
>TACGTACGGAGCAAGCGTTATCCGGAATTACTGGGTGTAAAGGGTGCGCAGGCGGCCCTGTAAGTCACGAGTGAAATTTTGAGGCTCAACCTCAAAGCTG
TACGTACGGAGCAAGCGTTATCCGGAATTACTGGGTGTAAAGGGTGCGCAGGCGGCCCTGTAAGTCACGAGTGAAATTTTGAGGCTCAACCTCAAAGCTG
>TACGTAGGTGGCAAGCGTTGTCCGGATTTATTGGGCGTAAAGCGAGCGCAGGCGGTCTTTTAAGTCTGATGTGAAAGCCCCCGGCTTAACCGGGGAGGGT
TACGTAGGTGGCAAGCGTTGTCCGGATTTATTGGGCGTAAAGCGAGCGCAGGCGGTCTTTTAAGTCTGATGTGAAAGCCCCCGGCTTAACCGGGGAGGGT
>TACGTAGGTGGCGAGCGTTGTCCGGAATTATTGGGCGTAAAGCGCGCGTAGGCGGGATAGTCAGTCTGTTGTAAAAGTGCGGGGCTCAACCCCGTAAGGT
TACGTAGGTGGCGAGCGTTGTCCGGAATTATTGGGCGTAAAGCGCGCGTAGGCGGGATAGTCAGTCTGTTGTAAAAGTGCGGGGCTCAACCCCGTAAGGT
>TACGTAGGGTGCGAGCGTTGTCCGGAATTACTTGGCGTAAAGAGCTCGTAGGTGGTTTGTCGCGTCGTCTGTGAAATTCCGGGGCTTAACTCCGGGCGTG
TACGTAGGGTGCGAGCGTTGTCCGGAATTACTTGGCGTAAAGAGCTCGTAGGTGGTTTGTCGCGTCGTCTGTGAAATTCCGGGGCTTAACTCCGGGCGTG
>TACGTAGGGTGCGAGCGTTAATCGGAATTATTGGGCGTAAAGCGAGTGTAGACGGTTATTTAAGCCAGATGTGAAATCCCCGGGCTCAACTTGGGACGTG
TACGTAGGGTGCGAGCGTTAATCGGAATTATTGGGCGTAAAGCGAGTGTAGACGGTTATTTAAGCCAGATGTGAAATCCCCGGGCTCAACTTGGGACGTG
>TACGGAGGGTCCAAGCGTTATCCGGAATTATTGGGTTTAAAGGGTTCGTAGGCGGTCAAATAAGTCAGTGGTGAAATTTCTTAGCTTAACTAAGACACTG
TACGGAGGGTCCAAGCGTTATCCGGAATTATTGGGTTTAAAGGGTTCGTAGGCGGTCAAATAAGTCAGTGGTGAAATTTCTTAGCTTAACTAAGACACTG
>TACGTAGGTGGCGAGCGTTATCCGGAATGATTGGGCGTAAAGGGTGCGTAGGCGGCCTGCTAAGTCTGGAGTGAAAGGTACTGGCTCAACCGGTACAGGC
TACGTAGGTGGCGAGCGTTATCCGGAATGATTGGGCGTAAAGGGTGCGTAGGCGGCCTGCTAAGTCTGGAGTGAAAGGTACTGGCTCAACCGGTACAGGC
>TACGGAGGGTGCAAGCGTTAATCGGAATTGCTGGGCGTAAAGCGCACGCAGGCGGTCTGTTAAGTCAGATGTGAAATCCCCGGGCTTAACCTGGGAACTG
TACGGAGGGTGCAAGCGTTAATCGGAATTGCTGGGCGTAAAGCGCACGCAGGCGGTCTGTTAAGTCAGATGTGAAATCCCCGGGCTTAACCTGGGAACTG
>TACGTAGGTGGCAAGCGTTGTCCGGAATTATTGGGCGTAAAGCGCGCGCAGGCGGTCCTTTAAGTCTGATGTGAAATCTTGCGGCTCAACCGCAAGCGGT
TACGTAGGTGGCAAGCGTTGTCCGGAATTATTGGGCGTAAAGCGCGCGCAGGCGGTCCTTTAAGTCTGATGTGAAATCTTGCGGCTCAACCGCAAGCGGT
>TACGTAGGTGGCAAGCGTTATCCGGATTTATTGGGCGTAAAGCGAGCGCAGGCGGTTGCTTAGGTCTGATGTGAAAGCCTTCGGCTTAACCGAAGAAGTG
TACGTAGGTGGCAAGCGTTATCCGGATTTATTGGGCGTAAAGCGAGCGCAGGCGGTTGCTTAGGTCTGATGTGAAAGCCTTCGGCTTAACCGAAGAAGTG
>TACGTAGGTGGCAAGCGTTGTCCGGATTTATTGGGCGTAAAGCGAGCGCAGGCGGTTGCTTAGGTCTGATGTGAAAGCCTTCGGCTTAACCGAAGAAGTG
TACGTAGGTGGCAAGCGTTGTCCGGATTTATTGGGCGTAAAGCGAGCGCAGGCGGTTGCTTAGGTCTGATGTGAAAGCCTTCGGCTTAACCGAAGAAGTG
>TACGTAGGTGGCAAGCGTTGTCCGGAATTACTGGGCGTAAAGGATGCGTAGGCGGATGCTTAAGTCAGATGTGAAAATCCCGGGCTTAACTTGGGAACTG
TACGTAGGTGGCAAGCGTTGTCCGGAATTACTGGGCGTAAAGGATGCGTAGGCGGATGCTTAAGTCAGATGTGAAAATCCCGGGCTTAACTTGGGAACTG
>TACGGAGGATCCGAGCGTTATCCGGATTTATTGGGTTTAAAGGGAGCGTAGATGGGTCTTTAAGTCAGTTGTGAAAGTTTGCGGCTCAACCGTAAAATTG
TACGGAGGATCCGAGCGTTATCCGGATTTATTGGGTTTAAAGGGAGCGTAGATGGGTCTTTAAGTCAGTTGTGAAAGTTTGCGGCTCAACCGTAAAATTG
>TACGGAGGATCCGAGCGTTATCCGGAATTATTGGGTTTAAAGGGTGCGTAGGCGGCCAGATAAGTCAGGGGTGAAAGTCGGCAGCTCAACTGTCGCAGTG
TACGGAGGATCCGAGCGTTATCCGGAATTATTGGGTTTAAAGGGTGCGTAGGCGGCCAGATAAGTCAGGGGTGAAAGTCGGCAGCTCAACTGTCGCAGTG
>TACGTAGGTGGCAAGCGTTGTCCGGATTTATTGGGCGTAAAGCGCGCGCAGGCGGTCCTTTAAGTCTGATGTGAAATCTTGCGGCTCAACCGCAAGCGGT
TACGTAGGTGGCAAGCGTTGTCCGGATTTATTGGGCGTAAAGCGCGCGCAGGCGGTCCTTTAAGTCTGATGTGAAATCTTGCGGCTCAACCGCAAGCGGT
>TACGTAGGGTGCGAGCGTTAATCGGAAGTACTGGGCGTAAAGCGTGCGCAGGCGGTCTTGTAAGACAGAGGTGAAATCCCTGGGCTCAACCTAGGAATGG
TACGTAGGGTGCGAGCGTTAATCGGAAGTACTGGGCGTAAAGCGTGCGCAGGCGGTCTTGTAAGACAGAGGTGAAATCCCTGGGCTCAACCTAGGAATGG
>TACGAAGGGGGCTAGCGTTGTTCGGAATCACTGGGCGTAAAGCGCGCGTAGGCGGACCGTTAAGTCGGAGGTGAAAGCCTGGGGCTCAACCCCAGAACTG
TACGAAGGGGGCTAGCGTTGTTCGGAATCACTGGGCGTAAAGCGCGCGTAGGCGGACCGTTAAGTCGGAGGTGAAAGCCTGGGGCTCAACCCCAGAACTG
>TACGTAGGGCGCAAGCGTTGTCCGGAATTATTGGGCGTAAAGAGCTCGTAGGCGGCTTGTCGCGTCGGATGTGAAAGCCCGGGGCTTAACCCCGGGTCTG
TACGTAGGGCGCAAGCGTTGTCCGGAATTATTGGGCGTAAAGAGCTCGTAGGCGGCTTGTCGCGTCGGATGTGAAAGCCCGGGGCTTAACCCCGGGTCTG
>TACGGAGGGTGCAAGCGTTATCCGGATTCATTGGGTTTAAAGGGTCCGCAGGCGGGCTTGTAAGTCAGGGGTGAAAGCCGACAGCTTAACTGTCGAACTG
TACGGAGGGTGCAAGCGTTATCCGGATTCATTGGGTTTAAAGGGTCCGCAGGCGGGCTTGTAAGTCAGGGGTGAAAGCCGACAGCTTAACTGTCGAACTG
>TACGTAGGGTGCGAGCGTTGTCCGGAATTACTGGGCGTAAAGAGCTCGTAGGTGGTTTGTCGCGTCGTCTGTGAAATTCCGGGGCTTAACTTAGGGCGTG
TACGTAGGGTGCGAGCGTTGTCCGGAATTACTGGGCGTAAAGAGCTCGTAGGTGGTTTGTCGCGTCGTCTGTGAAATTCCGGGGCTTAACTTAGGGCGTG
>TACGTAGGGTGCGAGCGTTAATCGGAATTACTGGGCGTAAAGCGTGCGCAAGCAGTCTTGTAAGACAGAGGTGAAATCCCTGGGCTCAACCTAGGAATGG
TACGTAGGGTGCGAGCGTTAATCGGAATTACTGGGCGTAAAGCGTGCGCAAGCAGTCTTGTAAGACAGAGGTGAAATCCCTGGGCTCAACCTAGGAATGG
>TACGGAGGGTGCAAGCGTTATCCGGATTCATTGGGTTTAAAGGGTCCGCAGGCGGGCTTGTACGTCAGGGGTGAAAGCCGGCAGCTTAACTGTCGAACTG
TACGGAGGGTGCAAGCGTTATCCGGATTCATTGGGTTTAAAGGGTCCGCAGGCGGGCTTGTACGTCAGGGGTGAAAGCCGGCAGCTTAACTGTCGAACTG
>TACGTAGGGTGCGAGCGTTAATCGGAATTACTGGGCGTAAAGCGTACGCAGGCGGTCTTGTAAGACAGAGGTGAAATCCATGGGCTCAACCTAGGAATGG
TACGTAGGGTGCGAGCGTTAATCGGAATTACTGGGCGTAAAGCGTACGCAGGCGGTCTTGTAAGACAGAGGTGAAATCCATGGGCTCAACCTAGGAATGG
>TACGGAGGGTGCAAGCGTTAATCGGAATTACTGGGCGTAAAGCGCACGCAGGCGGTTCGTTAAGTCAGATGTGAAATCCCCGGGCTCAACCTGGGAACTG
TACGGAGGGTGCAAGCGTTAATCGGAATTACTGGGCGTAAAGCGCACGCAGGCGGTTCGTTAAGTCAGATGTGAAATCCCCGGGCTCAACCTGGGAACTG
>TACGGAGGGTGCAAGCGTTATCCGGATTCATTGGGTTTAAAGGGTCCGCAGGCGGGCTTGTAAGTCAGGGGTGAAAGCCGGCAGCTTAACTGTCGAACTG
TACGGAGGGTGCAAGCGTTATCCGGATTCATTGGGTTTAAAGGGTCCGCAGGCGGGCTTGTAAGTCAGGGGTGAAAGCCGGCAGCTTAACTGTCGAACTG
>TACGTAGGGCGCAAGCGTTGTCCGGAATTATTGGGCGTAAAGGGCTCGTAGGCGGCTTGTCGCGTCGGATGTGAAAGCCCGGGGCTTAACCCCGGGTCTG
TACGTAGGGCGCAAGCGTTGTCCGGAATTATTGGGCGTAAAGGGCTCGTAGGCGGCTTGTCGCGTCGGATGTGAAAGCCCGGGGCTTAACCCCGGGTCTG
>TACGAAGGGGGCTAGCGTTGTTCGGAATCACTGGGCGTAAAGCGCGAGTAGGCGGACCGTTAAGTCGGAGGTGAAAGCCTGGGGCTCAACCCCAGAACTG
TACGAAGGGGGCTAGCGTTGTTCGGAATCACTGGGCGTAAAGCGCGAGTAGGCGGACCGTTAAGTCGGAGGTGAAAGCCTGGGGCTCAACCCCAGAACTG
>TACGTAGGTGGCAAGCGTTGTCCGGAATTATTGGGCGTAAAGCGCGCGCAGGCGGTCCTTTAAGTCTGATGTGAAAGCCCTCGGCTCAACCGTGGAGGGT
TACGTAGGTGGCAAGCGTTGTCCGGAATTATTGGGCGTAAAGCGCGCGCAGGCGGTCCTTTAAGTCTGATGTGAAAGCCCTCGGCTCAACCGTGGAGGGT
>TACGTAGGGCGCAAGCGTTGTCCGGAATTATTGGGCGTAAAGAGCTCGTAGGCGGTTTGTCGCGTCTGCTGTGAAAACCCGAGGCTCAACCTCGGGCCTG
TACGTAGGGCGCAAGCGTTGTCCGGAATTATTGGGCGTAAAGAGCTCGTAGGCGGTTTGTCGCGTCTGCTGTGAAAACCCGAGGCTCAACCTCGGGCCTG
>TACGGAGGATCCGAGCGTTATCCGGATTTATTGGGTTTAAAGGGTGCGCAGGCGGCTTTTTAAGTCAGTGGTTAAATCGTGACGCTCAACGTCATCACGC
TACGGAGGATCCGAGCGTTATCCGGATTTATTGGGTTTAAAGGGTGCGCAGGCGGCTTTTTAAGTCAGTGGTTAAATCGTGACGCTCAACGTCATCACGC
>TACGTAGGGAGCGAGCGTTGTCCGGAATTACTGGGTGTAAAGGGAGCGTAGGCGGGATTGCAAGTCAGGTGTGAAATACATGGGCTTAACCCATGGGCTG
TACGTAGGGAGCGAGCGTTGTCCGGAATTACTGGGTGTAAAGGGAGCGTAGGCGGGATTGCAAGTCAGGTGTGAAATACATGGGCTTAACCCATGGGCTG
>TACGTAGGGAGCGAGCGTTATCCGGAATTACTGGGTGTAAAGGGAGTGTAGGCGGGACTGTAAGTCAGATGTGAAATATACCGGCTCAACTGGTAGACTG
TACGTAGGGAGCGAGCGTTATCCGGAATTACTGGGTGTAAAGGGAGTGTAGGCGGGACTGTAAGTCAGATGTGAAATATACCGGCTCAACTGGTAGACTG
>TACGTAGGGGGCAAGCGTTATCCGGATTTACTGGGTGTAAAGGGAGCGTAGACGGCTTTGCAAGTCTGAAGTGAAAGCCCGGGGCTCAACCCCGGAACTG
TACGTAGGGGGCAAGCGTTATCCGGATTTACTGGGTGTAAAGGGAGCGTAGACGGCTTTGCAAGTCTGAAGTGAAAGCCCGGGGCTCAACCCCGGAACTG
>TACGTATGGAGCAAGCGTTATCCGGATTTACTGGGTGTAAAGGGAGCGTAGACGGCAAAGCAAGTCTGAAGTGAAATCCCGGGGCTCAACCCCGGAACTG
TACGTATGGAGCAAGCGTTATCCGGATTTACTGGGTGTAAAGGGAGCGTAGACGGCAAAGCAAGTCTGAAGTGAAATCCCGGGGCTCAACCCCGGAACTG
>TACAGAGGTCGCGAGCGTTGTTCGGATTTACTGGGCGTAAAGGGCGCGTAGGCTGCGAAGTGTGTCGGATGTGAAATCTCCGGGCCCAACCCGGAAAGTG
TACAGAGGTCGCGAGCGTTGTTCGGATTTACTGGGCGTAAAGGGCGCGTAGGCTGCGAAGTGTGTCGGATGTGAAATCTCCGGGCCCAACCCGGAAAGTG
>TACGTAGGGAGCGAGCGTTATCCGGAATTACTGGGTGTAAAGGGAGTGTAGGCGGGACTGTAAGTCAGATGTGAAATATGCCGGCTCAACTGGCAGACTG
TACGTAGGGAGCGAGCGTTATCCGGAATTACTGGGTGTAAAGGGAGTGTAGGCGGGACTGTAAGTCAGATGTGAAATATGCCGGCTCAACTGGCAGACTG
>TACGTAGGGGGCAAGCGTTATCCGGATTTACTGGGTGTAAAGGGTGCGTAGGTGGTATGGCAAGTCAGAAGTGAAAACCCGGGGCTCAACCCCGTGGATT
TACGTAGGGGGCAAGCGTTATCCGGATTTACTGGGTGTAAAGGGTGCGTAGGTGGTATGGCAAGTCAGAAGTGAAAACCCGGGGCTCAACCCCGTGGATT
>TACGGAGGATCCGAGCGTTATCCGGATTTATTGGGTTTAAAGGGTGCGCAGGCGGCGTATTAAGTCAGCGGTTAAATAGTGGAGCTCAACTCCATCCCGC
TACGGAGGATCCGAGCGTTATCCGGATTTATTGGGTTTAAAGGGTGCGCAGGCGGCGTATTAAGTCAGCGGTTAAATAGTGGAGCTCAACTCCATCCCGC
>TACGTATGGTGCAAGCGTTATCCGGATTTACTGGGTGTAAAGGGAGCGTAGACGGCATAGCAAGCCAGATGTGAAATGCGGGGGCTCAACCCCTGAACTG
TACGTATGGTGCAAGCGTTATCCGGATTTACTGGGTGTAAAGGGAGCGTAGACGGCATAGCAAGCCAGATGTGAAATGCGGGGGCTCAACCCCTGAACTG
>TACGTATGGAGCAAGCGTTATCCGGATTTACTGGGTGTAAAGGGAGCGTAGACGGTTTGCCAAGTCTGATGTGAAAGGTGGGGGCTCAACCCCCAAACTG
TACGTATGGAGCAAGCGTTATCCGGATTTACTGGGTGTAAAGGGAGCGTAGACGGTTTGCCAAGTCTGATGTGAAAGGTGGGGGCTCAACCCCCAAACTG
>TACGGAGGATCCGAGCGTTATCCGGATTTATTGGGTTTAAAGGGTGCGCAGGCGGCTTTTTAAGTCAGTGGTCAAATCGTGGAGCTCAACTCCATCCCGC
TACGGAGGATCCGAGCGTTATCCGGATTTATTGGGTTTAAAGGGTGCGCAGGCGGCTTTTTAAGTCAGTGGTCAAATCGTGGAGCTCAACTCCATCCCGC
>TACGTAGGTTGCAAGCGTTGTCCGGATTTACTGGGTGTAAAGGGCGTGTAGGCGGAGCTGCAAGTCAGATGTGAAATCCCGGGGCTCAACCCCGGAACTG
TACGTAGGTTGCAAGCGTTGTCCGGATTTACTGGGTGTAAAGGGCGTGTAGGCGGAGCTGCAAGTCAGATGTGAAATCCCGGGGCTCAACCCCGGAACTG
>TACGTATGGTGCAAGCGTTATCCGGATTTACTGGGTGTAAAGGGAGCGCAGACGGCATGGCAAGCCAGATGTGAAATGCGGGGGCTCAACTCCTGAACTG
TACGTATGGTGCAAGCGTTATCCGGATTTACTGGGTGTAAAGGGAGCGCAGACGGCATGGCAAGCCAGATGTGAAATGCGGGGGCTCAACTCCTGAACTG
>TACGTAGGGGGCAAGCGTTATCCGGATTTACTGGGTGTAAAGGGAGCGTAGACGGTTTGGCAAGTCTGAAGTGAAATGCGGGGGCTCAACTCCTGAACTG
TACGTAGGGGGCAAGCGTTATCCGGATTTACTGGGTGTAAAGGGAGCGTAGACGGTTTGGCAAGTCTGAAGTGAAATGCGGGGGCTCAACTCCTGAACTG
>TACGGAGGATCCGAGCGTTATCCGGATTTATTGGGTTTAAAGGGTGCGCAGGCGGCGTTTTAAGTCAGTGGTAAAATCGTGAGGCTCAACCTCATCCCGC
TACGGAGGATCCGAGCGTTATCCGGATTTATTGGGTTTAAAGGGTGCGCAGGCGGCGTTTTAAGTCAGTGGTAAAATCGTGAGGCTCAACCTCATCCCGC
>TACGTAGGGTGCGAGCGTTGTCCGGAATTACTGGGCGTAAAGAGCTCGTAGGTGGTTTGTCGCGTCGTCTGTGAAATCCCGGGGCTTAACCTCGGGCGTG
TACGTAGGGTGCGAGCGTTGTCCGGAATTACTGGGCGTAAAGAGCTCGTAGGTGGTTTGTCGCGTCGTCTGTGAAATCCCGGGGCTTAACCTCGGGCGTG
>TACGTAGGGGGCAAGCGTTATCCGGATTTACTGGGTGTAAAGGGAGCGTAGACGGTATGGCAAGTCTGAAGTGAAATGCTGGGGCTCAACCCCAGAACTG
TACGTAGGGGGCAAGCGTTATCCGGATTTACTGGGTGTAAAGGGAGCGTAGACGGTATGGCAAGTCTGAAGTGAAATGCTGGGGCTCAACCCCAGAACTG
>TACGTAGGTGGCAAGCGTTATCCGGATTTACTGGGTGTAAAGGGCGCGTAGGCGGGGATGCAAGTCAGGTGTGAAATCTATGGGCTTAACTCATAAACTG
TACGTAGGTGGCAAGCGTTATCCGGATTTACTGGGTGTAAAGGGCGCGTAGGCGGGGATGCAAGTCAGGTGTGAAATCTATGGGCTTAACTCATAAACTG
>TACGTAGGTGGCAAGCGTTGTCCGGATTTACTGGGTGTAAAGGGCGTGTAGCCGGGGGAGCAAGTCAGATGTGAAATCTATGGGCTTAACCCATAAACTG
TACGTAGGTGGCAAGCGTTGTCCGGATTTACTGGGTGTAAAGGGCGTGTAGCCGGGGGAGCAAGTCAGATGTGAAATCTATGGGCTTAACCCATAAACTG
>TACGTATGGTGCAAGCGTTATCCGGATTTACTGGGTGTAAAGGGAGCGCAGGCGGCCTAGCAAGTCTGAAGTGAAATCCCGGGGCTCAACCCCGGAACTG
TACGTATGGTGCAAGCGTTATCCGGATTTACTGGGTGTAAAGGGAGCGCAGGCGGCCTAGCAAGTCTGAAGTGAAATCCCGGGGCTCAACCCCGGAACTG
>TACGTAGGTGACAAGCGTTATCCGGATTTACTGGGCGTAAAGGGCGTGTAGGCGGTTTGGCAAGTCAGAAGTGAAATTCCTGAGCTCAACTCGGGCGCTG
TACGTAGGTGACAAGCGTTATCCGGATTTACTGGGCGTAAAGGGCGTGTAGGCGGTTTGGCAAGTCAGAAGTGAAATTCCTGAGCTCAACTCGGGCGCTG
>TACGTAGGTGGCGAGCGTTATCCGGAATCATTGGGCGTAAAGGGTGCGTAGGCGGCCTGTTAAGTCTGTGGTGAAATCGTGAGGCTCAACCTCATCAAGC
TACGTAGGTGGCGAGCGTTATCCGGAATCATTGGGCGTAAAGGGTGCGTAGGCGGCCTGTTAAGTCTGTGGTGAAATCGTGAGGCTCAACCTCATCAAGC
>TACGTAGGGGGCAAGCGTTATCCGGAATTATTGGGCGTAAAGAGTGCGTAGGTGGTTTCCTAAGCGCAGGGTTTAAGGCAATGGCTTAACCATTGTTCGC
TACGTAGGGGGCAAGCGTTATCCGGAATTATTGGGCGTAAAGAGTGCGTAGGTGGTTTCCTAAGCGCAGGGTTTAAGGCAATGGCTTAACCATTGTTCGC
>TACGTAGGTGGCAAGCGTTGTCCGGATTTACTGGGTGTAAAGGGCGCGTAGGCGGGGCTGCAAGTCAGATGTGAAATCCCCGGGCTTAACCCGGGAACTG
TACGTAGGTGGCAAGCGTTGTCCGGATTTACTGGGTGTAAAGGGCGCGTAGGCGGGGCTGCAAGTCAGATGTGAAATCCCCGGGCTTAACCCGGGAACTG
>TACGTAGGGGGCAAGCGTTATCCGGATTTACTGGGTGTAAAGGGAGCGTAGACGGTATGGCAAGTCTGAAGTGAAATGCATGGGCTCAACCCATGAACTG
TACGTAGGGGGCAAGCGTTATCCGGATTTACTGGGTGTAAAGGGAGCGTAGACGGTATGGCAAGTCTGAAGTGAAATGCATGGGCTCAACCCATGAACTG
>TACGTAGGGGGCAAGCGTTATCCGGATTTACTGGGTGTAAAGGGAGCGTAGACGGTGAGGCAAGTCTGAAGTGAAAGCCCGGGGCTCAACCCCGGGACTG
TACGTAGGGGGCAAGCGTTATCCGGATTTACTGGGTGTAAAGGGAGCGTAGACGGTGAGGCAAGTCTGAAGTGAAAGCCCGGGGCTCAACCCCGGGACTG
>TACGTAGGTGGCAAGCGTTGTCCGGATTTACTGGGTGTAAAGGGCGTGTAGCCGGGTCGGCAAGTCAGATGTGAAATCCATGGGCTTAACTCATGAACTG
TACGTAGGTGGCAAGCGTTGTCCGGATTTACTGGGTGTAAAGGGCGTGTAGCCGGGTCGGCAAGTCAGATGTGAAATCCATGGGCTTAACTCATGAACTG
>TACAGAGGTCGCAAGCGTTGTTCGGATTTACTGGGCGTAAAGGGCGCGTAGGCGGCCGATCGTGTCGGATGTGAAATCTCCGGGCTCAACCCGGAAAGTG
TACAGAGGTCGCAAGCGTTGTTCGGATTTACTGGGCGTAAAGGGCGCGTAGGCGGCCGATCGTGTCGGATGTGAAATCTCCGGGCTCAACCCGGAAAGTG
>TACGTATGGTGCAAGCGTTATCCGGATTTACTGGGTGTAAAGGGAGCGCAGGCGGTGCGGCAAGTCTGAAGTGAAATCCCGGGGCTCAACCCCGGAACTG
TACGTATGGTGCAAGCGTTATCCGGATTTACTGGGTGTAAAGGGAGCGCAGGCGGTGCGGCAAGTCTGAAGTGAAATCCCGGGGCTCAACCCCGGAACTG
>TACGTATGGTGCAAGCGTTATCCGGATTTACTGGGTGTAAAGGGAGCGTAGGCGGTTTTGCAAGTCTGATGTGAAAACCCGGGGCTCAACCTCGGGATTG
TACGTATGGTGCAAGCGTTATCCGGATTTACTGGGTGTAAAGGGAGCGTAGGCGGTTTTGCAAGTCTGATGTGAAAACCCGGGGCTCAACCTCGGGATTG
>TACGTATGGTGCAAGCGTTATCCGGATTTACTGGGTGTAAAGGGAGCGCAGACGGCATGGCAAGCCAGATGTGAAAGGTGGGGGCTCAACCCCCAAGCTG
TACGTATGGTGCAAGCGTTATCCGGATTTACTGGGTGTAAAGGGAGCGCAGACGGCATGGCAAGCCAGATGTGAAAGGTGGGGGCTCAACCCCCAAGCTG
>TACGGAGGGTGCGAGCGTTGTCCGGATTTATTGGGTTTAAAGGGTGCGTAGGCGGGTCTTTAAGTCCGTGGTGAAAGCCCATCGCTCAACGATGGAATTG
TACGGAGGGTGCGAGCGTTGTCCGGATTTATTGGGTTTAAAGGGTGCGTAGGCGGGTCTTTAAGTCCGTGGTGAAAGCCCATCGCTCAACGATGGAATTG
>TACGTAGGTGGCGAGCGTTGTCCGGATTTACTGGGCGTAAAGGGAGCGTAGGCGGATTTTTAAGTGAGATGTGAAATACTCGGGCTTAACCTGAGTGCTG
TACGTAGGTGGCGAGCGTTGTCCGGATTTACTGGGCGTAAAGGGAGCGTAGGCGGATTTTTAAGTGAGATGTGAAATACTCGGGCTTAACCTGAGTGCTG
>TACGGAGGATGCAAGCGTTATCCGGATTTATTGGGTTTAAAGGGTGCGTAGGCGGACCTGCAAGTCAGAGGTGAAAGCCCGGGGCTCAACTCCGGAACTG
TACGGAGGATGCAAGCGTTATCCGGATTTATTGGGTTTAAAGGGTGCGTAGGCGGACCTGCAAGTCAGAGGTGAAAGCCCGGGGCTCAACTCCGGAACTG
>TACGGAGGATGCAAGCGTTATCCGGATTTATTGGGTTTAAAGGGTGCGTAGGCTGTGCTGCAAGTCAGGGGTGAAATACCCGAGCTTAACTCGGGAACTG
TACGGAGGATGCAAGCGTTATCCGGATTTATTGGGTTTAAAGGGTGCGTAGGCTGTGCTGCAAGTCAGGGGTGAAATACCCGAGCTTAACTCGGGAACTG
>TACGTAGGTGGCAAGCGTTGTCCGGATTTACTGGGTGTAAAGGGCGTGCAGCCGGGTCTGCAAGTCAGATGTGAAATCCACGGGCTCAACTCGTGAACTG
TACGTAGGTGGCAAGCGTTGTCCGGATTTACTGGGTGTAAAGGGCGTGCAGCCGGGTCTGCAAGTCAGATGTGAAATCCACGGGCTCAACTCGTGAACTG
>TACGTAGGGGGCGAGCGTTGTCCGGAATGATTGGGCGTAAAGGGCGCGTAGGCGGCCCGGTAAGTCAGAAGTGAAAGTCCTGCTTTCAAGGTGGGAATTG
TACGTAGGGGGCGAGCGTTGTCCGGAATGATTGGGCGTAAAGGGCGCGTAGGCGGCCCGGTAAGTCAGAAGTGAAAGTCCTGCTTTCAAGGTGGGAATTG
>TACGTATGGAGCAAGCGTTATCCGGATTTACTGGGTGTAAAGGGAGCGTAGGCGGAAGGCTAAGTCTGATGTGAAAACCCAGGGCTCAACCTTGGGACTG
TACGTATGGAGCAAGCGTTATCCGGATTTACTGGGTGTAAAGGGAGCGTAGGCGGAAGGCTAAGTCTGATGTGAAAACCCAGGGCTCAACCTTGGGACTG
>TACGTAGGGGGCGAGCGTTGTCCGGAATGATTGGGCGTAAAGGGCGCGTAGGCGGCTCGTTAAGTCTGGAGTGAAAGTCCTGCTTTCAAGGTGGGAATTG
TACGTAGGGGGCGAGCGTTGTCCGGAATGATTGGGCGTAAAGGGCGCGTAGGCGGCTCGTTAAGTCTGGAGTGAAAGTCCTGCTTTCAAGGTGGGAATTG
>TACGTAGGTGGCAAGCGTTGTCCGGATTTACTGGGTGTAAAGGGCGAGTAGGCGGGAATGCAAGTCAGATGTGAAATACCGGGGCTTAACCCCGGAGCTG
TACGTAGGTGGCAAGCGTTGTCCGGATTTACTGGGTGTAAAGGGCGAGTAGGCGGGAATGCAAGTCAGATGTGAAATACCGGGGCTTAACCCCGGAGCTG
>TACGGAGGATCCGAGCGTTATCCGGATTTATTGGGTTTAAAGGGTGCGCAGGCGGCGTATTAAGTCAGCGGTTAAATAGTGAGGCTCAACCTCATCCCGC
TACGGAGGATCCGAGCGTTATCCGGATTTATTGGGTTTAAAGGGTGCGCAGGCGGCGTATTAAGTCAGCGGTTAAATAGTGAGGCTCAACCTCATCCCGC
>TACGTATGGAGCAAGCGTTATCCGGATTTACTGGGTGTAAAGGGAGCGCAGACGGTTTGCCAAGTCTGATGTGAAAGCTAGGGGCTCAACCCCTAAACTG
TACGTATGGAGCAAGCGTTATCCGGATTTACTGGGTGTAAAGGGAGCGCAGACGGTTTGCCAAGTCTGATGTGAAAGCTAGGGGCTCAACCCCTAAACTG
>TACGTAGGTGGCAAGCGTTATCCGGATTTACTGGGTGTAAAGGGCGCGTAGGCGGGGAAGCAAGTCAGATGTGAAATCCATGGGCTCAACTCATGAACTG
TACGTAGGTGGCAAGCGTTATCCGGATTTACTGGGTGTAAAGGGCGCGTAGGCGGGGAAGCAAGTCAGATGTGAAATCCATGGGCTCAACTCATGAACTG
>TACGGAAGGTCCGGGCGTTATCCGGATTTATTGGGTTTAAAGGGAGCGTAGGCGGACTTTTAAGTCAGCTGTGAAATCCTGCGGCTCAACCGTGGAATTG
TACGGAAGGTCCGGGCGTTATCCGGATTTATTGGGTTTAAAGGGAGCGTAGGCGGACTTTTAAGTCAGCTGTGAAATCCTGCGGCTCAACCGTGGAATTG
>TACGTAGGTGGCAAGCGTTATCCGGAATTACTGGGTGTAAAGGGTGTGTAGGCGGGATAGCAAGTCAGATGTGAAAATTACGGGCTCAACCCGTAACCTG
TACGTAGGTGGCAAGCGTTATCCGGAATTACTGGGTGTAAAGGGTGTGTAGGCGGGATAGCAAGTCAGATGTGAAAATTACGGGCTCAACCCGTAACCTG
>TACGTAAGGGGCGAGCGTTATCCGGATTTATTGGGCGTAAAGCGTGTGTAGGCGGTTTATTAAGTCTAAGATCAAAGCCTGGGGCTCAACCCCAGTTCGT
TACGTAAGGGGCGAGCGTTATCCGGATTTATTGGGCGTAAAGCGTGTGTAGGCGGTTTATTAAGTCTAAGATCAAAGCCTGGGGCTCAACCCCAGTTCGT
>TACGGAAGGTCCGGGCGTTATCCGGATTTATTGGGTTTAAAGGGAGCGTAGGCCGTGCTTTAAGCGTGTTGTGAAATGTAGGCGCCCAACGTCTGCACTG
TACGGAAGGTCCGGGCGTTATCCGGATTTATTGGGTTTAAAGGGAGCGTAGGCCGTGCTTTAAGCGTGTTGTGAAATGTAGGCGCCCAACGTCTGCACTG
>TACGTATGGGGCAAGCGTTATCCGGATTTACTGGGTGTAAAGGGAGCGCAGGCGGTTAAGTAAGTTGAGTGTGAAAACCCGGGGCTCAACTCCGGGACTG
TACGTATGGGGCAAGCGTTATCCGGATTTACTGGGTGTAAAGGGAGCGCAGGCGGTTAAGTAAGTTGAGTGTGAAAACCCGGGGCTCAACTCCGGGACTG
>TACGTAGGTTGCAAGCGTTGTCCGGAATTACTGGGTGTAAAGGGCGTGTAGGCGGAGATGCAAGTTGGGAGTGAAATCCATGGGCTCAACCCATGAACTG
TACGTAGGTTGCAAGCGTTGTCCGGAATTACTGGGTGTAAAGGGCGTGTAGGCGGAGATGCAAGTTGGGAGTGAAATCCATGGGCTCAACCCATGAACTG
>TACGGAGGATGCAAGCGTTATCCGGATTTATTGGGTTTAAAGGGTGCGTAGGCGGACCGTTAAGTCAGCGGTGAAATACCACGGCTCAACCGTGGGGCTG
TACGGAGGATGCAAGCGTTATCCGGATTTATTGGGTTTAAAGGGTGCGTAGGCGGACCGTTAAGTCAGCGGTGAAATACCACGGCTCAACCGTGGGGCTG
>TACAGAGGTCGCAAGCGTTGTTCGGATTTACTGGGCGTAAAGGGCGCGTAGGCGGTCCCATGTGTCGGATGTGAAATCTCCGGGCTCAACCCGGAAAGTG
TACAGAGGTCGCAAGCGTTGTTCGGATTTACTGGGCGTAAAGGGCGCGTAGGCGGTCCCATGTGTCGGATGTGAAATCTCCGGGCTCAACCCGGAAAGTG
>TACGGAGGATCCGAGCGTTATCCGGATTTATTGGGTTTAAAGGGTGCGCAGGCGGCTTTCTAAGTCAGTGGTTAAATAGCGGTGCTCAACGCCGTCCCGC
TACGGAGGATCCGAGCGTTATCCGGATTTATTGGGTTTAAAGGGTGCGCAGGCGGCTTTCTAAGTCAGTGGTTAAATAGCGGTGCTCAACGCCGTCCCGC
>TACGGAGGATGCGAGCGTTATCCGGATTCATTGGGTTTAAAGGGTGCGCAGGCGGCGCGTTAAGTCAGCGGTGAAAGTCAGGGGCCCAACCCCGGAAGTG
TACGGAGGATGCGAGCGTTATCCGGATTCATTGGGTTTAAAGGGTGCGCAGGCGGCGCGTTAAGTCAGCGGTGAAAGTCAGGGGCCCAACCCCGGAAGTG
>TACGTAGGGGGCAAGCGTTATCCGGATTTACTGGGTGTAAAGGGAGCGTAGACGGCCTAGCAAGTCTGAAGTGAAATCCCCGGGCTCAACCCGGGAACTG
TACGTAGGGGGCAAGCGTTATCCGGATTTACTGGGTGTAAAGGGAGCGTAGACGGCCTAGCAAGTCTGAAGTGAAATCCCCGGGCTCAACCCGGGAACTG
>TACGTAGGTGGCAAGCGTTATCCGGATTTACTGGGTGTAAAGGGCGCGTAGGCGGGAAGGCAAGTCAGGTGTGAAATCTATGGGCTTAACCCATAAACTG
TACGTAGGTGGCAAGCGTTATCCGGATTTACTGGGTGTAAAGGGCGCGTAGGCGGGAAGGCAAGTCAGGTGTGAAATCTATGGGCTTAACCCATAAACTG
>TACGTAGGGGGCAAGCGTTGTCCGGAATGATTGGGCGTAAAGGGCGCGTAGGCGGCCCGGTAAGTCTGGAGTGAAAGTCCTGCTTTTAAGGTGGGAATTG
TACGTAGGGGGCAAGCGTTGTCCGGAATGATTGGGCGTAAAGGGCGCGTAGGCGGCCCGGTAAGTCTGGAGTGAAAGTCCTGCTTTTAAGGTGGGAATTG
>TACGTATGGAGCAAGCGTTATCCGGATTTACTGGGTGTAAAGGGAGCGTAGACGGCGAAACAAGTCTGAAGTGAAATCCCGGGGCTCAACCCCGGAACTG
TACGTATGGAGCAAGCGTTATCCGGATTTACTGGGTGTAAAGGGAGCGTAGACGGCGAAACAAGTCTGAAGTGAAATCCCGGGGCTCAACCCCGGAACTG
>TACGTAGGGGGCAAGCGTTATCCGGAATTACTGGGTGTAAAGGGTGCGTAGGCGGTAAAGCAAGTTAGATGTGAAACCTCAGGGCTTAACCCTGAGCATG
TACGTAGGGGGCAAGCGTTATCCGGAATTACTGGGTGTAAAGGGTGCGTAGGCGGTAAAGCAAGTTAGATGTGAAACCTCAGGGCTTAACCCTGAGCATG
>TACGGAGGATGCAAGCGTTATCCGGAATGATTGGGCGTAAAGCGTCCGCAGGTGGCAATTCAAGTCTGCGGTTAAAGGTTCTGGCTCAACCAGAGACAGG
TACGGAGGATGCAAGCGTTATCCGGAATGATTGGGCGTAAAGCGTCCGCAGGTGGCAATTCAAGTCTGCGGTTAAAGGTTCTGGCTCAACCAGAGACAGG
>TACGGAGGATCCGAGCGTTATCCGGATTTATTGGGTTTAAAGGGTGCGCAGGCGGTCTTTTAAGTCAGTGGTTAAATAGTGAGGCTCAACCTCATCCCGC
TACGGAGGATCCGAGCGTTATCCGGATTTATTGGGTTTAAAGGGTGCGCAGGCGGTCTTTTAAGTCAGTGGTTAAATAGTGAGGCTCAACCTCATCCCGC
>TACGGGGGATACGAGCGTTATCCGGATTTATTGGGTTTAAAGGGTGCGCAGGCGGATCGGTAAGTCAGGGGTGAAAAGTTGGGGCTCAACTCCAATCGTG
TACGGGGGATACGAGCGTTATCCGGATTTATTGGGTTTAAAGGGTGCGCAGGCGGATCGGTAAGTCAGGGGTGAAAAGTTGGGGCTCAACTCCAATCGTG
>TACGTATGGTGCAAGCGTTATCCGGATTTACTGGGTGTAAAGGGAGCGTAGACGGCAAGGCAAGCCAGATGTGAAAGGCTGGGGCTCAACCCCGGGACTG
TACGTATGGTGCAAGCGTTATCCGGATTTACTGGGTGTAAAGGGAGCGTAGACGGCAAGGCAAGCCAGATGTGAAAGGCTGGGGCTCAACCCCGGGACTG
>TACGTAGGGGGCGAGCGTTGTCCGGAATGACTGGGCGTAAAGGGCGTGTAGGCGGCGCTGTAAGTCCGGAGTGAAAGTCCTGCTTTCAAGGTGGGAATTG
TACGTAGGGGGCGAGCGTTGTCCGGAATGACTGGGCGTAAAGGGCGTGTAGGCGGCGCTGTAAGTCCGGAGTGAAAGTCCTGCTTTCAAGGTGGGAATTG
>TACGGAAGGTCCGGGCGTTATCCGGATTTATTGGGTTTAAAGGGAGCGTAGGCGGCCTTTTAAGCGTGTTGTGAAATGTCCCGGCTCAACCGTGGCACTG
TACGGAAGGTCCGGGCGTTATCCGGATTTATTGGGTTTAAAGGGAGCGTAGGCGGCCTTTTAAGCGTGTTGTGAAATGTCCCGGCTCAACCGTGGCACTG
>TACGTAGGTGGCAAGCGTTGTCCGGATTTACTGGGTGTAAAGGGCGTGTAGGCGGGTATGCAAGTCAGATGTGAAATACCGAGGCTTAACTTCGGGGCTG
TACGTAGGTGGCAAGCGTTGTCCGGATTTACTGGGTGTAAAGGGCGTGTAGGCGGGTATGCAAGTCAGATGTGAAATACCGAGGCTTAACTTCGGGGCTG
>TACGTATGGAGCAAGCGTTATCCGGATTTACTGGGTGTAAAGGGAGCGTAGACGGTGACGCAAGTCTGAAGTGAAAGGTGTGGGCTCAACCCGCAAACTG
TACGTATGGAGCAAGCGTTATCCGGATTTACTGGGTGTAAAGGGAGCGTAGACGGTGACGCAAGTCTGAAGTGAAAGGTGTGGGCTCAACCCGCAAACTG
>TACGTAGGGGGCAAGCGTTATCCGGATTTACTGGGTGTAAAGGGAGCGTAGACGGCAATGCAAGTCTGAAGTGAAAGCCCGCGGCTTAACTGCGGGACTG
TACGTAGGGGGCAAGCGTTATCCGGATTTACTGGGTGTAAAGGGAGCGTAGACGGCAATGCAAGTCTGAAGTGAAAGCCCGCGGCTTAACTGCGGGACTG
>TACGGAGGGGGCTAGCGTTGTTCGGAATTACTGGGCGTAAAGCGCACGTAGGCGGACCAGCAAGTTAGGGGTGAAATCCCGGGGCTCAACCCCGGAACTG
TACGGAGGGGGCTAGCGTTGTTCGGAATTACTGGGCGTAAAGCGCACGTAGGCGGACCAGCAAGTTAGGGGTGAAATCCCGGGGCTCAACCCCGGAACTG
>TACGGAGGATGCAAGCGTTATCCGGATTTATTGGGTTTAAAGGGTGCGTAGGCGGACTGACAAGTCAGGGGTGAAAGCCCGGTGCTCAACACCGGAACTG
TACGGAGGATGCAAGCGTTATCCGGATTTATTGGGTTTAAAGGGTGCGTAGGCGGACTGACAAGTCAGGGGTGAAAGCCCGGTGCTCAACACCGGAACTG
>TACGTAGGGGGCAAGCGTTGTCCGGAATCACTGGGCGTAAAGGGCGCGCAGGCGGTTCAGTAAGTCGGCGGTGAAAACTGAGAGCTCAACTCTCAGCCTG
TACGTAGGGGGCAAGCGTTGTCCGGAATCACTGGGCGTAAAGGGCGCGCAGGCGGTTCAGTAAGTCGGCGGTGAAAACTGAGAGCTCAACTCTCAGCCTG
>TACGTAGGGAGCGAGCGTTGTCCGGAATTACTGGGTGTAAAGGGAGCGTAGGCGGGATTGCAAGTCAGATGTGAAATATACGGGCTCAACCTGTAGACTG
TACGTAGGGAGCGAGCGTTGTCCGGAATTACTGGGTGTAAAGGGAGCGTAGGCGGGATTGCAAGTCAGATGTGAAATATACGGGCTCAACCTGTAGACTG
>TACGTAGGTGGCAAGCGTTATCCGGATTTACTGGGTGTAAAGGGTGTGTAGGCGGGATGGCAAGTCAGATGTGAAAATTATGGGCTCAACTCATAACTTG
TACGTAGGTGGCAAGCGTTATCCGGATTTACTGGGTGTAAAGGGTGTGTAGGCGGGATGGCAAGTCAGATGTGAAAATTATGGGCTCAACTCATAACTTG
>TACGGAGGATGCAAGCGTTATCCGGATTTATTGGGTTTAAAGGGTGCGTAGGCGGCGCGTCAAGTCAGAGGTGAAAGCCCTGTGCTCAACACAGGAACTG
TACGGAGGATGCAAGCGTTATCCGGATTTATTGGGTTTAAAGGGTGCGTAGGCGGCGCGTCAAGTCAGAGGTGAAAGCCCTGTGCTCAACACAGGAACTG
>TACGGAGGATGCGAGCGTTATCCGGATTTATTGGGTTTAAAGGGTGCGTAGGCGGACTGTTAAGTCAGTGGTGAAAGGTCCCGGCTCAACCGGGGAGCTG
TACGGAGGATGCGAGCGTTATCCGGATTTATTGGGTTTAAAGGGTGCGTAGGCGGACTGTTAAGTCAGTGGTGAAAGGTCCCGGCTCAACCGGGGAGCTG
>TACGGAGGATCCGAGCGTTATCCGGATTTATTGGGTTTAAAGGGTGCGCAGGCGGCATGTTAAGTCAGCGGTTAAATAGTGAGGCTCAACCTCATCCCGC
TACGGAGGATCCGAGCGTTATCCGGATTTATTGGGTTTAAAGGGTGCGCAGGCGGCATGTTAAGTCAGCGGTTAAATAGTGAGGCTCAACCTCATCCCGC
>TACGTAGGTGGCAAGCGTTGTCCGGAATTACTGGGTGTAAAGGGAGTGTAGGCGGGATTTTAAGTCAGAAGTGAAAATTACGGGCTCAACTCGTAACCTG
TACGTAGGTGGCAAGCGTTGTCCGGAATTACTGGGTGTAAAGGGAGTGTAGGCGGGATTTTAAGTCAGAAGTGAAAATTACGGGCTCAACTCGTAACCTG
>TACGTAGGGGGCGAGCGTTGTCCGGAATGACTGGGCGTAAAGGGCGTGTAGGCGGCCGATTAAGTCTGGAGTGAAAGTCCTGCATTCAATGTGGGAATTG
TACGTAGGGGGCGAGCGTTGTCCGGAATGACTGGGCGTAAAGGGCGTGTAGGCGGCCGATTAAGTCTGGAGTGAAAGTCCTGCATTCAATGTGGGAATTG
>TACGGAGGATCCGAGCGTTATCCGGATTTATTGGGTTTAAAGGGTGCGCAGGCGGCCCTGTAAGTCAGCGGTTAAATCGTGAGGCTCAACCTCATCCCGC
TACGGAGGATCCGAGCGTTATCCGGATTTATTGGGTTTAAAGGGTGCGCAGGCGGCCCTGTAAGTCAGCGGTTAAATCGTGAGGCTCAACCTCATCCCGC
>TACGGAGGATCCGAGCGTTATCCGGATTTATTGGGTTTAAAGGGTGCGCAGGCGGTTTCTTAAGTCAGTGGTCAAATCGTGAGGCTCAACCTCATCCCGC
TACGGAGGATCCGAGCGTTATCCGGATTTATTGGGTTTAAAGGGTGCGCAGGCGGTTTCTTAAGTCAGTGGTCAAATCGTGAGGCTCAACCTCATCCCGC
>TACGTATGGTGCAAGCGTTATCCGGATTTACTGGGTGTAAAGGGAGCGCAGGCGGTCATGCAAGTCTGATGTGAAATCCCGGGGCTCAACCCCGGAACTG
TACGTATGGTGCAAGCGTTATCCGGATTTACTGGGTGTAAAGGGAGCGCAGGCGGTCATGCAAGTCTGATGTGAAATCCCGGGGCTCAACCCCGGAACTG
>TACGTAGGGGGCAAGCGTTATCCGGAATTATTGGGCGTAAAGCGTACGTAGGTGGCGGCTTAAGCGCAGGGTTTAAGGCAATGGCTCAACCATTGTTCGC
TACGTAGGGGGCAAGCGTTATCCGGAATTATTGGGCGTAAAGCGTACGTAGGTGGCGGCTTAAGCGCAGGGTTTAAGGCAATGGCTCAACCATTGTTCGC
>TACGGAAGATGCGAGCGTTATCCGGATTTATTGGGTTTAAAGGGAGCGTAGGCGGCCTTTTAAGTCAGCGGTCAAATGTCAGCGCCCAACGCTGGCCTGC
TACGGAAGATGCGAGCGTTATCCGGATTTATTGGGTTTAAAGGGAGCGTAGGCGGCCTTTTAAGTCAGCGGTCAAATGTCAGCGCCCAACGCTGGCCTGC
>TACGTAGGGAGCGAGCGTTGTCCGGAATAATTGGGCGTAAAGGGCGCGTAGGCGGCCTGTTAAGTCTGGAGTGAAAGTCCTGCTTTTAAGGTGGGAATTG
TACGTAGGGAGCGAGCGTTGTCCGGAATAATTGGGCGTAAAGGGCGCGTAGGCGGCCTGTTAAGTCTGGAGTGAAAGTCCTGCTTTTAAGGTGGGAATTG
>TACGGAGGATCCGAGCGTTATCCGGATTTATTGGGTTTAAAGGGTGCGCAGGCGGTCGATTAAGTCAGTGGTCAAATCACGGTGCTCAACGCCGTTCCGC
TACGGAGGATCCGAGCGTTATCCGGATTTATTGGGTTTAAAGGGTGCGCAGGCGGTCGATTAAGTCAGTGGTCAAATCACGGTGCTCAACGCCGTTCCGC
>TACGTAGGTGGCAAGCGTTGTCCGGATTTACTGGGTGTAAAGGGCGTGTAGCCGGGCCGGCAAGTCAGATGTGAAATCCACGGGCTCAACTCGTGAACTG
TACGTAGGTGGCAAGCGTTGTCCGGATTTACTGGGTGTAAAGGGCGTGTAGCCGGGCCGGCAAGTCAGATGTGAAATCCACGGGCTCAACTCGTGAACTG
>TACGGAATGTCCGGGCGTTATCCGGATTTATTGGGTTTAAAGGGAGCGCAGGCGGCCTTTTAAGCGTGTGGTGAAATGTAGGCGCTCAACGTCTGCACTG
TACGGAATGTCCGGGCGTTATCCGGATTTATTGGGTTTAAAGGGAGCGCAGGCGGCCTTTTAAGCGTGTGGTGAAATGTAGGCGCTCAACGTCTGCACTG
>TACGTAGGGTGCGAGCGTTGTCCGGAATTACTGGGCGTAAAGAGCTCGTAGGTGGTTTGTCGCGTTGTTCGTGAAAACTCACAGCTTAACTGTGGGCGTG
TACGTAGGGTGCGAGCGTTGTCCGGAATTACTGGGCGTAAAGAGCTCGTAGGTGGTTTGTCGCGTTGTTCGTGAAAACTCACAGCTTAACTGTGGGCGTG
>TACGTATGGTGCAAGCGTTATCCGGATTTACTGGGTGTAAAGGGTGCGTAGGTGGCATGGTAAGTCAGATGTGAAATACCGGGGCTCAACCCCGGGGCTG
TACGTATGGTGCAAGCGTTATCCGGATTTACTGGGTGTAAAGGGTGCGTAGGTGGCATGGTAAGTCAGATGTGAAATACCGGGGCTCAACCCCGGGGCTG
>TACGGAAGATGCGAGCGTTATCCGGATTTATTGGGTTTAAAGGGAGCGTAGGCGGAGAGGCAAGTCAGTTGTGAAAGTTTGCGGCTCAACCGTAAAATTG
TACGGAAGATGCGAGCGTTATCCGGATTTATTGGGTTTAAAGGGAGCGTAGGCGGAGAGGCAAGTCAGTTGTGAAAGTTTGCGGCTCAACCGTAAAATTG
>TACGTAGGGGGCAAGCGTTATCCGGAATTATTGGGCGTAAAGAGTGCGTAGGTGGTTACCTAAGCGAGGGGTGAAAGGCACTGGCTTAACCAATGTCAGC
TACGTAGGGGGCAAGCGTTATCCGGAATTATTGGGCGTAAAGAGTGCGTAGGTGGTTACCTAAGCGAGGGGTGAAAGGCACTGGCTTAACCAATGTCAGC
>TACGTAGGGAGCAAGCGTTATCCGGAATTACTGGGTGTAAAGGGAGTGTAGGCGGGACTGTAAGTCAGATGTGAAATATACCGGCTCAACTGGTAGACTG
TACGTAGGGAGCAAGCGTTATCCGGAATTACTGGGTGTAAAGGGAGTGTAGGCGGGACTGTAAGTCAGATGTGAAATATACCGGCTCAACTGGTAGACTG
>TACGTAGGTGGCAAGCGTTGTCCGGATTTACTGGGTGTAAAGGGCGTGTAGCCGGGTCGGTAAGTCAGATGTGAAATCTACGGGCTCAACTCGTAAACTG
TACGTAGGTGGCAAGCGTTGTCCGGATTTACTGGGTGTAAAGGGCGTGTAGCCGGGTCGGTAAGTCAGATGTGAAATCTACGGGCTCAACTCGTAAACTG
>TACGGAGGATGCAAGCGTTATCCGGATTTATTGGGTTTAAAGGGTGCGTAGGCGGACGCGTAAGTCAGCGGTGAAATATCCCGGCTCAACCGGGAGGCTG
TACGGAGGATGCAAGCGTTATCCGGATTTATTGGGTTTAAAGGGTGCGTAGGCGGACGCGTAAGTCAGCGGTGAAATATCCCGGCTCAACCGGGAGGCTG
>TACGTAGGTGGCAAGCGTTATCCGGATTTACTGGGTGTAAAGGGTGTGTAGGCGGGTGTGCAAGTCAGATGTGAAAACTATGGGCTCAACTCATAGCCTG
TACGTAGGTGGCAAGCGTTATCCGGATTTACTGGGTGTAAAGGGTGTGTAGGCGGGTGTGCAAGTCAGATGTGAAAACTATGGGCTCAACTCATAGCCTG
>TACGTAGGGGGCAAGCGTTATCCGGATTTACTGGGTGTAAAGGGAGCGTAGACGGTATTGCAAGTCTGAAGTGAAATCTGGGGGCTCAACCCCCAAACTG
TACGTAGGGGGCAAGCGTTATCCGGATTTACTGGGTGTAAAGGGAGCGTAGACGGTATTGCAAGTCTGAAGTGAAATCTGGGGGCTCAACCCCCAAACTG
>TACGTAGGGGGCGAGCGTTGTCCGGAATTACTGGGCGTAAAGGGTGCGTAGGCGGCAGACTAAGTTGGATGTGAAACCCCCGGGCTCAACCTGGGACCTG
TACGTAGGGGGCGAGCGTTGTCCGGAATTACTGGGCGTAAAGGGTGCGTAGGCGGCAGACTAAGTTGGATGTGAAACCCCCGGGCTCAACCTGGGACCTG
>TACGTAGGGTCCGAGCGTTGTCCGGAATTACTGGGCGTAAAGAGCTCGTAGGTGGTTTGTCGCGTTGTTCGTGAAAACTCACAACTCAATTGTGGGCGTG
TACGTAGGGTCCGAGCGTTGTCCGGAATTACTGGGCGTAAAGAGCTCGTAGGTGGTTTGTCGCGTTGTTCGTGAAAACTCACAACTCAATTGTGGGCGTG
>TACGTAGGTGGCGAGCGTTATCCGGAATGATTGGGCGTAAAGGGTGCGTAGGTGGCATGGTAAGTCTGAAGTCAAAGCCGGCAGCTCAACTGTCGTACGC
TACGTAGGTGGCGAGCGTTATCCGGAATGATTGGGCGTAAAGGGTGCGTAGGTGGCATGGTAAGTCTGAAGTCAAAGCCGGCAGCTCAACTGTCGTACGC
>TACGTATGGTGCAAGCGTTATCCGGATTTACTGGGTGTAAAGGGAGCGCAGGTGGCGATGCAAGCCAGAAGTGAAAGCCCGGGGCTCAACCCCGGTACTG
TACGTATGGTGCAAGCGTTATCCGGATTTACTGGGTGTAAAGGGAGCGCAGGTGGCGATGCAAGCCAGAAGTGAAAGCCCGGGGCTCAACCCCGGTACTG
>TACGTATGGTGCAAGCGTTATCCGGATTTACTGGGTGTAAAGGGTGCGTAGGTGGTATGGCAAGTCAGAAGTGAAAACACGGGGCTCAACCCCGTGACTG
TACGTATGGTGCAAGCGTTATCCGGATTTACTGGGTGTAAAGGGTGCGTAGGTGGTATGGCAAGTCAGAAGTGAAAACACGGGGCTCAACCCCGTGACTG
>TACGTAGGGGGCAAGCGTTATCCGGATTTACTGGGTGTAAAGGGAGCGTAGACGGAATGGCAAGTTTGAAGTGAAAACCCTGTGCTTAACACAGGAATTG
TACGTAGGGGGCAAGCGTTATCCGGATTTACTGGGTGTAAAGGGAGCGTAGACGGAATGGCAAGTTTGAAGTGAAAACCCTGTGCTTAACACAGGAATTG
>TACGGAAGGTCCGAGCGTTATCCGGATTTATTGGGTTTAAAGGGAGCGCAGGCGGAGATGCAAGCCAGCCGTAAAATCGTCGGGCTCAACCCGATCTCGC
TACGGAAGGTCCGAGCGTTATCCGGATTTATTGGGTTTAAAGGGAGCGCAGGCGGAGATGCAAGCCAGCCGTAAAATCGTCGGGCTCAACCCGATCTCGC
>TACGGAGGGTGCAAGCGTTAATCGGAATAACTGGGCGTAAAGGGCATGCAGGCGGTTGTATAAGTAGGGTGTGAAATCCCCGGGCTCAACCTGGGAACTG
TACGGAGGGTGCAAGCGTTAATCGGAATAACTGGGCGTAAAGGGCATGCAGGCGGTTGTATAAGTAGGGTGTGAAATCCCCGGGCTCAACCTGGGAACTG
>TACGTAGGGGGCAAGCGTTATCCGGAATTATTGGGCGTAAAGAGTGCGTAGGTGGTTATCTAAGCGCGGGGTGAAAGGCTATGGCTTAACCATAGTTAGC
TACGTAGGGGGCAAGCGTTATCCGGAATTATTGGGCGTAAAGAGTGCGTAGGTGGTTATCTAAGCGCGGGGTGAAAGGCTATGGCTTAACCATAGTTAGC
>TACCGGCTGCTCGAGTGATGGCCACTATTACTGGGTTTAAAGCGTCCGTAGCTTGATTGTTAGGTCTCTTGGGAAATCTTCAGGCTTAACCTTAAGGCGT
TACCGGCTGCTCGAGTGATGGCCACTATTACTGGGTTTAAAGCGTCCGTAGCTTGATTGTTAGGTCTCTTGGGAAATCTTCAGGCTTAACCTTAAGGCGT
>TACGTAGGGGGCAAGCGTTGTCCGGAATGATTGGGCGTAAAGGGCGCGTAGGCGGCCTTTTAAGTCTGAAGTGAAAGTCCTGTTTTTAAGATGGGAATTG
TACGTAGGGGGCAAGCGTTGTCCGGAATGATTGGGCGTAAAGGGCGCGTAGGCGGCCTTTTAAGTCTGAAGTGAAAGTCCTGTTTTTAAGATGGGAATTG
>TACGTAGGTGGCAAGCGTTGTCCGGATTTACTGGGTGTAAAGGGCGTGTAGCCGGGTCGGTAAGTCAGATGTGAAATCCACGGGCTTAACTCGTGAACTG
TACGTAGGTGGCAAGCGTTGTCCGGATTTACTGGGTGTAAAGGGCGTGTAGCCGGGTCGGTAAGTCAGATGTGAAATCCACGGGCTTAACTCGTGAACTG
>TACGTAGGGGGCAAGCGTTATCCGGATTTACTGGGTGTAAAGGGAGCGTAGACGGTATAACAAGTCTGGAGTGAAATGCCGGGGCTCAACCCCGGAACTG
TACGTAGGGGGCAAGCGTTATCCGGATTTACTGGGTGTAAAGGGAGCGTAGACGGTATAACAAGTCTGGAGTGAAATGCCGGGGCTCAACCCCGGAACTG
>TACGTAGGATGCGAGCGTTGTCCGGATTTACTGGGCGTAAAGAGCTTGTAGGCGGGTTTGCACGTCTGTGATGAAATTACGCGGCTTAACCGCGTAGCTA
TACGTAGGATGCGAGCGTTGTCCGGATTTACTGGGCGTAAAGAGCTTGTAGGCGGGTTTGCACGTCTGTGATGAAATTACGCGGCTTAACCGCGTAGCTA
>TACGTAGGGAGCGAGCGTTATCCGGAATTACTGGGTGTAAAGGGAGTGCAGGCGGGACTGTAAGTCAGATGTGAAATATGCCGGCTCAACTGGCAGACTG
TACGTAGGGAGCGAGCGTTATCCGGAATTACTGGGTGTAAAGGGAGTGCAGGCGGGACTGTAAGTCAGATGTGAAATATGCCGGCTCAACTGGCAGACTG
>TACGTAGGTGGCGAGCGTTGTCCGGAATTATTGGGCGTAAAGAGCATGTAGGCGGTCTTTTAAGTCGGGAGTGAAAATGCGGGGCTCAACCCCGTATGGC
TACGTAGGTGGCGAGCGTTGTCCGGAATTATTGGGCGTAAAGAGCATGTAGGCGGTCTTTTAAGTCGGGAGTGAAAATGCGGGGCTCAACCCCGTATGGC
>TACGGAGGATGCAAGCGTTATCCGGATTTATTGGGTTTAAAGGGTGCGTAGGCGGCTTGTCAAGTCAGAGGTGAAATACCGTTGCCCAACAGCGGGGCTG
TACGGAGGATGCAAGCGTTATCCGGATTTATTGGGTTTAAAGGGTGCGTAGGCGGCTTGTCAAGTCAGAGGTGAAATACCGTTGCCCAACAGCGGGGCTG
>TACGGAGGATTCGAGCGTTATCCGGATTTATTGGGTTTAAAGGGTGCGTAGGCGGGCTGTTAAGTCAGCGGTGAAACCCCCGGGCTCAACCCGGGGACTG
TACGGAGGATTCGAGCGTTATCCGGATTTATTGGGTTTAAAGGGTGCGTAGGCGGGCTGTTAAGTCAGCGGTGAAACCCCCGGGCTCAACCCGGGGACTG
>TACGTAGGTGGCAAGCGTTGTCCGGAATTACTGGGTGTAAAGGGAGCGCAGGCGGGACAGCAAGTTGGATGTGAAATACCGAGGCTTAACCACGGAGCTG
TACGTAGGTGGCAAGCGTTGTCCGGAATTACTGGGTGTAAAGGGAGCGCAGGCGGGACAGCAAGTTGGATGTGAAATACCGAGGCTTAACCACGGAGCTG
>TACGTAGGTGGCAAGCGTTGTCCGGATTTACTGGGTGTAAAGGGCGCGTAGGCGGGACTGCAAGTCAGATGTGAAATCCACGGGCTTAACCCGTGAACTG
TACGTAGGTGGCAAGCGTTGTCCGGATTTACTGGGTGTAAAGGGCGCGTAGGCGGGACTGCAAGTCAGATGTGAAATCCACGGGCTTAACCCGTGAACTG
>TACGTAGGGGGCGAGCGTTGTCCGGAATGACTGGGCGTAAAGGGCGTGTAGGCGGCACTGTAAGTCTGGAGTGAAAGTCCTGCTTTCAAGGCGGGAATTG
TACGTAGGGGGCGAGCGTTGTCCGGAATGACTGGGCGTAAAGGGCGTGTAGGCGGCACTGTAAGTCTGGAGTGAAAGTCCTGCTTTCAAGGCGGGAATTG
>TACGTAGGGGGCAAGCGTTATCCGGATTTACTGGGTGTAAAGGGAGCGTAGACGGAAGGCCAAGTCTGATGTGAAAACCCAGGGCTCAACCCTGGGACTG
TACGTAGGGGGCAAGCGTTATCCGGATTTACTGGGTGTAAAGGGAGCGTAGACGGAAGGCCAAGTCTGATGTGAAAACCCAGGGCTCAACCCTGGGACTG
>TACGTAGGTGGCAAGCGTTGTCCGGATTTACTGGGTGTAAAGGGCGTGTAGGCGGAGCAGCAAGTCAGAAGTGAAATCTCGGGGCTCAACCCCGAAACTG
TACGTAGGTGGCAAGCGTTGTCCGGATTTACTGGGTGTAAAGGGCGTGTAGGCGGAGCAGCAAGTCAGAAGTGAAATCTCGGGGCTCAACCCCGAAACTG
>TACGTAGGGGGCAAGCGTTATCCGGAATTACTGGGCGTAAAGGGTGCGTAGGTGGCTTTGTAAGCGTGGGGTGAAATACATCGGCTCAACCGGTGTTAGC
TACGTAGGGGGCAAGCGTTATCCGGAATTACTGGGCGTAAAGGGTGCGTAGGTGGCTTTGTAAGCGTGGGGTGAAATACATCGGCTCAACCGGTGTTAGC
>TACGTAGGGGGCAAGCGTTATCCGGATTTACTGGGTGTAAAGGGAGCGTAGACGGTAATGCAAGTCAGAAGTGAAAGCCCAAGGCTCAACCATGGGACTG
TACGTAGGGGGCAAGCGTTATCCGGATTTACTGGGTGTAAAGGGAGCGTAGACGGTAATGCAAGTCAGAAGTGAAAGCCCAAGGCTCAACCATGGGACTG
>TACGGAAGATGCGAGCGTTATCCGGATTTATTGGGTTTAAAGGGAGCGTAGGCGGGTCTTTAAGTCAGTGGTCAAAGCGTGTGGCTCAACCATACCACGC
TACGGAAGATGCGAGCGTTATCCGGATTTATTGGGTTTAAAGGGAGCGTAGGCGGGTCTTTAAGTCAGTGGTCAAAGCGTGTGGCTCAACCATACCACGC
>TACGTAGGGGGCAAGCGTTGTCCGGAATGATTGGGCGTAAAGGGCGCGTAGGCGGCTTTCTAAGTCTGAAGTGAAAGTCCTGCTTTTAAGGTGGGAACTG
TACGTAGGGGGCAAGCGTTGTCCGGAATGATTGGGCGTAAAGGGCGCGTAGGCGGCTTTCTAAGTCTGAAGTGAAAGTCCTGCTTTTAAGGTGGGAACTG
>TACGAAGGGTGCAAGCGTTAATCGGAATTACTGGGCGTAAAGCGCGCGTAGGTGGTTCGTTGAGTTGGATGTGAAAGCCCCGGGCTCAACCTGGGAACTG
TACGAAGGGTGCAAGCGTTAATCGGAATTACTGGGCGTAAAGCGCGCGTAGGTGGTTCGTTGAGTTGGATGTGAAAGCCCCGGGCTCAACCTGGGAACTG
>CACGTAAGGTGCGAGCGTTGTTCGGAATTATTGGGCGTAAAGGGCATGTAGGCGGACCTGCAAGCTTGGAGTGAAATCCACGGGCTCAACCCGTGAACTG
CACGTAAGGTGCGAGCGTTGTTCGGAATTATTGGGCGTAAAGGGCATGTAGGCGGACCTGCAAGCTTGGAGTGAAATCCACGGGCTCAACCCGTGAACTG
>TACGTAGGGTGGAAGCGTTAATCGGAATTACTGGGCGTAAAGCGTGCGCAGGCGGTTTTGTAAGTCTGACGTGAAATCCCCGGGCTCAACCTGGGAATTG
TACGTAGGGTGGAAGCGTTAATCGGAATTACTGGGCGTAAAGCGTGCGCAGGCGGTTTTGTAAGTCTGACGTGAAATCCCCGGGCTCAACCTGGGAATTG
>TACGGAAGGTCCGAGCGTTATCCGGATTTATTGGGTTTAAAGGGAGCGCAGGCGGGATGTCAAGTCAGCCGTAAAATCGCCGGGCTCAACCCGGTCTCGC
TACGGAAGGTCCGAGCGTTATCCGGATTTATTGGGTTTAAAGGGAGCGCAGGCGGGATGTCAAGTCAGCCGTAAAATCGCCGGGCTCAACCCGGTCTCGC
>TACGTAGGGGGCAAGCGTTATCCGGATTTACTGGGTGTAAAGGGAGCGCAGACGGCAAAGCAAGTCTGAAGTGAAAGCCCGGGGCTCAACCCCGGGACTG
TACGTAGGGGGCAAGCGTTATCCGGATTTACTGGGTGTAAAGGGAGCGCAGACGGCAAAGCAAGTCTGAAGTGAAAGCCCGGGGCTCAACCCCGGGACTG
>TACGTAGGTGGCAAGCGTTGTCCGGAATTACTGGGTGTAAAGGGAGCGCAGGCGGGACAGCAAGTTGGATGTGAAATACCGCAGCTTAACTGCGGAGCTG
TACGTAGGTGGCAAGCGTTGTCCGGAATTACTGGGTGTAAAGGGAGCGCAGGCGGGACAGCAAGTTGGATGTGAAATACCGCAGCTTAACTGCGGAGCTG
>TACGGAAGATGCGAGCGTTATCCGGATTTATTGGGTTTAAAGGGAGCGTAGGCGGGTCCTTAAGTCAGTGGTCAAAGCGTGTGGCTCAACCATACCACGC
TACGGAAGATGCGAGCGTTATCCGGATTTATTGGGTTTAAAGGGAGCGTAGGCGGGTCCTTAAGTCAGTGGTCAAAGCGTGTGGCTCAACCATACCACGC
>TACGTAGGTGGCGAGCGTTATCCGGAATTACTGGGTGTAAAGGGTGTGTAGGCGGAGAGGCGAGTCAGGCGTGAAACTTATGGGCTCAACCCATAAATTG
TACGTAGGTGGCGAGCGTTATCCGGAATTACTGGGTGTAAAGGGTGTGTAGGCGGAGAGGCGAGTCAGGCGTGAAACTTATGGGCTCAACCCATAAATTG
>TACGGAGGATCCGAGCGTTATCCGGATTTATTGGGTTTAAAGGGTGCGCAGGCGGCCTGCTAAGTCTCCGGTGAAATGTCAGGGCTCAACCTTGGCACTG
TACGGAGGATCCGAGCGTTATCCGGATTTATTGGGTTTAAAGGGTGCGCAGGCGGCCTGCTAAGTCTCCGGTGAAATGTCAGGGCTCAACCTTGGCACTG
>TACGGAAGGTCCGGGCGTTATCCGGATTTATTGGGTTTAAAGGGAGCGTAGGCGGCTTGTTAAGCGTGCTGTGAAATGTCCTGGCTCAACCAGGGCCCTG
TACGGAAGGTCCGGGCGTTATCCGGATTTATTGGGTTTAAAGGGAGCGTAGGCGGCTTGTTAAGCGTGCTGTGAAATGTCCTGGCTCAACCAGGGCCCTG
>TACGGAAGGTCCGGGCGTTATCCGGATTTATTGGGTTTAAAGGGAGCGCAGGCGGCCTGTTAAGCGTGTGGTGAAATGTAGTGGCTCAACCTCTGCACTG
TACGGAAGGTCCGGGCGTTATCCGGATTTATTGGGTTTAAAGGGAGCGCAGGCGGCCTGTTAAGCGTGTGGTGAAATGTAGTGGCTCAACCTCTGCACTG
>TACGTAGGTGGCAAGCGTTGTCCGGATTTACTGGGTGTAAAGGGAGCGCAGGCGGGGAAACAAGTCAGCTGTGAAAACTACGGGCTCAACCTGTAAACTG
TACGTAGGTGGCAAGCGTTGTCCGGATTTACTGGGTGTAAAGGGAGCGCAGGCGGGGAAACAAGTCAGCTGTGAAAACTACGGGCTCAACCTGTAAACTG
>TACGGAGGGTGCAAGCGTTAATCGGAATAACTGGGCGTAAAGGGCATGCAGGCGGTTGTATAAGTAGGGGGTGAAATCCCCGGGCTCAACCTGGGAACTG
TACGGAGGGTGCAAGCGTTAATCGGAATAACTGGGCGTAAAGGGCATGCAGGCGGTTGTATAAGTAGGGGGTGAAATCCCCGGGCTCAACCTGGGAACTG
>TACGGAAGATGCGAGCGTTATCCGGATTTATTGGGTTTAAAGGGAGCGTAGGCGGGCTGTTAAGTCAGCGGTCAAATGTCAGGGCCCAACCTTGGCATGC
TACGGAAGATGCGAGCGTTATCCGGATTTATTGGGTTTAAAGGGAGCGTAGGCGGGCTGTTAAGTCAGCGGTCAAATGTCAGGGCCCAACCTTGGCATGC
>TACGTAGGGGGCAAGCGTTATCCGGATTTACTGGGTGTAAAGGGAGCGTAGACGGCAATGCAAGTCTGAAGTGAAAGCCCGTGGCTTAACTGCGGGACTG
TACGTAGGGGGCAAGCGTTATCCGGATTTACTGGGTGTAAAGGGAGCGTAGACGGCAATGCAAGTCTGAAGTGAAAGCCCGTGGCTTAACTGCGGGACTG
>TACGTAGGTTGCAAGCGTTGTCCGGATTTACTGGGTGTAAAGGGCGTGTAGGCGGAGAGGCAAGTCAGATGTGAAATCCCGGGGCTCAACCCCGGAACTG
TACGTAGGTTGCAAGCGTTGTCCGGATTTACTGGGTGTAAAGGGCGTGTAGGCGGAGAGGCAAGTCAGATGTGAAATCCCGGGGCTCAACCCCGGAACTG
>TACGGAGGATCCGAGCGTTATCCGGATTTATTGGGTTTAAAGGGAGCGTAGGCGGAAGGTCAAGTCAGCTGTGAAATGTAGTCGCTCAACGTCTGCACTG
TACGGAGGATCCGAGCGTTATCCGGATTTATTGGGTTTAAAGGGAGCGTAGGCGGAAGGTCAAGTCAGCTGTGAAATGTAGTCGCTCAACGTCTGCACTG
>TACGTAGGGGGCAAGCGTTATCCGGATTCATTGGGCGTAAAGCGCGCGTAGGCGGTCTGTTAGGTCAGGAGTTAAATCTGGGGGCTCAACCCCTATCCGC
TACGTAGGGGGCAAGCGTTATCCGGATTCATTGGGCGTAAAGCGCGCGTAGGCGGTCTGTTAGGTCAGGAGTTAAATCTGGGGGCTCAACCCCTATCCGC
>CACGTAAGGGGCGAGCGTTGTTCGGAATTATTGGGCGTAAAGGGTATGTAGGCGGTTAGGTAAGCCTGGTGTGAAATCTACGAGCTCAACTCGTAAACTG
CACGTAAGGGGCGAGCGTTGTTCGGAATTATTGGGCGTAAAGGGTATGTAGGCGGTTAGGTAAGCCTGGTGTGAAATCTACGAGCTCAACTCGTAAACTG
>TACGTAGGGTGCGAGCGTTGTCCGGAATTATTGGGCGTAAAGAGCTTGTAGGCGGTTTGTCGCGTCTGCTGTGAAAATCCGGGGCTCAACCCCGGACTTG
TACGTAGGGTGCGAGCGTTGTCCGGAATTATTGGGCGTAAAGAGCTTGTAGGCGGTTTGTCGCGTCTGCTGTGAAAATCCGGGGCTCAACCCCGGACTTG
>TACGTAGGTGGCGAGCGTTGTCCGGAATCATTGGGCGTAAAGGGAGCGCAGGCGGGCGTGTAAGTCTTTCTTAAAAGTGCGGGGCTCAACCCCGTGATGG
TACGTAGGTGGCGAGCGTTGTCCGGAATCATTGGGCGTAAAGGGAGCGCAGGCGGGCGTGTAAGTCTTTCTTAAAAGTGCGGGGCTCAACCCCGTGATGG
>TACGTAGGGGGCAAGCGTTATCCGGAATAACTGGGCGTAAAGGGTGCGCAGGTGGTTTAACAAGTTAGTGGTGAAAGGCATAGGCTCAACCAATGTAAGC
TACGTAGGGGGCAAGCGTTATCCGGAATAACTGGGCGTAAAGGGTGCGCAGGTGGTTTAACAAGTTAGTGGTGAAAGGCATAGGCTCAACCAATGTAAGC
>TACGTAGGATCCGAGCGTTATCCGGAGTGACTGGGCGTAAAGAGTTGCGTAGGCGGTTTGTTAAGTGAATAGTGAAATCTGGTGGCTCAACCATACAGGC
TACGTAGGATCCGAGCGTTATCCGGAGTGACTGGGCGTAAAGAGTTGCGTAGGCGGTTTGTTAAGTGAATAGTGAAATCTGGTGGCTCAACCATACAGGC
>TACGGAGGGTGCAAGCGTTACTCGGAATCACTGGGCGTAAAGAGTGCGTAGGCGGACTAATAAGTCAGATGTGAAATCCTATGGCTTAACCATAGAACTG
TACGGAGGGTGCAAGCGTTACTCGGAATCACTGGGCGTAAAGAGTGCGTAGGCGGACTAATAAGTCAGATGTGAAATCCTATGGCTTAACCATAGAACTG
>TACGGAGGATCCAAGCGTTATCCGGAATCATTGGGTTTAAAGGGTCCGTAGGCGGTTTTGTAAGTCAGTGGTGAAATCTGGTCGCTCAACGATCAAACGG
TACGGAGGATCCAAGCGTTATCCGGAATCATTGGGTTTAAAGGGTCCGTAGGCGGTTTTGTAAGTCAGTGGTGAAATCTGGTCGCTCAACGATCAAACGG
>TACGTAGGGTGCAAGCGTTGTCCGGAATTACTGGGCGTAAAGAGCTCGTAGGCGGTTTGTCGCGTCGTCTGTGAAAACAGCAGCTCAACTGTTGGCTTGC
TACGTAGGGTGCAAGCGTTGTCCGGAATTACTGGGCGTAAAGAGCTCGTAGGCGGTTTGTCGCGTCGTCTGTGAAAACAGCAGCTCAACTGTTGGCTTGC
>TACGTAGGGGGCAAGCGTTATCCGGATTCACTGGGCGTAAAGGGAGCGCAGGCGGCATGGCAAGTCTGATGTGAAAACCCGGGGCCCAACCCCGGGCATG
TACGTAGGGGGCAAGCGTTATCCGGATTCACTGGGCGTAAAGGGAGCGCAGGCGGCATGGCAAGTCTGATGTGAAAACCCGGGGCCCAACCCCGGGCATG
>TACGTAGGGCGCAAGCGTTGTCCGGAATTATTGGGCGTAAAGAGCTCGTAGGGGCTTGTCACGTCGGTTGTGAAAGCCCGGGGCTTAACCCCGGGTCTGC
TACGTAGGGCGCAAGCGTTGTCCGGAATTATTGGGCGTAAAGAGCTCGTAGGGGCTTGTCACGTCGGTTGTGAAAGCCCGGGGCTTAACCCCGGGTCTGC
>TACGTAGGGTGCGAGCGTTGTCCGGATTTATTGGGCGTAAAGGGCTCGTAGGCGGTGTGTCGCGTCGGCCGTGAAATCCTGCCGCTTAACGGTGGGCGTG
TACGTAGGGTGCGAGCGTTGTCCGGATTTATTGGGCGTAAAGGGCTCGTAGGCGGTGTGTCGCGTCGGCCGTGAAATCCTGCCGCTTAACGGTGGGCGTG
>TACGTAGGGACCAAGCGTTGTTCGGATTTACTGGGCGTAAAGGGAGCGTAGGCGGCAATTCAAGTCAGTTGTGAAATCTTCGAGCTTAACTCGGAACGGT
TACGTAGGGACCAAGCGTTGTTCGGATTTACTGGGCGTAAAGGGAGCGTAGGCGGCAATTCAAGTCAGTTGTGAAATCTTCGAGCTTAACTCGGAACGGT
>TACAGAGGGTGCGAGCGTTAATCGGAATTACTGGGCGTAAAGCGTGCGCAGGCGGTTTTGTAAGTCTGATGTGAAATCCCCGGGCTCAACCTGGGAATTG
TACAGAGGGTGCGAGCGTTAATCGGAATTACTGGGCGTAAAGCGTGCGCAGGCGGTTTTGTAAGTCTGATGTGAAATCCCCGGGCTCAACCTGGGAATTG
>TACGGAGGATCCAAGCGTTATCCGGATTTATTGGGTTTAAAGGGTGCGTAGGCGGCCTATTAAGTCAGGAGTGAAGGACGGCAGCTTAACTGTCGCAGTG
TACGGAGGATCCAAGCGTTATCCGGATTTATTGGGTTTAAAGGGTGCGTAGGCGGCCTATTAAGTCAGGAGTGAAGGACGGCAGCTTAACTGTCGCAGTG
>TACGTAGGGGGCAAGCGTTATCCGGATTTACTGGGTGTAAAGGGAGCGTAGACGGCATGGCAAGTCTGAAGTGAAAGCCCGGGGCTCAACCGCGGGACTG
TACGTAGGGGGCAAGCGTTATCCGGATTTACTGGGTGTAAAGGGAGCGTAGACGGCATGGCAAGTCTGAAGTGAAAGCCCGGGGCTCAACCGCGGGACTG
>TACGTAGGTGGCAAGCGTTGTCCGGATTTACTGGGCGTAAAGGGAGCGTAGGTGGATATTTAAGTGGGATGTGAAATACTCGGGCTTAACCTGAGTGCTG
TACGTAGGTGGCAAGCGTTGTCCGGATTTACTGGGCGTAAAGGGAGCGTAGGTGGATATTTAAGTGGGATGTGAAATACTCGGGCTTAACCTGAGTGCTG
>TACGTAGGGTGCGAGCGTTGTCCGGAATTATTGGGCGTAAAGGGCTTGTAGGCGGTTTGTCGCGTCTGCTGTGAAAATTCGGGGCTCAACCCCGGACGTG
TACGTAGGGTGCGAGCGTTGTCCGGAATTATTGGGCGTAAAGGGCTTGTAGGCGGTTTGTCGCGTCTGCTGTGAAAATTCGGGGCTCAACCCCGGACGTG
>TACAGAGGGTGCAAGCGTTAATCGGAATTACTGGGCGTAAAGCGTGCGTAGACGGTTATGTAAGTCAGATGTGAAAGCCCCGGGCTCAACCTGGGAATTG
TACAGAGGGTGCAAGCGTTAATCGGAATTACTGGGCGTAAAGCGTGCGTAGACGGTTATGTAAGTCAGATGTGAAAGCCCCGGGCTCAACCTGGGAATTG
>TATGTAGGGTGCGAGCGTTAATCAGAATTATTGGGCGTAAAGCGAGTGCAGACGGTTACTTAAGCCAGATGTGAAATCCCCGAGCTTAACTTGGGACGTG
TATGTAGGGTGCGAGCGTTAATCAGAATTATTGGGCGTAAAGCGAGTGCAGACGGTTACTTAAGCCAGATGTGAAATCCCCGAGCTTAACTTGGGACGTG
>TACGTAGGGTGCGAGCGTTGTCCGGGATTACTGGGCGTAAAGAGCTCGTAGGTGGTTTGTTGCGTTGTTCGTGAAAACTCACAGCTCAACTGTGGGCGTG
TACGTAGGGTGCGAGCGTTGTCCGGGATTACTGGGCGTAAAGAGCTCGTAGGTGGTTTGTTGCGTTGTTCGTGAAAACTCACAGCTCAACTGTGGGCGTG
>TACGTAGGGTGTGAGCGTTGTCCGGAATTACTGGGCGTAAAGAGCTCGTAGGCGGTTTGTCACGTCGTCTGTGAAATCCTACAGCTTAACTGTGGGCGTG
TACGTAGGGTGTGAGCGTTGTCCGGAATTACTGGGCGTAAAGAGCTCGTAGGCGGTTTGTCACGTCGTCTGTGAAATCCTACAGCTTAACTGTGGGCGTG
>TGCGTAGGGTGCAAGCGTTGTCCGGAATTACTGGGCGTAAAGAGTTCGTAGGCGGTTTGTCGCGTCGTTTGTGAAAACCCGTAGCTCAACTACGGGCCTG
TGCGTAGGGTGCAAGCGTTGTCCGGAATTACTGGGCGTAAAGAGTTCGTAGGCGGTTTGTCGCGTCGTTTGTGAAAACCCGTAGCTCAACTACGGGCCTG
>GACAGAGGACGCAAGCGTTATCCGGAATGATTGGGCGTAAAGCGTCTGTAGGTGGCTTTTTAAGTCTGCTGTTAAATCCCAGGGCTTAACCCTGGATAAG
GACAGAGGACGCAAGCGTTATCCGGAATGATTGGGCGTAAAGCGTCTGTAGGTGGCTTTTTAAGTCTGCTGTTAAATCCCAGGGCTTAACCCTGGATAAG
>TACGGAGGGTGCGAGCGTTAATCAGATTTACTGGGCGTAAAGCGTGCGTAGGCGGCTTTTTAAGTCGGATGTGAAATCCCCGAGCTTAACTTGGGAATTG
TACGGAGGGTGCGAGCGTTAATCAGATTTACTGGGCGTAAAGCGTGCGTAGGCGGCTTTTTAAGTCGGATGTGAAATCCCCGAGCTTAACTTGGGAATTG
>TACGGGGGATGCAAGTGTTATCCGGAATAATTGGGCGTAAAGCGTCTGTAGGTGGTTGACCAAGTCTGTTGTTAAAAATCAGGGCTCAACCCTGATCCGG
TACGGGGGATGCAAGTGTTATCCGGAATAATTGGGCGTAAAGCGTCTGTAGGTGGTTGACCAAGTCTGTTGTTAAAAATCAGGGCTCAACCCTGATCCGG
>TACGGAGGGGGCTAGCGTTGTTCGGAATTACTGGGCGTAAAGCGCACGTAGGCGGCTTTGTAAGTTAGAGGTGAAAGCCCGGGGCTCAACTCCGGAATTG
TACGGAGGGGGCTAGCGTTGTTCGGAATTACTGGGCGTAAAGCGCACGTAGGCGGCTTTGTAAGTTAGAGGTGAAAGCCCGGGGCTCAACTCCGGAATTG
>TACGGAGGATGCGAGCGTTATCCGGATTTATTGGGTTTAAAGGGTGCGCAGGCGGGAGGTCAAGTCAGCGGTAAAATTGGGAGGCTCAACCTCTCCGAGC
TACGGAGGATGCGAGCGTTATCCGGATTTATTGGGTTTAAAGGGTGCGCAGGCGGGAGGTCAAGTCAGCGGTAAAATTGGGAGGCTCAACCTCTCCGAGC
>TACGGAGGATGCGAGCGTTATCCGGATTTATTGGGTTTAAAGGGTGCGTAGGCGGACTTGTAAGTCAGCGGTAAAATTGCGGGGCTCAACCCCGTATCGC
TACGGAGGATGCGAGCGTTATCCGGATTTATTGGGTTTAAAGGGTGCGTAGGCGGACTTGTAAGTCAGCGGTAAAATTGCGGGGCTCAACCCCGTATCGC
>TACGTAGGGTGCGAGCGTTGTCCGGAATTATTGGGCGTAAAGAGCTCGTAGGCGGCTTGTTGCGTCGGATGTGAAAGCCCGGGGCTAAACTCCGGATGGG
TACGTAGGGTGCGAGCGTTGTCCGGAATTATTGGGCGTAAAGAGCTCGTAGGCGGCTTGTTGCGTCGGATGTGAAAGCCCGGGGCTAAACTCCGGATGGG
>TACGTAGGGTGCGAGCGTTGTCCGGAATTACTGGGCGTAAAGAGCTCGTAGGTGGTTTGTCGCGTCGTCCGTGAAATCCCATGGCTTAACTGTGGGCGTG
TACGTAGGGTGCGAGCGTTGTCCGGAATTACTGGGCGTAAAGAGCTCGTAGGTGGTTTGTCGCGTCGTCCGTGAAATCCCATGGCTTAACTGTGGGCGTG
>TACGAAGGGTGCAAGCGTTACTCGGAATTACTGGGCGTAAGGCGTGCGTAGGTGGTCGTTTAAGTCTGTTGTGAAAGCCCTGGGCTCAACCTGGGAACTG
TACGAAGGGTGCAAGCGTTACTCGGAATTACTGGGCGTAAGGCGTGCGTAGGTGGTCGTTTAAGTCTGTTGTGAAAGCCCTGGGCTCAACCTGGGAACTG
>TACGGAGGATCCGAGCGTTATCCGGATTTATTGGGTTTAAAGGGAGCGTAGGCGGGACGTTGAGTCAGTTGTGAAAGTCCACGGCTCAACCGTGGAATTG
TACGGAGGATCCGAGCGTTATCCGGATTTATTGGGTTTAAAGGGAGCGTAGGCGGGACGTTGAGTCAGTTGTGAAAGTCCACGGCTCAACCGTGGAATTG
>TACGGAAGGTCCGGGCGTTATCCGGATTTATTGGGTTTAAAGGGAGCGCAGGCCGCCCCTTAAGCGTGTTGTGAAATGCCGCGGCTCAACCGTGGCACTG
TACGGAAGGTCCGGGCGTTATCCGGATTTATTGGGTTTAAAGGGAGCGCAGGCCGCCCCTTAAGCGTGTTGTGAAATGCCGCGGCTCAACCGTGGCACTG
>TACGGAGGATGCGAGCGTTATCCGGATTTATTGGGTTTAAAGGGTGCGTAGGCGGAGTGTCAAGTCAGCGGTCAAATAACGGAGCTCAACTCCGTGCCGC
TACGGAGGATGCGAGCGTTATCCGGATTTATTGGGTTTAAAGGGTGCGTAGGCGGAGTGTCAAGTCAGCGGTCAAATAACGGAGCTCAACTCCGTGCCGC
>TACGTAGGGTGCAAGCGTTGTCCGGAATTATTGGGCGTAAAGAGCTCGTAGGCGGTTTGTCGCGTCTGCTGTGAAATCCGGAGGCTCAACCTCCGGCCTG
TACGTAGGGTGCAAGCGTTGTCCGGAATTATTGGGCGTAAAGAGCTCGTAGGCGGTTTGTCGCGTCTGCTGTGAAATCCGGAGGCTCAACCTCCGGCCTG
>TACGGAGGATGCGGGCGTTATCCGGATTTATTGGGTTTAAAGGGTGCGTAGGCGGACTTGTAAGTCAGCGGTAAAACTGCGGGGCTCAACCCCGTATCGC
TACGGAGGATGCGGGCGTTATCCGGATTTATTGGGTTTAAAGGGTGCGTAGGCGGACTTGTAAGTCAGCGGTAAAACTGCGGGGCTCAACCCCGTATCGC
>TACGTAGGGTGCGAGCGTTGTCCGGAATTACTGGGCGTAAAGAGCTCGTAGGCGGTTTGTCGCGTCGTTCGTGAAATCTTGATGCTTAACGTCAAGCGTG
TACGTAGGGTGCGAGCGTTGTCCGGAATTACTGGGCGTAAAGAGCTCGTAGGCGGTTTGTCGCGTCGTTCGTGAAATCTTGATGCTTAACGTCAAGCGTG
>TACGGAGGGGGCTAGCGTTGTTCGGAATTACTGGGCGTAAAGCGCACGTAGGCGGCTTTGTAAGTAAGAGGTGAAAGCCTGGTGCTCAACACCGGAACTG
TACGGAGGGGGCTAGCGTTGTTCGGAATTACTGGGCGTAAAGCGCACGTAGGCGGCTTTGTAAGTAAGAGGTGAAAGCCTGGTGCTCAACACCGGAACTG
>TACGAAGGGTGCTAGCGTTGTTCGGAATTACTGGGCGTAAAGGGTGCGTAGGCGGATGTTTAAGTTAGAGGTGAAATCCCAGGGCTCAACCCTGGAATTG
TACGAAGGGTGCTAGCGTTGTTCGGAATTACTGGGCGTAAAGGGTGCGTAGGCGGATGTTTAAGTTAGAGGTGAAATCCCAGGGCTCAACCCTGGAATTG
>TACGTAGGTGGCAAGCGTTGTCCGGATTTACTGGGCGTAAAGGGAGCGTAGGTGGATATTTAAGTGGGATGTGAAATACCCGGGCTTAACCTGGGTGCTG
TACGTAGGTGGCAAGCGTTGTCCGGATTTACTGGGCGTAAAGGGAGCGTAGGTGGATATTTAAGTGGGATGTGAAATACCCGGGCTTAACCTGGGTGCTG
>TACAGAGGGTGCAAGCGTTAATCGGATTTACTGGGCGTAAAGCGTGCGTAGGTGGCCAATTAAGTCAAATGTGAAATCCCCGAGCTTAACTTGGGAATTG
TACAGAGGGTGCAAGCGTTAATCGGATTTACTGGGCGTAAAGCGTGCGTAGGTGGCCAATTAAGTCAAATGTGAAATCCCCGAGCTTAACTTGGGAATTG
>TACGGAGGGTGCAAGCGTTGTCCGGATTTATTGGGTTTAAAGGGTGCGTAGGCGGCCTAATAAGTCAGTGGTGAAAGCCTCCAGCTTAACTGGAGAACTG
TACGGAGGGTGCAAGCGTTGTCCGGATTTATTGGGTTTAAAGGGTGCGTAGGCGGCCTAATAAGTCAGTGGTGAAAGCCTCCAGCTTAACTGGAGAACTG
>TACGGAGGATGCGAGCGTTATCCGGATTTATTGGGTTTAAAGGGTGCGTAGGCGGGCAGTCAAGTCAGCGGTAAAAATGCGGTGCTCAACGCCGTACAGC
TACGGAGGATGCGAGCGTTATCCGGATTTATTGGGTTTAAAGGGTGCGTAGGCGGGCAGTCAAGTCAGCGGTAAAAATGCGGTGCTCAACGCCGTACAGC
>TACGTAGGGTGCAAGCGTTGTCCGGAATTACTGGGCGTAAAGAGCTCGTAGGCGGTTTGTCACGTCGTCTGTGAAAACCCGAGGCTTAACCTCGGGCCTG
TACGTAGGGTGCAAGCGTTGTCCGGAATTACTGGGCGTAAAGAGCTCGTAGGCGGTTTGTCACGTCGTCTGTGAAAACCCGAGGCTTAACCTCGGGCCTG
>TACGGAGGGTGCAAGCGTTAATCGGAATTACTGGGCGTAAAGCGCACGCAGGCGGTCTGTCAAGTCGGATGTGAAATCCCCGGGCTCAGCCTGGGAACTG
TACGGAGGGTGCAAGCGTTAATCGGAATTACTGGGCGTAAAGCGCACGCAGGCGGTCTGTCAAGTCGGATGTGAAATCCCCGGGCTCAGCCTGGGAACTG
>TACGTAGGTGGCAAGCGTTATCCGGAATGATTGGGCGTAAAGGGTGCGCAGGCGGGCAGGCAAGTCTTTTGTGAAACGTACAGGCTCAACCTGCACTGGC
TACGTAGGTGGCAAGCGTTATCCGGAATGATTGGGCGTAAAGGGTGCGCAGGCGGGCAGGCAAGTCTTTTGTGAAACGTACAGGCTCAACCTGCACTGGC
>TACGTAGGGTGCGAGCGTTGTCCGGAATTACTGGGCGTAAGGAGTTCGTAGGCGGTTTGTCGCGTCGTTCGTGAAAACTTGGGGCTTAACTCCAAGCGTG
TACGTAGGGTGCGAGCGTTGTCCGGAATTACTGGGCGTAAGGAGTTCGTAGGCGGTTTGTCGCGTCGTTCGTGAAAACTTGGGGCTTAACTCCAAGCGTG
>TACAGAGGGTGCGAGCGTTAATCGGATTTACTGGGCGTAAAGCGTGCGTAGGCGGCTTTTTAAGTCGGATGTGAAATCCCCGAGTTTAACTTGGGAATTG
TACAGAGGGTGCGAGCGTTAATCGGATTTACTGGGCGTAAAGCGTGCGTAGGCGGCTTTTTAAGTCGGATGTGAAATCCCCGAGTTTAACTTGGGAATTG
>TACGTAGGGTGCAAGCGTTGTCCGGAATTATTGGGCGTAAAGAGCTCGTAGGCGGTTTGTCGCGTCTGCTGTGAAACCCCGAGGCTCAACCTCGGGCCTG
TACGTAGGGTGCAAGCGTTGTCCGGAATTATTGGGCGTAAAGAGCTCGTAGGCGGTTTGTCGCGTCTGCTGTGAAACCCCGAGGCTCAACCTCGGGCCTG
>CACGGAGGGTGCAAGCGTTAATCGGAATTACTGGGCGTAAAGCGCACGCAGGCGGTCTGTCAAGTCGGATGTGAAATCCCCGGGCTCAACCTGGGAACTG
CACGGAGGGTGCAAGCGTTAATCGGAATTACTGGGCGTAAAGCGCACGCAGGCGGTCTGTCAAGTCGGATGTGAAATCCCCGGGCTCAACCTGGGAACTG
>CACGTAGGGTGCGAGCGTTGTCCGGAATTACTGGGCGTAAAGAGCTCGTAGGTGGTTTGTCGCGTCGTCTGTGAAATTCCGGGGCTTAACTCCGGATGGG
CACGTAGGGTGCGAGCGTTGTCCGGAATTACTGGGCGTAAAGAGCTCGTAGGTGGTTTGTCGCGTCGTCTGTGAAATTCCGGGGCTTAACTCCGGATGGG
>TACGTAGGGTGCGAGCGTTGTCCGGAGTTATTGGGCGTAAAGAGCTCGTAGGCGGCGTGTCGCGTCGGATGTGAAAGCCCGGGGCTTAACCCCGGGTTGG
TACGTAGGGTGCGAGCGTTGTCCGGAGTTATTGGGCGTAAAGAGCTCGTAGGCGGCGTGTCGCGTCGGATGTGAAAGCCCGGGGCTTAACCCCGGGTTGG
>TACGGAGGATGCGAGCGTTATCCGGATTTATTGGGTTTAAAGGGTGCGTAAGCGGGCTGTTAAGTCAGCGGTAAAAGCCCGGGGCTCAACCCCGGCGAGC
TACGGAGGATGCGAGCGTTATCCGGATTTATTGGGTTTAAAGGGTGCGTAAGCGGGCTGTTAAGTCAGCGGTAAAAGCCCGGGGCTCAACCCCGGCGAGC
>TACGGAGGATGCGAGCGTTATCCGGATTTATTGGGTTTAAAGGGTGCGTAGGCGGGCTGTTAAGTCAGCGGTAAAAGCCCGGGGCTCAACCCCGGCGAGC
TACGGAGGATGCGAGCGTTATCCGGATTTATTGGGTTTAAAGGGTGCGTAGGCGGGCTGTTAAGTCAGCGGTAAAAGCCCGGGGCTCAACCCCGGCGAGC
>TACGTAGGGTGCGAGCGTTGTCCGGAATTACTGGGCGTAAAGAGCTTGTAGGCGGCCTGTCACGTCTTCTGTGAAAACTTGGGGCTCAACCTTAAGCTTG
TACGTAGGGTGCGAGCGTTGTCCGGAATTACTGGGCGTAAAGAGCTTGTAGGCGGCCTGTCACGTCTTCTGTGAAAACTTGGGGCTCAACCTTAAGCTTG
>TACGTAGGGTGCGAGCGTTGTCCGGAATTACTGGGCGTAAAGAGCCCGTAGGTGGTTTGTCGCGTCGTCTGTGAAATCCCGGGGCTTAACTTCGGGCGTG
TACGTAGGGTGCGAGCGTTGTCCGGAATTACTGGGCGTAAAGAGCCCGTAGGTGGTTTGTCGCGTCGTCTGTGAAATCCCGGGGCTTAACTTCGGGCGTG
>TACGTAGGGCGCGAGCGTTATCCGTAATTATTGGGCGTAAAGAGCTCGTAGGCGGTTTGTCGCGTCTGCCGTGAAAGTCCGGGGCTTAACCCCGGATCTG
TACGTAGGGCGCGAGCGTTATCCGTAATTATTGGGCGTAAAGAGCTCGTAGGCGGTTTGTCGCGTCTGCCGTGAAAGTCCGGGGCTTAACCCCGGATCTG
>TACGTAGGGTGCAAGCGTTAATCGGAATTACTGGGCGTAAAGCGTGCGCAGGCGGTTTTGTAAGTCTGACGTGAAAGCCCCGGGCTCAACCTGGGAATTG
TACGTAGGGTGCAAGCGTTAATCGGAATTACTGGGCGTAAAGCGTGCGCAGGCGGTTTTGTAAGTCTGACGTGAAAGCCCCGGGCTCAACCTGGGAATTG
>TACGTAGGTGGCAGGCGTTGTCCGGATTTATTGGGCGTAAAGCGAGCGCAGGCGGTTCCTTAAGTCTGATGTGAAAGCCCCCGGCTCAACCGGGGAAGGT
TACGTAGGTGGCAGGCGTTGTCCGGATTTATTGGGCGTAAAGCGAGCGCAGGCGGTTCCTTAAGTCTGATGTGAAAGCCCCCGGCTCAACCGGGGAAGGT
>TACGGAGGGTGCAAGCGTTAATCGAAATTACTGGGCGTAAAGCGCACGCAGGCGGTTGATTAAGTTAGATGTGAAATCCCCGGGCCTAACCTGGGAATGG
TACGGAGGGTGCAAGCGTTAATCGAAATTACTGGGCGTAAAGCGCACGCAGGCGGTTGATTAAGTTAGATGTGAAATCCCCGGGCCTAACCTGGGAATGG
>TACGGAGGGTGCAAGCGTTAATCGAAATTACTGGGCGTAAAGCGCACGCAGGCGGTTGATTAAGTTAGATGTGAAATCCCCGGGCTTAACCTGGGAATGG
TACGGAGGGTGCAAGCGTTAATCGAAATTACTGGGCGTAAAGCGCACGCAGGCGGTTGATTAAGTTAGATGTGAAATCCCCGGGCTTAACCTGGGAATGG
>TACGGAGGGTGCAAGCGTTAATCGGAATTACTAGGCGTAAAGCGCACGCAGGCGGTTTGTTAAGTCAGATGTGAAATCCCCGGGCTCAACCTGGGAACTG
TACGGAGGGTGCAAGCGTTAATCGGAATTACTAGGCGTAAAGCGCACGCAGGCGGTTTGTTAAGTCAGATGTGAAATCCCCGGGCTCAACCTGGGAACTG
>TACGTAGGGTGCGAGCGTTGTCCGGAATTACTGGGCGTAAAGAGCTCGTAGGTGGTTTGTCGCGTCGTCTGTGAGATTCCGGGGCTTAACTCCGGATGGG
TACGTAGGGTGCGAGCGTTGTCCGGAATTACTGGGCGTAAAGAGCTCGTAGGTGGTTTGTCGCGTCGTCTGTGAGATTCCGGGGCTTAACTCCGGATGGG
>TACAGAGGGTGCAAGCGTTAATCGGAATTACTGGGCGTAAAGCGCGCGTAGGTGGTTTGTTAAGTTGAATGTGAAAGCCCCGGGCTCAACCTGGGAACTG
TACAGAGGGTGCAAGCGTTAATCGGAATTACTGGGCGTAAAGCGCGCGTAGGTGGTTTGTTAAGTTGAATGTGAAAGCCCCGGGCTCAACCTGGGAACTG
>TACGTAGGGGGCAAGCGTTATCCGGATTCACTGGGCGTAAAGGGAGCGCAGGCGGCACGGCAAGTCTGATGTGAAAACCCGGGGCTCAACCCCGGGACTG
TACGTAGGGGGCAAGCGTTATCCGGATTCACTGGGCGTAAAGGGAGCGCAGGCGGCACGGCAAGTCTGATGTGAAAACCCGGGGCTCAACCCCGGGACTG
>TACGTGGGGTGCAAGCGTTATCCGGAATTATTGGGCGTAAAGGGCTCGTAGGCGGTTCGTCGCGTCCGGTGTGATAGTCCATCGCTTAACGGTGGATCCG
TACGTGGGGTGCAAGCGTTATCCGGAATTATTGGGCGTAAAGGGCTCGTAGGCGGTTCGTCGCGTCCGGTGTGATAGTCCATCGCTTAACGGTGGATCCG
>TACGTAGGGTGCGAGCGTTAATCGGAATTACTGGGCGTAAAGCGTGCGCAGGCGGTTTGCTAAGACAGATGTGAAATCCCCGGGCTCAACCTGGGAACTG
TACGTAGGGTGCGAGCGTTAATCGGAATTACTGGGCGTAAAGCGTGCGCAGGCGGTTTGCTAAGACAGATGTGAAATCCCCGGGCTCAACCTGGGAACTG
>TACGTAGGGGGCAAGCGTTGTCCGGAATTATTGGGCGTAAAGGGCGTGCAGGCGGTTTCTTAAGTCTGATGTGAAATCTTGTGGCTTAACCACAAGCGGT
TACGTAGGGGGCAAGCGTTGTCCGGAATTATTGGGCGTAAAGGGCGTGCAGGCGGTTTCTTAAGTCTGATGTGAAATCTTGTGGCTTAACCACAAGCGGT
>TACGTAGGGTGCGAGCGTTAATCGGATTTACTGGGCGTAAAGCGTGCGCAGGCGGCCCGTTAAGACAGGTGTGAAATCCCTGGGCTCAACCTAGGAATTG
TACGTAGGGTGCGAGCGTTAATCGGATTTACTGGGCGTAAAGCGTGCGCAGGCGGCCCGTTAAGACAGGTGTGAAATCCCTGGGCTCAACCTAGGAATTG
>TACAGAGGGTGCGAGCGTTAATCGGATTTACTGGGCGTAAAGCGTGCGTAGGCGGCCAATTAAGTCAAATGTGAGATCCCCGAGCTTAACTTGGGAATTG
TACAGAGGGTGCGAGCGTTAATCGGATTTACTGGGCGTAAAGCGTGCGTAGGCGGCCAATTAAGTCAAATGTGAGATCCCCGAGCTTAACTTGGGAATTG
>TACAGAGGGTGCAAGCGTTAATCGGAATTACTGGGCGTAAAGCGAGCGTAGGTGGCTTGATAAGTCAGATGTGAAAGCCCCGGGCTCAACCTGGGAACGG
TACAGAGGGTGCAAGCGTTAATCGGAATTACTGGGCGTAAAGCGAGCGTAGGTGGCTTGATAAGTCAGATGTGAAAGCCCCGGGCTCAACCTGGGAACGG
>TACGTAGGGCGCAAGCGTTGTCCGGAATTATTGGGCGTAAAGAGCTCGTAGGCGGTCTGTCGCGTCTGCTGTGAAAACTCGAGGCTCAACCTCGGGCTTG
TACGTAGGGCGCAAGCGTTGTCCGGAATTATTGGGCGTAAAGAGCTCGTAGGCGGTCTGTCGCGTCTGCTGTGAAAACTCGAGGCTCAACCTCGGGCTTG
>TACATAGGTCGCAAGCGTTATCCGGAATTATTGGGCGTAAAGAGTTCGTAGGTTGTTTGTTAAGTCTGGAGTTAAAGCCCGAAGCTCAACTTCGGTTCGC
TACATAGGTCGCAAGCGTTATCCGGAATTATTGGGCGTAAAGAGTTCGTAGGTTGTTTGTTAAGTCTGGAGTTAAAGCCCGAAGCTCAACTTCGGTTCGC
>CACGTAGGTAGCAAGCGTTGTCCGGAATTATTGGGCGTAAAGGGCTCGCAGGCGGTTTCTTAAGTCTGATGTGAAAGCCCCCGGCTCAACAGGGGAGGGT
CACGTAGGTAGCAAGCGTTGTCCGGAATTATTGGGCGTAAAGGGCTCGCAGGCGGTTTCTTAAGTCTGATGTGAAAGCCCCCGGCTCAACAGGGGAGGGT
>TACGTAGGGCGCAAGCGTTATCCGGAATTATTGGGCGTAAAGAGCTCGTAGGCGGTTTGTAGCGTCTGCTGTGAAATCCCGAGGCTCAACCTCGGGTCTG
TACGTAGGGCGCAAGCGTTATCCGGAATTATTGGGCGTAAAGAGCTCGTAGGCGGTTTGTAGCGTCTGCTGTGAAATCCCGAGGCTCAACCTCGGGTCTG
>TACGAAGTGTGCGAGCGTTATCCGGAATTATTGGGCGTAAAGAGCTCGTAGGCGGTTTGTCGCGTCTGTCGTGAAAGTCCGGGGCTTAACCCCGGATCTG
TACGAAGTGTGCGAGCGTTATCCGGAATTATTGGGCGTAAAGAGCTCGTAGGCGGTTTGTCGCGTCTGTCGTGAAAGTCCGGGGCTTAACCCCGGATCTG
>TACGGAAGGTCCGGGCGTTATCCGGATTTATTGGGTTTAAAGGGAGCGTAGGCTGTCTATTAAGCGTGTTGTGAAATTTACCGGCTCAACCGGTGGCTTG
TACGGAAGGTCCGGGCGTTATCCGGATTTATTGGGTTTAAAGGGAGCGTAGGCTGTCTATTAAGCGTGTTGTGAAATTTACCGGCTCAACCGGTGGCTTG
>GACAGAGGATGCAAGCGTTATCCGGAATGATTGGGCGTAAAGCGTCTGTAGGTGGCTTTTCAAGTCCGCCGTCAAATCCCCGGGCTCAACCCTGGACAGG
GACAGAGGATGCAAGCGTTATCCGGAATGATTGGGCGTAAAGCGTCTGTAGGTGGCTTTTCAAGTCCGCCGTCAAATCCCCGGGCTCAACCCTGGACAGG
>TACGGAGGGTGCGAGCGTTAATCGGAATAACTGGGCGTAAAGGGCACGCAGGAGGTTGATTAAGTGAGATGTGAAAGCCCCGAGCTTAACTTGGGAATTG
TACGGAGGGTGCGAGCGTTAATCGGAATAACTGGGCGTAAAGGGCACGCAGGAGGTTGATTAAGTGAGATGTGAAAGCCCCGAGCTTAACTTGGGAATTG
>TACGGAAGGTCCGGGCGTTATCCGGATTTATTGGGTTTAAAGGGAGCGTAGGCTGTCTATTTAGCGTGTTGTGAAATTTACCGGCTCAACCGGTGGCTTG
TACGGAAGGTCCGGGCGTTATCCGGATTTATTGGGTTTAAAGGGAGCGTAGGCTGTCTATTTAGCGTGTTGTGAAATTTACCGGCTCAACCGGTGGCTTG
>TACGTAGGTGGCAAGCGTTGTCCGGATTTATTGGGCGTAAAGGGAACGCAGGCGGTCTTTTAAGTCTGATGTGAAAGCCTTCGGCTTAACCGGAGTAGTG
TACGTAGGTGGCAAGCGTTGTCCGGATTTATTGGGCGTAAAGGGAACGCAGGCGGTCTTTTAAGTCTGATGTGAAAGCCTTCGGCTTAACCGGAGTAGTG
>TACGTAGGGTACAAGCGTTGTCCGGAATTATTGGGCGTAAAGAGCTCGTAGGTGGTTTGTCGCGTCTGCTGTGGAATCGTGCCGCTTAACGGTGCGCGTG
TACGTAGGGTACAAGCGTTGTCCGGAATTATTGGGCGTAAAGAGCTCGTAGGTGGTTTGTCGCGTCTGCTGTGGAATCGTGCCGCTTAACGGTGCGCGTG
>TACGTAGGTGGCAAGCGTTGTCCGGAATTATTGGGCGTAAAGCGCGCGCAGGCGGTTCCTTAAGTCTGATGTGAAAGCCCACGGCTCAACCGTGGAGGGT
TACGTAGGTGGCAAGCGTTGTCCGGAATTATTGGGCGTAAAGCGCGCGCAGGCGGTTCCTTAAGTCTGATGTGAAAGCCCACGGCTCAACCGTGGAGGGT
>TACGTAGGGGGCGAGCGTTGTCCGGAATTATTGGGCGTAAAGCGCGCGCAGGCGGTCCCTTAAGTCTGATGTGAAAGCCCACAGCTCAACCGTGGAGGGT
TACGTAGGGGGCGAGCGTTGTCCGGAATTATTGGGCGTAAAGCGCGCGCAGGCGGTCCCTTAAGTCTGATGTGAAAGCCCACAGCTCAACCGTGGAGGGT
>TACGTAGGTGGCAAGCGTTGTCCGGATTTATTGGGTTTAAAGGGTGCGTAGGCGGCTTTATAAGTCAGTGGTGAAAGCCGATCGCTTAACGATCGAACTG
TACGTAGGTGGCAAGCGTTGTCCGGATTTATTGGGTTTAAAGGGTGCGTAGGCGGCTTTATAAGTCAGTGGTGAAAGCCGATCGCTTAACGATCGAACTG
>TACGGAGGGGGCTAGCGTTGTTCGGAATTACTGGGCGTAAAGCGCACGTAGGCGGCTTTGTAAGTTAGGGGTGAAAGCCCGGGGCTCAACTCCGGAACTG
TACGGAGGGGGCTAGCGTTGTTCGGAATTACTGGGCGTAAAGCGCACGTAGGCGGCTTTGTAAGTTAGGGGTGAAAGCCCGGGGCTCAACTCCGGAACTG
>TACGTAGGAGGCGAGCGTTGTCCGGAATTATTGGGCGTAAAGCGCGCGCAGGCGGTCCCTTAAGTCTGATGTGAAAGCCCACGGCTCAACCGTGGAGGGT
TACGTAGGAGGCGAGCGTTGTCCGGAATTATTGGGCGTAAAGCGCGCGCAGGCGGTCCCTTAAGTCTGATGTGAAAGCCCACGGCTCAACCGTGGAGGGT
>TACGGAGGGTGCGAGCGTTAATCGGAATTACTGGGCGTAAAGCGCGCGTAGGTGGCTTGATAAGCCGGTTGTGAAAGCCCCGGGCTCAACCTGGGAACGG
TACGGAGGGTGCGAGCGTTAATCGGAATTACTGGGCGTAAAGCGCGCGTAGGTGGCTTGATAAGCCGGTTGTGAAAGCCCCGGGCTCAACCTGGGAACGG
>TACGTAGGTCCCGAGCGTTGTCCGGATTTATTGGGCGTAAAGCGAGCGCAGGCGGTTAGATAAGTCTGAAGTTAAAGGCAGTGGCTCAACCATTGTAGGC
TACGTAGGTCCCGAGCGTTGTCCGGATTTATTGGGCGTAAAGCGAGCGCAGGCGGTTAGATAAGTCTGAAGTTAAAGGCAGTGGCTCAACCATTGTAGGC
>TACGTAGGGTGCGAGCGTTAATCGGAATTACTGGGCGTAAAGCGTGCGCAGGCGGTTATATAAGACAGATGTGAAATCCCCGGGCTCAACCTGGGAACTG
TACGTAGGGTGCGAGCGTTAATCGGAATTACTGGGCGTAAAGCGTGCGCAGGCGGTTATATAAGACAGATGTGAAATCCCCGGGCTCAACCTGGGAACTG
>TACGTAGGGTGCGAGCGTTGTCCGGAATTACTGGGCGCAAGGAGCTCGTAGGTGGTTTGTCGCGTCGTTTGTGTAAGCCCGCAGCTTAACTGCGGGACTG
TACGTAGGGTGCGAGCGTTGTCCGGAATTACTGGGCGCAAGGAGCTCGTAGGTGGTTTGTCGCGTCGTTTGTGTAAGCCCGCAGCTTAACTGCGGGACTG
>TACGTAGGGTGCAAGCGTTGTCCGGAATTATTGGGCGTAAAGAGCTCGTAGGCGGTTCGTCGCGTCGGCTGTGAAATCCCGAGGCTCAACCTCGGGCCTG
TACGTAGGGTGCAAGCGTTGTCCGGAATTATTGGGCGTAAAGAGCTCGTAGGCGGTTCGTCGCGTCGGCTGTGAAATCCCGAGGCTCAACCTCGGGCCTG
>TACGGAGGATCCGAGCGTTATCCGGATTTATTGGGTTTAAAGGGAGCGTAGGTGGATTGTTAAGTCAGTTGTGAAAGTTTGCGGCTCAACCGTAAAATTG
TACGGAGGATCCGAGCGTTATCCGGATTTATTGGGTTTAAAGGGAGCGTAGGTGGATTGTTAAGTCAGTTGTGAAAGTTTGCGGCTCAACCGTAAAATTG
>TACGTAGGTCCCGAGCGTTGTCCGGATTTATTGGGCGTAAAGCGAGCGCAGGTGGTTTATTAAGTCTGGTGTAAAAGGCAGTGGCTCAACTATTGTATGC
TACGTAGGTCCCGAGCGTTGTCCGGATTTATTGGGCGTAAAGCGAGCGCAGGTGGTTTATTAAGTCTGGTGTAAAAGGCAGTGGCTCAACTATTGTATGC
>TACGAAGGGGGCGAGCGTTGTTCGGATTTACTGGGCGTAAAGGGCGCGCAGGCGGCCATGTTTGTCAGGCGTGAAAGCCCCGGGCTTAACCTGGGAACCG
TACGAAGGGGGCGAGCGTTGTTCGGATTTACTGGGCGTAAAGGGCGCGCAGGCGGCCATGTTTGTCAGGCGTGAAAGCCCCGGGCTTAACCTGGGAACCG
>TACGTAGGGCGCGAGCGTTGTCCGGAATTATTGGGCGTAAAGGGCTCGTAGGCGGCTTGTCGCGTCTGCTGTGAAAACGCGGGGCTCAACTCCGCGCGTG
TACGTAGGGCGCGAGCGTTGTCCGGAATTATTGGGCGTAAAGGGCTCGTAGGCGGCTTGTCGCGTCTGCTGTGAAAACGCGGGGCTCAACTCCGCGCGTG
>TACGTAGGGTGCGAGCGTTGTCCGGAATTACTGGGCGTAAAGAGCTCGTAGGCGGTTTGTCGCGTCGTCTGTGAAATCCTACAGCTTAACTGTGGGCGTG
TACGTAGGGTGCGAGCGTTGTCCGGAATTACTGGGCGTAAAGAGCTCGTAGGCGGTTTGTCGCGTCGTCTGTGAAATCCTACAGCTTAACTGTGGGCGTG
>TACGTAGGGAGCGAGCGTTATCCGGATTTATTGGGTGTAAAGGGTGCGTAGACGGGTCTACAAGTTAGTTGTGAAATCCCTCGGCTCAACTGAGGAACTG
TACGTAGGGAGCGAGCGTTATCCGGATTTATTGGGTGTAAAGGGTGCGTAGACGGGTCTACAAGTTAGTTGTGAAATCCCTCGGCTCAACTGAGGAACTG
>TACAGAGGGTGCAAGCGTTAATCGGATTTACTGGGCGTAAAGCGCGCGTAGGTGGCCAATTAAGTCAAATGTGAGATCCCCGAGCTTAACTTGGGAATTG
TACAGAGGGTGCAAGCGTTAATCGGATTTACTGGGCGTAAAGCGCGCGTAGGTGGCCAATTAAGTCAAATGTGAGATCCCCGAGCTTAACTTGGGAATTG
>TACGGAGGGAGCTAGCGTTGTTCGGAATTACTGGGCGTAAAGCGCACGTAGGCGGCTTTCTAAGTCAGAGGTGAAATCCCGGGGCTCAACTCCGGAACTG
TACGGAGGGAGCTAGCGTTGTTCGGAATTACTGGGCGTAAAGCGCACGTAGGCGGCTTTCTAAGTCAGAGGTGAAATCCCGGGGCTCAACTCCGGAACTG
>TACGGAGGATGCGAGCGTTATCCGGATTTATTGGGCTTAAAGGGTGCGTAGGCGGCGAGTTAAGTCAGCGGTAAAAGCCCGGGGCTCAACCCCGGCCCGC
TACGGAGGATGCGAGCGTTATCCGGATTTATTGGGCTTAAAGGGTGCGTAGGCGGCGAGTTAAGTCAGCGGTAAAAGCCCGGGGCTCAACCCCGGCCCGC
>TACGGAGGATGCGAGCGTTATCCGGATTTATTGGGTTTAAAGGGTGCGCAGGCGGACTCTTAAGTCAGCGGTAAAATTGTGAGGCTCAACCTCGCCGAGC
TACGGAGGATGCGAGCGTTATCCGGATTTATTGGGTTTAAAGGGTGCGCAGGCGGACTCTTAAGTCAGCGGTAAAATTGTGAGGCTCAACCTCGCCGAGC
>TACGGAGGATGCGAGCGTTATCCGGATTTATTGGGTTTAAAGGGTGCGCAGGCGGAAGGTCAAGTCAGCGGTAAAATTGGGAGGCTCAACCTCTCCGAGC
TACGGAGGATGCGAGCGTTATCCGGATTTATTGGGTTTAAAGGGTGCGCAGGCGGAAGGTCAAGTCAGCGGTAAAATTGGGAGGCTCAACCTCTCCGAGC
>TACGTAGGGCGCAAGCGTTGTCCGGAATTATTGGGCGTAAAGAGCTTGTAGGTGGCTTGTCGCGTCTGCCGTGAAAATCCAAGGCTCAACCTTGGACGTG
TACGTAGGGCGCAAGCGTTGTCCGGAATTATTGGGCGTAAAGAGCTTGTAGGTGGCTTGTCGCGTCTGCCGTGAAAATCCAAGGCTCAACCTTGGACGTG
>TACGAAGGGGGCTAGCGTTGCTCGGAATCACTGGGCGTAAAGCGCACGTAGGCGGATCGTTAAGTCAGGGGTGAGATCCTGGAGCTCAACTCCAGAACTG
TACGAAGGGGGCTAGCGTTGCTCGGAATCACTGGGCGTAAAGCGCACGTAGGCGGATCGTTAAGTCAGGGGTGAGATCCTGGAGCTCAACTCCAGAACTG
>TACGAAGTGGGCTAGCGTTGCTCGGAATCACTGGGCGTAAAGGGCGCGTAGGCGGCGTTTTAAGTCGGGGGTGAAAGCCTGTGGCTCAACCACAGAATGG
TACGAAGTGGGCTAGCGTTGCTCGGAATCACTGGGCGTAAAGGGCGCGTAGGCGGCGTTTTAAGTCGGGGGTGAAAGCCTGTGGCTCAACCACAGAATGG
>TACGTAGGGGGCAAGCGTTATCCGGATTTACTGGGTGTAAAGGGAGCGTAGACGGCATTGCAAGTCTGAAGTGAAAGCCCGGGGCTCAACCCCGGGACTG
TACGTAGGGGGCAAGCGTTATCCGGATTTACTGGGTGTAAAGGGAGCGTAGACGGCATTGCAAGTCTGAAGTGAAAGCCCGGGGCTCAACCCCGGGACTG
>TACGGAGGATGCGAGCGTTATCCGGATTTATTGGGTTTAAAGGGTGCGCAGGCGGGACTTCAAGTCAGCGGTAAAATTGCGGGGCTCAACCCCGTCGAGC
TACGGAGGATGCGAGCGTTATCCGGATTTATTGGGTTTAAAGGGTGCGCAGGCGGGACTTCAAGTCAGCGGTAAAATTGCGGGGCTCAACCCCGTCGAGC
>TACATAGGTCGCGAGCGTTATCCGGAATTATTGGGCGTAAAGAGTTCGTAGGTGGTTTGTTAAGTCTGAAGTTAAATCCAAAAGCTCAACTTTTGCTCGC
TACATAGGTCGCGAGCGTTATCCGGAATTATTGGGCGTAAAGAGTTCGTAGGTGGTTTGTTAAGTCTGAAGTTAAATCCAAAAGCTCAACTTTTGCTCGC
>TACGTAGGTGGCAAGCGTTGTCCGGATTTACTGGGTGTAAAGGGCGTGCAGCCGGGCTGACAAGTCAGATGTGAAATCCACAGGCTTAACCTGTGAACTG
TACGTAGGTGGCAAGCGTTGTCCGGATTTACTGGGTGTAAAGGGCGTGCAGCCGGGCTGACAAGTCAGATGTGAAATCCACAGGCTTAACCTGTGAACTG
>TACGTAGGGTACGAGCGTTGTCCGGAATTATTGGGCATAAAGAGCTCGCAGGTGGTTGGTCACGTCTGCTGTGGAAACGCAACGCTTAACGTTGCGCGTG
TACGTAGGGTACGAGCGTTGTCCGGAATTATTGGGCATAAAGAGCTCGCAGGTGGTTGGTCACGTCTGCTGTGGAAACGCAACGCTTAACGTTGCGCGTG
>TACGGAGGATGCGAGCGTTATCCGGATTTATTGGGTTTAAAGGGTGCGCAGGCGGGCTGTTAAGTCAGCGGCAAAATTGCGGGGCTCAACCCCGTCGAGC
TACGGAGGATGCGAGCGTTATCCGGATTTATTGGGTTTAAAGGGTGCGCAGGCGGGCTGTTAAGTCAGCGGCAAAATTGCGGGGCTCAACCCCGTCGAGC
>TACGTAGGGTGCGAGCGTTAATCGGAATTATTGGGCGTAAAGCGAGTGCAGACGGCTATTTAAGCCAGATGTGAAATCCCCGAGCTCAACTTGGGACGTG
TACGTAGGGTGCGAGCGTTAATCGGAATTATTGGGCGTAAAGCGAGTGCAGACGGCTATTTAAGCCAGATGTGAAATCCCCGAGCTCAACTTGGGACGTG
>TACGGAGGATGCGAGCGTTATCCGGATTTATTGGGTTTAAAGGGTGCGTAGGCGGATTGTTAAGTCTGCGGTAAAATGTCGGGGCTCAACCCCGGCCGGC
TACGGAGGATGCGAGCGTTATCCGGATTTATTGGGTTTAAAGGGTGCGTAGGCGGATTGTTAAGTCTGCGGTAAAATGTCGGGGCTCAACCCCGGCCGGC
>TACGTAGGGGGCAAGCGTTGTCCGGAATCATTGGGCGTAAAGCGCGTGTAGGCGGTTCGATGAGTCTGCTGTGAAAGTCCAGGGCTCAACCCTGGGATGC
TACGTAGGGGGCAAGCGTTGTCCGGAATCATTGGGCGTAAAGCGCGTGTAGGCGGTTCGATGAGTCTGCTGTGAAAGTCCAGGGCTCAACCCTGGGATGC
>TACGGAGGGTGCAAGCGTTATCCGGATTTATTGGGTTTAAAGGGTCCGTAGGCGGATCGATAAGTCAGTGGTGAAATCCTGCAGCTTAACTGTAGAATTG
TACGGAGGGTGCAAGCGTTATCCGGATTTATTGGGTTTAAAGGGTCCGTAGGCGGATCGATAAGTCAGTGGTGAAATCCTGCAGCTTAACTGTAGAATTG
>TACGGAGGATCCGAGCGTTATCCGGAATTACTGGGCGTAAAGAGCTCGTAGGCGGTTTGTCGCGTCGTCTGTGAAAACCAGCGGCTCAACTGTTGGCTTG
TACGGAGGATCCGAGCGTTATCCGGAATTACTGGGCGTAAAGAGCTCGTAGGCGGTTTGTCGCGTCGTCTGTGAAAACCAGCGGCTCAACTGTTGGCTTG
>TACGTAGGGGGCGAGCGTTATCCGGATTTATTGGGTGTAAAGGGTGCGTAGACGGGAAAATAAGTTAGTTGTGAAATCCCTCGGCTCAACTGAGGAACTG
TACGTAGGGGGCGAGCGTTATCCGGATTTATTGGGTGTAAAGGGTGCGTAGACGGGAAAATAAGTTAGTTGTGAAATCCCTCGGCTCAACTGAGGAACTG
>TACGTAGGGAGCAAGCGTTATCCGGAATTACTGGGTGTAAAGGGTGCGTAGGCGGCCAGATAAGTCACGAGTGAAATTTTGGGGCTCAACCCCAAAGCTG
TACGTAGGGAGCAAGCGTTATCCGGAATTACTGGGTGTAAAGGGTGCGTAGGCGGCCAGATAAGTCACGAGTGAAATTTTGGGGCTCAACCCCAAAGCTG
>GACGAAGGGGGCTAGCGTTGTTCGGAATTACTGGGCGTAAAGCGAGTGTAGGTGGTTGTTCAAGTTGGATGTGAAAGCCTTGAGCTCAACTCAAGAAATG
GACGAAGGGGGCTAGCGTTGTTCGGAATTACTGGGCGTAAAGCGAGTGTAGGTGGTTGTTCAAGTTGGATGTGAAAGCCTTGAGCTCAACTCAAGAAATG
>TACGTAGGGTGCAAGCGTTGTCCGGAATTACTGGGCGTAAAGAGTTCGTAGGCGGTTTGTCGCGTCGTTTGTGAAAACCCATAGCTCAACTACGGGCCTG
TACGTAGGGTGCAAGCGTTGTCCGGAATTACTGGGCGTAAAGAGTTCGTAGGCGGTTTGTCGCGTCGTTTGTGAAAACCCATAGCTCAACTACGGGCCTG
>TACGAAGGGGGCTAGCGTTGCTCGGAATCACTGGGCGTAAAGGGCGCGTAGGCGGCCATTCAAGTCGAGGGTGAAAGCCTGTGGCTCAACCACAGAATTG
TACGAAGGGGGCTAGCGTTGCTCGGAATCACTGGGCGTAAAGGGCGCGTAGGCGGCCATTCAAGTCGAGGGTGAAAGCCTGTGGCTCAACCACAGAATTG
>TACGGAGGGGGCTAGCGTTGTTCGGAATTACTGGGCGTAAAGCGTACGTAGGCGGCTTTGTAAGTTAGAGGTGAAAGCCTGGAGCTCAACTCCAGAACTG
TACGGAGGGGGCTAGCGTTGTTCGGAATTACTGGGCGTAAAGCGTACGTAGGCGGCTTTGTAAGTTAGAGGTGAAAGCCTGGAGCTCAACTCCAGAACTG
>TACGGAGGGTGCTAGCGTTAATCGGATTTATTGGGCGTAAAGGGCGTGTAGGCGGATAAGCAAGTTAGGTGTTAAATCTTGGGGCTCAACCCCAAGCCAG
TACGGAGGGTGCTAGCGTTAATCGGATTTATTGGGCGTAAAGGGCGTGTAGGCGGATAAGCAAGTTAGGTGTTAAATCTTGGGGCTCAACCCCAAGCCAG
>TACAGAGGGTGTGAGCGTTAATCGGATTTACTGGGCGTAAAGCGTGCGTAGGCGGCTAATTAAGTCGGATGTGAAATCCCCGAGCTCAACTTGGGAATTG
TACAGAGGGTGTGAGCGTTAATCGGATTTACTGGGCGTAAAGCGTGCGTAGGCGGCTAATTAAGTCGGATGTGAAATCCCCGAGCTCAACTTGGGAATTG
>TACGGAGGGTGCAAGCGTTGTCCGGATTTATTGGGTTTAAGGGGTGCGTAGGTGGCCGCTTAAGTCAGCTTTGAAAGCTGGTCGCTCAACGATCAGGGGT
TACGGAGGGTGCAAGCGTTGTCCGGATTTATTGGGTTTAAGGGGTGCGTAGGTGGCCGCTTAAGTCAGCTTTGAAAGCTGGTCGCTCAACGATCAGGGGT
>TACGTAGGGTGCGAGCGTTGTCCGGAATTATTGGGCGTAGAGAGCTCGTAGGCGGTTTGTCGCGTCGGCCGTGAAAACCTGGGGCTTAACCCTGGGCCTG
TACGTAGGGTGCGAGCGTTGTCCGGAATTATTGGGCGTAGAGAGCTCGTAGGCGGTTTGTCGCGTCGGCCGTGAAAACCTGGGGCTTAACCCTGGGCCTG
>TACGTAGGGGGCAAGCGTTATCCGGATTTACTGGGTGTAAAGGGAGCGCAGGCGGCGCGTCAAGTCTGGTGTGAAAGCCCGGGGCCCAACCCCGGGACTG
TACGTAGGGGGCAAGCGTTATCCGGATTTACTGGGTGTAAAGGGAGCGCAGGCGGCGCGTCAAGTCTGGTGTGAAAGCCCGGGGCCCAACCCCGGGACTG
>GACGTAGGGACCAAGCGTTGTCCGGATTTATTGGGCGTAAAGCGCTCGTAGGCGGCTTGGTAAGTCGGGTGTGGAACCTCCAGGCTCAACCTGGTGACGC
GACGTAGGGACCAAGCGTTGTCCGGATTTATTGGGCGTAAAGCGCTCGTAGGCGGCTTGGTAAGTCGGGTGTGGAACCTCCAGGCTCAACCTGGTGACGC
>TACGGAGGATGCGAGCGTTATCCGGATTTATTGGGTTTAAAGGGTGCGTAGGCGGCATGTTAAGTCAGCGGTAAAAGCCCGGGGCTCAACCCCGGCGAGC
TACGGAGGATGCGAGCGTTATCCGGATTTATTGGGTTTAAAGGGTGCGTAGGCGGCATGTTAAGTCAGCGGTAAAAGCCCGGGGCTCAACCCCGGCGAGC
>TACGTAGGTGGCAAGCGTTGTCCGGATTTATTGGGCGTAAAGCGAGCGCAGGCGGTTTATTAAGTCTGATGTGAAAGCCCCCGGCTTAACCGGGGAGGGT
TACGTAGGTGGCAAGCGTTGTCCGGATTTATTGGGCGTAAAGCGAGCGCAGGCGGTTTATTAAGTCTGATGTGAAAGCCCCCGGCTTAACCGGGGAGGGT
>TACAGAGGGTGCGAGCGTTAATCGGATTTACTGGGCGTAAAGCGTGCGTAGGTGGCTTTTTAAGTCGGATGTGAAATCCCCGAGCTTAACTTGGGAATTG
TACAGAGGGTGCGAGCGTTAATCGGATTTACTGGGCGTAAAGCGTGCGTAGGTGGCTTTTTAAGTCGGATGTGAAATCCCCGAGCTTAACTTGGGAATTG
>TACGTAGGGGGCAAGCGTTATCCGGAATTACTGGGTGTAAAGGGAGCGTAGGCGGTGATGCAAGTCAGATGTGAAATCCCCGCGCTCAACGTGGGAACTG
TACGTAGGGGGCAAGCGTTATCCGGAATTACTGGGTGTAAAGGGAGCGTAGGCGGTGATGCAAGTCAGATGTGAAATCCCCGCGCTCAACGTGGGAACTG
>TACGTAGGTGGCAAGCGTTGTCCGGATTTATTGGGCGTAAAGCGAGCGCAGGCGGAAAAATAAGTCTGATGTGAAAGCCCTCGGCTCAACCGAGGAACTG
TACGTAGGTGGCAAGCGTTGTCCGGATTTATTGGGCGTAAAGCGAGCGCAGGCGGAAAAATAAGTCTGATGTGAAAGCCCTCGGCTCAACCGAGGAACTG
>TACGGAGGATCCAAGCGTTATCCGGATTTATTGGGTTTAAAGGGTGCGTAGGCGGCCTATTAAGTCAGGGGTGAAAGACGGTAGCTCAACTATCGCAGTG
TACGGAGGATCCAAGCGTTATCCGGATTTATTGGGTTTAAAGGGTGCGTAGGCGGCCTATTAAGTCAGGGGTGAAAGACGGTAGCTCAACTATCGCAGTG
>TACGTAGGGGGCAAGCGTTATCCGGATTTACTGGGTGTAAAGGGAGCGTAGACGGTGATGCAAGTCAGAAGTGAAAGCCCGGGGCTCAACCCCGGGACTG
TACGTAGGGGGCAAGCGTTATCCGGATTTACTGGGTGTAAAGGGAGCGTAGACGGTGATGCAAGTCAGAAGTGAAAGCCCGGGGCTCAACCCCGGGACTG
>TACGGAGGATCCGAGCGTTATCCGGATTTATTGGGTTTAAAGGGTGCGCAGGCGGGACGCCAAGTCAGCGGTCAAATTTCGGGGCTCAACCCCGACCTGC
TACGGAGGATCCGAGCGTTATCCGGATTTATTGGGTTTAAAGGGTGCGCAGGCGGGACGCCAAGTCAGCGGTCAAATTTCGGGGCTCAACCCCGACCTGC
>TACGTAGGAGGCAAGCGTTATCCGGAATGACTGGGCGTAAAGGGTGCGTAGGTGGTTTGGCAAGTTAGTAGCGTAACCCCGGGGCTCAACCTCGGAACTA
TACGTAGGAGGCAAGCGTTATCCGGAATGACTGGGCGTAAAGGGTGCGTAGGTGGTTTGGCAAGTTAGTAGCGTAACCCCGGGGCTCAACCTCGGAACTA
>TACGAAGGGTGCAAACGTTGCTCGGAATTATTGGGCGTAAAGCGCACGTAGGCGGCTTAGCAAGTCGGATGTGAAATCCCTCGGCTCAACCAAGGAAGTG
TACGAAGGGTGCAAACGTTGCTCGGAATTATTGGGCGTAAAGCGCACGTAGGCGGCTTAGCAAGTCGGATGTGAAATCCCTCGGCTCAACCAAGGAAGTG
>TACGAAGGGGGCTAGCGTTGTTCGGAATCACTGGGCGTAAAGGGTGCGCAGGCGGGCATTTAAGTCAGGGGTGAAATCCCGAGGCTCAACCTCGGAACTG
TACGAAGGGGGCTAGCGTTGTTCGGAATCACTGGGCGTAAAGGGTGCGCAGGCGGGCATTTAAGTCAGGGGTGAAATCCCGAGGCTCAACCTCGGAACTG
>TACGGAGGGTGCAAGCGTTATCCGGATTTATTGGGTTTAAAGGGTCCGTAGGCGGATCTGTAAGTCAGTGGTGAAATCTCATAGCTTAACTATGAAACTG
TACGGAGGGTGCAAGCGTTATCCGGATTTATTGGGTTTAAAGGGTCCGTAGGCGGATCTGTAAGTCAGTGGTGAAATCTCATAGCTTAACTATGAAACTG
>TACGTAGGGTGCAAGCGTTGTCCGGAATTATTGGGCGTAAAGAGCTCGTAGGCGGCTTGTCGCGCCTGCTGTGAAAACCCGAGGCTCAACCTCGGGCTTG
TACGTAGGGTGCAAGCGTTGTCCGGAATTATTGGGCGTAAAGAGCTCGTAGGCGGCTTGTCGCGCCTGCTGTGAAAACCCGAGGCTCAACCTCGGGCTTG
>TACGGAGGGTGCAAGCGTTATCCGGATTTACTGGGTTTAAAGGGTGCGTAGGTGGGCCTGTAAGTCAGTGGTGAAATCTTCGAGCTTAACTCGGAAACTG
TACGGAGGGTGCAAGCGTTATCCGGATTTACTGGGTTTAAAGGGTGCGTAGGTGGGCCTGTAAGTCAGTGGTGAAATCTTCGAGCTTAACTCGGAAACTG
>TACGTAGGTCCCGAGCGTTATCCGGATTTATTGGGCGTAAAGCGAGCGCAGGCGGTTAGATAAGTCTGAAGTTAAAGGCTGTGGCTTAACCATAGTATGC
TACGTAGGTCCCGAGCGTTATCCGGATTTATTGGGCGTAAAGCGAGCGCAGGCGGTTAGATAAGTCTGAAGTTAAAGGCTGTGGCTTAACCATAGTATGC
>TACGGGGGATACGAGCGTTATCCAAAATGACTGGGCGTAAAGTGTATGTAGGTGGGTTAGTATGTTCTTACTTAAAGACTATTTGATAAACTTAGAGAAA
TACGGGGGATACGAGCGTTATCCAAAATGACTGGGCGTAAAGTGTATGTAGGTGGGTTAGTATGTTCTTACTTAAAGACTATTTGATAAACTTAGAGAAA
>TACGTAGGGTGCGAGCGTTGTCCGGAATTATTGGGCGTAAAGAGCTCGTAGGCGGTTTGTCGCGTCGGCCGTGGAAACCGGGGGCTTAACTCTCGGCGTG
TACGTAGGGTGCGAGCGTTGTCCGGAATTATTGGGCGTAAAGAGCTCGTAGGCGGTTTGTCGCGTCGGCCGTGGAAACCGGGGGCTTAACTCTCGGCGTG
>TACGAAGGGTGCAAGCGTTAATCGGAATTACTGGGCGTAAAGCGCTCGTAGCTGGTTCAGCAAGTTGGATGTGAAATCCCCGGGCTCAACCTGGGAACTG
TACGAAGGGTGCAAGCGTTAATCGGAATTACTGGGCGTAAAGCGCTCGTAGCTGGTTCAGCAAGTTGGATGTGAAATCCCCGGGCTCAACCTGGGAACTG
>TACGTAGGGCGCAAGCGTTGTCCGGAATTATTGGGCGTAAAGAGCTCGTAGGCGGCTTGTCACGTCGATTGTGAAAGCTCGGGGCTTAACCCCGAGTCTG
TACGTAGGGCGCAAGCGTTGTCCGGAATTATTGGGCGTAAAGAGCTCGTAGGCGGCTTGTCACGTCGATTGTGAAAGCTCGGGGCTTAACCCCGAGTCTG
>TACGTAGGGTCCGAGCGTTGTCCGGAGTTACTGGGCGTAAAGAGCTCGTAGGTGGTTTGTCGCGTTGTCCGTGAAAACTCACAGCTTAACTGTGGGCGTG
TACGTAGGGTCCGAGCGTTGTCCGGAGTTACTGGGCGTAAAGAGCTCGTAGGTGGTTTGTCGCGTTGTCCGTGAAAACTCACAGCTTAACTGTGGGCGTG
>TACGGAGGATGCGAGCGTTATCCGGATTTATTGGGTTTAAAGGGTGCGCAGGCGGGAAGCCAAGTCAGCGGTAAAATCACGGAGCTCAACTCCGTCGAGC
TACGGAGGATGCGAGCGTTATCCGGATTTATTGGGTTTAAAGGGTGCGCAGGCGGGAAGCCAAGTCAGCGGTAAAATCACGGAGCTCAACTCCGTCGAGC
>TACGTAGGGTCCGAGCGTTGTCCGGAATTACTGGGCGTAAAGAGCTCGTAGGTGGTTTGTCGCGTTGTTCGTGAAAGCTCACAGCTTAACTGTGGGCGTG
TACGTAGGGTCCGAGCGTTGTCCGGAATTACTGGGCGTAAAGAGCTCGTAGGTGGTTTGTCGCGTTGTTCGTGAAAGCTCACAGCTTAACTGTGGGCGTG
>TACGGAGGGTGCGAGCGTTGTCCGGAATTACTGGGCGTAAAGAGCTCGTAGGTGGTTTGTCGCGTCGTCTGTGAAATTCCGGGGCCTAACTCCGGATGGG
TACGGAGGGTGCGAGCGTTGTCCGGAATTACTGGGCGTAAAGAGCTCGTAGGTGGTTTGTCGCGTCGTCTGTGAAATTCCGGGGCCTAACTCCGGATGGG
>TACGTAGGTGGCAAGCGTTCTCCGGAATTATTGGGCGTAAAGCGCGCGTAGGCGGTTTCTTAAGTCTGATGTGAAAGCCCACGGCTCAACCGTGGAGGGT
TACGTAGGTGGCAAGCGTTCTCCGGAATTATTGGGCGTAAAGCGCGCGTAGGCGGTTTCTTAAGTCTGATGTGAAAGCCCACGGCTCAACCGTGGAGGGT
>TACGTAGGTGGCAAGCGTTATCCGGAATTATTGGGCGTAAAGCGCGCGTAGGCGGTAGAATAAGTCTGATGTGAAAGCCCCTGGCTCAACCAGGGAGGGT
TACGTAGGTGGCAAGCGTTATCCGGAATTATTGGGCGTAAAGCGCGCGTAGGCGGTAGAATAAGTCTGATGTGAAAGCCCCTGGCTCAACCAGGGAGGGT
>TACGTAGGGTGCGAGCGTTGTCCGGAATTACTGGGCGTAAAGAGCTTGTAGGTGGTTTGTCGCGTTGTTCGTGAAAACTCACAGCTCAACTGTGGGCGTG
TACGTAGGGTGCGAGCGTTGTCCGGAATTACTGGGCGTAAAGAGCTTGTAGGTGGTTTGTCGCGTTGTTCGTGAAAACTCACAGCTCAACTGTGGGCGTG
>TACGGAGGATGCGAGCGTTATCCGGATTTATTGGGTTTAAAGGGTGCGTAGGCGGGGAGCCAAGTCAGCGGTAAAATCGTGGGGCCCAACCCCATCCCGC
TACGGAGGATGCGAGCGTTATCCGGATTTATTGGGTTTAAAGGGTGCGTAGGCGGGGAGCCAAGTCAGCGGTAAAATCGTGGGGCCCAACCCCATCCCGC
>TACGTAGGGTGCAAGCGTTAATCGGAATTACTGGGCGTAAAGCGTGCGCAGGCGGTTTTGTAAGCCTGATGTGAAATCCCCGGGCTCAACCTGGGAATTG
TACGTAGGGTGCAAGCGTTAATCGGAATTACTGGGCGTAAAGCGTGCGCAGGCGGTTTTGTAAGCCTGATGTGAAATCCCCGGGCTCAACCTGGGAATTG
>TACGGAGGATGCGAGCGTTGTCCGGATTTATTGGGTTTAAAGGGTGCGTAGGCGGGGAGTCAAGTCAGCGGTCAAATCGCGGGGCTCAACCCCATATCGC
TACGGAGGATGCGAGCGTTGTCCGGATTTATTGGGTTTAAAGGGTGCGTAGGCGGGGAGTCAAGTCAGCGGTCAAATCGCGGGGCTCAACCCCATATCGC
>TACGTAGGGGGCACGCGTTGTCCGGAATCATTGGGCGTAAAGCGCGTGTAGGCGGTTCGGTAAGTCTGCTGTGAAAGTCCAGGGCTCAACCCTGGGATGC
TACGTAGGGGGCACGCGTTGTCCGGAATCATTGGGCGTAAAGCGCGTGTAGGCGGTTCGGTAAGTCTGCTGTGAAAGTCCAGGGCTCAACCCTGGGATGC
>TACATAGGGTGCGAGCGTTGTCCGGAATTACTGGGCGTAAAGAGCTCGTAGGTGGTTTGTCGCGTCGTCTGTGAAACTCCGGGGCTTAACTCCGGATGGG
TACATAGGGTGCGAGCGTTGTCCGGAATTACTGGGCGTAAAGAGCTCGTAGGTGGTTTGTCGCGTCGTCTGTGAAACTCCGGGGCTTAACTCCGGATGGG
>TACGGAGGGTGCAAGCGTTAATCGGAACTACTGGGCGTAAAGCGCACGCAGGCGGTCTGTCAAGTCGGATGTGAAATCCCCGGGCTCAACCCGGGAACTG
TACGGAGGGTGCAAGCGTTAATCGGAACTACTGGGCGTAAAGCGCACGCAGGCGGTCTGTCAAGTCGGATGTGAAATCCCCGGGCTCAACCCGGGAACTG
>TACGTAGGTGGCAGGCGTTATCCGGAATGATTGGGCGTAAAGGGTGCGCAGGCGGGCAGGCAAGTCTTTTGTGAAACGTACAGGCTCAACCTGTACTGGC
TACGTAGGTGGCAGGCGTTATCCGGAATGATTGGGCGTAAAGGGTGCGCAGGCGGGCAGGCAAGTCTTTTGTGAAACGTACAGGCTCAACCTGTACTGGC
>TACGTAGGGGGCAAGCGTTATCCGGATTTACTGGGTGTAAAGGGAGCGTAGACGGTTAAGCAAGTCTGGAGTGAAAGGCGGGGGCTCAACCCCCGGACTG
TACGTAGGGGGCAAGCGTTATCCGGATTTACTGGGTGTAAAGGGAGCGTAGACGGTTAAGCAAGTCTGGAGTGAAAGGCGGGGGCTCAACCCCCGGACTG
>TACAGAGAGTGCGAGCGTTAATCGGATTTACTGGGCGTAAAGCGTGCGTAGGCGGCTAATTAAGTCGGATGTGAAATCCCCGAGCTCAACTTGGGAATTG
TACAGAGAGTGCGAGCGTTAATCGGATTTACTGGGCGTAAAGCGTGCGTAGGCGGCTAATTAAGTCGGATGTGAAATCCCCGAGCTCAACTTGGGAATTG
>TACGGAGGGTGCAAGCGTTGTCCGGAATTATTGGGCGTAAAGAGCTCGTAGGCGGTTTGTCGCGTCTGTCGTGAAAGCCCACGGCTTAACCGTGGGTCTG
TACGGAGGGTGCAAGCGTTGTCCGGAATTATTGGGCGTAAAGAGCTCGTAGGCGGTTTGTCGCGTCTGTCGTGAAAGCCCACGGCTTAACCGTGGGTCTG
>TACGTAGGGCGCAAGCGTTGTCCGGAATTATTGGGCGTAAAGAGCTCGTAGGCGGTTTGTCGCGTCTGCCGTGAAATCCTCCGGCTTAACTGGAGGCGTG
TACGTAGGGCGCAAGCGTTGTCCGGAATTATTGGGCGTAAAGAGCTCGTAGGCGGTTTGTCGCGTCTGCCGTGAAATCCTCCGGCTTAACTGGAGGCGTG
>TACGTAGGTGGCAAGCGTTATCCGGAATGATTGGGCGTAAAGGGTGCGCAGGCGGATGGGCAAGTCTTTTGTGAAACGTACAGGCTCAACCTGTACTGGC
TACGTAGGTGGCAAGCGTTATCCGGAATGATTGGGCGTAAAGGGTGCGCAGGCGGATGGGCAAGTCTTTTGTGAAACGTACAGGCTCAACCTGTACTGGC
>TACGGAGGATCCAAGCGTTATCCGGATTTATTGGGTTTAAAGGGTGCGTAGGCGGCCCGTTAAGTCAGGGGTGAAAGACGGTAGCTCAACTATCGCAGTG
TACGGAGGATCCAAGCGTTATCCGGATTTATTGGGTTTAAAGGGTGCGTAGGCGGCCCGTTAAGTCAGGGGTGAAAGACGGTAGCTCAACTATCGCAGTG
>AACggggggggCAGGTGTTATTCATCCTGACTGGGCGTAAAGGGCACGTAGGCGACGTGTTGTGTTTTTAGTTAAATTCTCCAGCTTAACTGGTGATCTA
AACggggggggCAGGTGTTATTCATCCTGACTGGGCGTAAAGGGCACGTAGGCGACGTGTTGTGTTTTTAGTTAAATTCTCCAGCTTAACTGGTGATCTA
>TACGTAGGGGGCAAGCGTTATCCGGATTTACTGGGTGTAAAGGGAGCGTAGACGGCACAGCAAGTCTGAAGTGAAAGCCCGGGGCCCAACCCCGGGACTG
TACGTAGGGGGCAAGCGTTATCCGGATTTACTGGGTGTAAAGGGAGCGTAGACGGCACAGCAAGTCTGAAGTGAAAGCCCGGGGCCCAACCCCGGGACTG
>TACGAAGGGGGCTAGCGTTGTCCGGAATTACTGGGCGTAAAGAGCTTGTAGGCGGTCTGTCGCGTCGTTCGTGAAAACTTGATGCTTAACATCAAGCGTG
TACGAAGGGGGCTAGCGTTGTCCGGAATTACTGGGCGTAAAGAGCTTGTAGGCGGTCTGTCGCGTCGTTCGTGAAAACTTGATGCTTAACATCAAGCGTG
>TACGTAGGGGGCAAGCGTTATCCGGAATTACTGGGTGTAAAGGGAGCGTAGGCGGTGATGCAAGTCAGATGTGAAAACCCGGGGCTCAACCCCGGGAGTG
TACGTAGGGGGCAAGCGTTATCCGGAATTACTGGGTGTAAAGGGAGCGTAGGCGGTGATGCAAGTCAGATGTGAAAACCCGGGGCTCAACCCCGGGAGTG
>TACGTAGGGCGCAAGCGTTGTCCGGAATTATTGGGCGTAAAGAGCTCGTAGGCGGCTTGTCACGTCGGATGTGAAAGCCCGGGGCTTAACCCCGGGTCTG
TACGTAGGGCGCAAGCGTTGTCCGGAATTATTGGGCGTAAAGAGCTCGTAGGCGGCTTGTCACGTCGGATGTGAAAGCCCGGGGCTTAACCCCGGGTCTG
>TACGTAGGTGGCAAGCGCTATCCGGATTTATTGGGCGTAAAGCGAGCGCAGGCGGTTGCTTAGGTCTGATGTGAAAGCCTTCGGCTTAACCGAAGAAGTG
TACGTAGGTGGCAAGCGCTATCCGGATTTATTGGGCGTAAAGCGAGCGCAGGCGGTTGCTTAGGTCTGATGTGAAAGCCTTCGGCTTAACCGAAGAAGTG
>TACGTAGGGCGCAAGCGTTGTCCGGAATTATTGGGCGTAAAGAGCTTGTAGGTGGCTTGTCGCGTCTGCCGTGAAGATCCAAGGCTCAACCTTGGACGTG
TACGTAGGGCGCAAGCGTTGTCCGGAATTATTGGGCGTAAAGAGCTTGTAGGTGGCTTGTCGCGTCTGCCGTGAAGATCCAAGGCTCAACCTTGGACGTG
>TACGTAGGGCGCAAGAGTTGTCCGGAATTATTGGGCGTAAAGAGCTCGTAGGCGGTCTGTCGCGTCGGATGTGAAAGCCCGGGGCTTAACCCCGGGTCTG
TACGTAGGGCGCAAGAGTTGTCCGGAATTATTGGGCGTAAAGAGCTCGTAGGCGGTCTGTCGCGTCGGATGTGAAAGCCCGGGGCTTAACCCCGGGTCTG
>TACGTAGGGTGCGAGCGTTGTCCGGAATTACTGGGCGTAAAGAGCTCGTAGGCGGTTTGTCACGTCGTCTGTGAAATCCTACAGCTTGACTGTGGGCGTG
TACGTAGGGTGCGAGCGTTGTCCGGAATTACTGGGCGTAAAGAGCTCGTAGGCGGTTTGTCACGTCGTCTGTGAAATCCTACAGCTTGACTGTGGGCGTG
>TACGTAGGGTGCAAGCGTTAATCGGAATTACTGGGCGTAAAGCGTGCGCAGGCGGTTTTGTAAGTCTGTTGTGAAATCCCCGGGCTTAACCTGGGAATGG
TACGTAGGGTGCAAGCGTTAATCGGAATTACTGGGCGTAAAGCGTGCGCAGGCGGTTTTGTAAGTCTGTTGTGAAATCCCCGGGCTTAACCTGGGAATGG
>TACGTAGGGTGCGAGCGTTGTCCGGAATTACTGGGCGTAAAGAGCTCGTAGGCGGTTTGTCACGCCGTCTGTGAAATCCTACAGCTTAACTGTGGGCGTG
TACGTAGGGTGCGAGCGTTGTCCGGAATTACTGGGCGTAAAGAGCTCGTAGGCGGTTTGTCACGCCGTCTGTGAAATCCTACAGCTTAACTGTGGGCGTG
>TACGAAGGGTGCGAGCGTTGTCCGGAATTACTGGGCGTAAAGAGCTTGTAGGCGGTTCGTCGCGTCTTCTGTGAAAACTTGGGGCTCAACCTTAAGCTTG
TACGAAGGGTGCGAGCGTTGTCCGGAATTACTGGGCGTAAAGAGCTTGTAGGCGGTTCGTCGCGTCTTCTGTGAAAACTTGGGGCTCAACCTTAAGCTTG
>TACGGAGGGTGCAAGCGTTGTCCGGAATTATTGGGCGTAAAGAGCTCGTAGGCGGTTTGTCGCGTCTGTCGTGAAAGCCCACTGCTTAACCGTGGGTCTG
TACGGAGGGTGCAAGCGTTGTCCGGAATTATTGGGCGTAAAGAGCTCGTAGGCGGTTTGTCGCGTCTGTCGTGAAAGCCCACTGCTTAACCGTGGGTCTG
>TACGTAGGGTGCAAGCGTTGTCCGGAATTACTGGGCGTAAAGAGCTCGTAGGCGGTTTGTCGCGTCGTTTGTGAAAACTCACCGCTCAACGGTGAGCCTG
TACGTAGGGTGCAAGCGTTGTCCGGAATTACTGGGCGTAAAGAGCTCGTAGGCGGTTTGTCGCGTCGTTTGTGAAAACTCACCGCTCAACGGTGAGCCTG
>TACGAAGGGGGCTAGCGTTGTTCGGAATTACTGGGCGTAAAGCCCACGTAGGCGGATATTTAAGTCAGAGGTGAAATCCCGGAGCTCAACTTCGGAACTG
TACGAAGGGGGCTAGCGTTGTTCGGAATTACTGGGCGTAAAGCCCACGTAGGCGGATATTTAAGTCAGAGGTGAAATCCCGGAGCTCAACTTCGGAACTG
>TACGTAGGTGGCAAGCGTTATCCGGAATTATTGGGCGTAAAGCGCGCGTAGGCGGTTTCCTAAGTCTGATGTGAAAGCCCACGGCTCAACCGTGGAGGGT
TACGTAGGTGGCAAGCGTTATCCGGAATTATTGGGCGTAAAGCGCGCGTAGGCGGTTTCCTAAGTCTGATGTGAAAGCCCACGGCTCAACCGTGGAGGGT
>CACGTAGGTGGCAAGCGTTGTCCGGAATTATTGGGCGTAAAGCGCGCGCAGGCGGTCCTTTAAGTCTGATGTGAAAGCCCACGGCTCAACCGTGGAGGGT
CACGTAGGTGGCAAGCGTTGTCCGGAATTATTGGGCGTAAAGCGCGCGCAGGCGGTCCTTTAAGTCTGATGTGAAAGCCCACGGCTCAACCGTGGAGGGT
>TACGTAGGGAGCAAGCGTTATCCGGAATTACTGGGTGCAAAGGGTGCGCAGGCGGCCCTGTAAGTCACGAGTGAAATTTTGAGGCTCAACCTCAAAGCTG
TACGTAGGGAGCAAGCGTTATCCGGAATTACTGGGTGCAAAGGGTGCGCAGGCGGCCCTGTAAGTCACGAGTGAAATTTTGAGGCTCAACCTCAAAGCTG
>TACGTAGGGTCCGAGCGTTGTCCGGAATTACTGGGCGTAAAGAGCTCGTAGGTGGCTTGTCGCGTTGTTCGTGAAAACTCACAGCTTAACTCTGGGCGTG
TACGTAGGGTCCGAGCGTTGTCCGGAATTACTGGGCGTAAAGAGCTCGTAGGTGGCTTGTCGCGTTGTTCGTGAAAACTCACAGCTTAACTCTGGGCGTG
>TACGGAGGGTGCAAGCGTTAATCGGAATTACTGGGCGTAAAGCGCACGCAGGCGGTTGGATAAGTTAGATGTGAAAGCCCCGGGCTCAACCTGGGAACTG
TACGGAGGGTGCAAGCGTTAATCGGAATTACTGGGCGTAAAGCGCACGCAGGCGGTTGGATAAGTTAGATGTGAAAGCCCCGGGCTCAACCTGGGAACTG
>TACGTAGGGTGCGAGCGTTAATCGGAATTATTGGGCGTAAAGCGAGTGTAGACGGTTATTTAAGCCAGATGTGAAATCCCCGAGCTCAACTTGGGACGTA
TACGTAGGGTGCGAGCGTTAATCGGAATTATTGGGCGTAAAGCGAGTGTAGACGGTTATTTAAGCCAGATGTGAAATCCCCGAGCTCAACTTGGGACGTA
>TACGTAGGGTGCGAGCGTTAATCGGAATTATTGGGCGTAAAGCGAGTGTAGACGGTTATTTAAGCCAGATGTGAAATCCCCGAGCTCAACTTGGGGCGTG
TACGTAGGGTGCGAGCGTTAATCGGAATTATTGGGCGTAAAGCGAGTGTAGACGGTTATTTAAGCCAGATGTGAAATCCCCGAGCTCAACTTGGGGCGTG
>TACGGAGGGTGCAAGCGTTAATCGGAATTACTGGGCGTAAAGCGCACGCAGGCGGTTTGTTAAGTCAGATGTGAAATCCCCGAGCTTAACTTGGGAACTG
TACGGAGGGTGCAAGCGTTAATCGGAATTACTGGGCGTAAAGCGCACGCAGGCGGTTTGTTAAGTCAGATGTGAAATCCCCGAGCTTAACTTGGGAACTG
>TACGTAGGGTGCAAGCGTTATCCGGAATTATTGGGCGTAAAGAGCTCGTAGGCGGTTTGTCGCGTCTGCTGTGAAAACTGGAGGCTCAACCTCCAGCCTG
TACGTAGGGTGCAAGCGTTATCCGGAATTATTGGGCGTAAAGAGCTCGTAGGCGGTTTGTCGCGTCTGCTGTGAAAACTGGAGGCTCAACCTCCAGCCTG
>TACGAAGGTGGCTAGCGTTGCTCGGAATGACTGGGCGTAAAGGGCGTGTAGGCGGTTTGTACAGTCAGATGTGAAATCCCCGGGCTTAACCTGGGAGCTG
TACGAAGGTGGCTAGCGTTGCTCGGAATGACTGGGCGTAAAGGGCGTGTAGGCGGTTTGTACAGTCAGATGTGAAATCCCCGGGCTTAACCTGGGAGCTG
>TACGAAGAGGGCTAGCGTTGCTCGGAATGACTGGGCGTAAAGGGCGTGTAGGCGGTTTGTACAGTCAGATGTGAAATCCCCGGGCTTAACCTGGGAGCTG
TACGAAGAGGGCTAGCGTTGCTCGGAATGACTGGGCGTAAAGGGCGTGTAGGCGGTTTGTACAGTCAGATGTGAAATCCCCGGGCTTAACCTGGGAGCTG
>TACGGAGGGTGCAAGCGTTGTCCGGATTTATTGGGTTTAAAGGGTGCGTAGGTGGCCTGTTAAGTCCGGGGTGAAAGCCCACAGCTCAACTGTGGAACTG
TACGGAGGGTGCAAGCGTTGTCCGGATTTATTGGGTTTAAAGGGTGCGTAGGTGGCCTGTTAAGTCCGGGGTGAAAGCCCACAGCTCAACTGTGGAACTG
>TACGAAGGGGGCTAGCGTTGCTCGGAATGACTGGGCGTAAAGGGCGTGTAGGCGGTTTGTACAGTCAGATGTGAAATCCCCGGGCTTAACCTGGGAGCTG
TACGAAGGGGGCTAGCGTTGCTCGGAATGACTGGGCGTAAAGGGCGTGTAGGCGGTTTGTACAGTCAGATGTGAAATCCCCGGGCTTAACCTGGGAGCTG
>TACGTAGGGTGCAAGCGTTGTCCGGAATTACTGGGCGTAAAGAGTTCGTAGGCGGTTTGTCGCGTCGTTTGTGTAAACCAGCAGCTCAACTGCTGGCTTG
TACGTAGGGTGCAAGCGTTGTCCGGAATTACTGGGCGTAAAGAGTTCGTAGGCGGTTTGTCGCGTCGTTTGTGTAAACCAGCAGCTCAACTGCTGGCTTG
>TACGTAGGTCCCGAGCGTTATCCGGATTTATTGGGCGTAAAGCGAGCGCAGGTGGTTTATTAAGTCTGGTGTAAAAGGCAGTGGCTCAACCATTGTATGC
TACGTAGGTCCCGAGCGTTATCCGGATTTATTGGGCGTAAAGCGAGCGCAGGTGGTTTATTAAGTCTGGTGTAAAAGGCAGTGGCTCAACCATTGTATGC
>TACGTAGGTGGCAAGCGTTATCCGGATTTATTGGGCGTAAAGCGAGCGCAGGCGGTCTTTTAAGTCTAATGTGAAAGCCTTCGGCTCGACCGAAGAAGTG
TACGTAGGTGGCAAGCGTTATCCGGATTTATTGGGCGTAAAGCGAGCGCAGGCGGTCTTTTAAGTCTAATGTGAAAGCCTTCGGCTCGACCGAAGAAGTG
>TACGAAGGGTGCAAGCGTTAATCGGAATTACTGGGCGTAAAGCGCGCGTAGGTGGTTCAGCAAGTTGGAGGTGAAATCCCCGGGCTCAACCTGGGAACTG
TACGAAGGGTGCAAGCGTTAATCGGAATTACTGGGCGTAAAGCGCGCGTAGGTGGTTCAGCAAGTTGGAGGTGAAATCCCCGGGCTCAACCTGGGAACTG
>TACGTAGGGCGCAAGCGTTATCCGGAATTATTGGGCGTAAAGAGCTCGTAGGCGGTTTGTCGCGTCTGCTGTGAAATCCCGAGGCTCAACCTCGGGTCTG
TACGTAGGGCGCAAGCGTTATCCGGAATTATTGGGCGTAAAGAGCTCGTAGGCGGTTTGTCGCGTCTGCTGTGAAATCCCGAGGCTCAACCTCGGGTCTG
>TACGTAGGGTGCGAGCGTTAATCGGAATTACTGGGCGTAAAGCGAGCGCAGACGGTTTGTTAAGCAGGATGTGAAATCCCCGGGCTCAACCTGGGAACTG
TACGTAGGGTGCGAGCGTTAATCGGAATTACTGGGCGTAAAGCGAGCGCAGACGGTTTGTTAAGCAGGATGTGAAATCCCCGGGCTCAACCTGGGAACTG
>TACGTAGGTCCCGAGCGTTGTCCGGATTTATTGGGCGTAAAGCGAGCGCAGGCGGTTGTATAAGTCAGAAGTAAAAGGCAGTGGCTTAACCATTGTGTGC
TACGTAGGTCCCGAGCGTTGTCCGGATTTATTGGGCGTAAAGCGAGCGCAGGCGGTTGTATAAGTCAGAAGTAAAAGGCAGTGGCTTAACCATTGTGTGC
>TACGTAGGTCCCGAGCGTTGTCCGGATTTATTGGGCGTAAAGCGAGCGCAGGCGGTTAGATAAGTCTGGAGTAAAAGGCAGTGGCTCAACCATTGTATGC
TACGTAGGTCCCGAGCGTTGTCCGGATTTATTGGGCGTAAAGCGAGCGCAGGCGGTTAGATAAGTCTGGAGTAAAAGGCAGTGGCTCAACCATTGTATGC
>TACGTAGGTCCCGAGCGTTGTCCGGATTTATTGGGCGTAAAGCGAGCGCAGGCGGTTCTGTAAGTCTGAAGTAAAAGGCAGTGGCTCAACCATTGTATGC
TACGTAGGTCCCGAGCGTTGTCCGGATTTATTGGGCGTAAAGCGAGCGCAGGCGGTTCTGTAAGTCTGAAGTAAAAGGCAGTGGCTCAACCATTGTATGC
>TACGTAGGTCCCGAGCGTTGTCCGGATTTATTGGGCGTAAAGCGAGCGCAGGCGGTTTCTTAAGTCTGGAGTAAAAGGCAGTGGCTCAACCATTGTACGC
TACGTAGGTCCCGAGCGTTGTCCGGATTTATTGGGCGTAAAGCGAGCGCAGGCGGTTTCTTAAGTCTGGAGTAAAAGGCAGTGGCTCAACCATTGTACGC
>TACGGAGGATCCAAGCGTTATCCGGAATCATTGGGTTTAAAGGGTCCGTAGGCGGTTTAGTAAGTCAGTGGTGAAAGCCCATCGCTCAACGGTGGAACGG
TACGGAGGATCCAAGCGTTATCCGGAATCATTGGGTTTAAAGGGTCCGTAGGCGGTTTAGTAAGTCAGTGGTGAAAGCCCATCGCTCAACGGTGGAACGG
>TACGGAGGGAGCTAGCGTTGTTCGGAATTACTGGGCGTAAAGCGCGCGTAGGCGGTTTTTTAAGTCAGAGGTGAAAGCCCAGTGCTCAACACTGGAACTG
TACGGAGGGAGCTAGCGTTGTTCGGAATTACTGGGCGTAAAGCGCGCGTAGGCGGTTTTTTAAGTCAGAGGTGAAAGCCCAGTGCTCAACACTGGAACTG
>TACGTAGGTCCCGAGCGTTGTCCGGATTTATTGGGCGTAAAGCGAGCGCAGGCGGTTCTGTAAGTCTGAAGTCAAAGGCATTGGCTCAACCAATGTACGC
TACGTAGGTCCCGAGCGTTGTCCGGATTTATTGGGCGTAAAGCGAGCGCAGGCGGTTCTGTAAGTCTGAAGTCAAAGGCATTGGCTCAACCAATGTACGC
>TACAGAGGGTGCAAGCGTTGTTCGGAATTATTGGGCGTAAAGCGCGTGTAGGCGGCTTTGCAAGTCGGGTGTGAAAGCCCTCAGCTCAACTGAGGAAGTG
TACAGAGGGTGCAAGCGTTGTTCGGAATTATTGGGCGTAAAGCGCGTGTAGGCGGCTTTGCAAGTCGGGTGTGAAAGCCCTCAGCTCAACTGAGGAAGTG
>TACGTAGGTCCCGAGCGTTGTCCGGATTTATTGGGCGTAAAGCGAGCGCAGGCGGTTTGATAAGTCTGAAGTTAAAGGCAGTGGCTCAACCATTGTACGC
TACGTAGGTCCCGAGCGTTGTCCGGATTTATTGGGCGTAAAGCGAGCGCAGGCGGTTTGATAAGTCTGAAGTTAAAGGCAGTGGCTCAACCATTGTACGC
>TACGAAGGGGGCTAGCGTTGCTCGGAATTACTGGGCGTAAAGGGAGCGTAGGCGGATAGTTTAGTCAGAGGTGAAAGCCCAGGGCTCAACCTTGGAATTG
TACGAAGGGGGCTAGCGTTGCTCGGAATTACTGGGCGTAAAGGGAGCGTAGGCGGATAGTTTAGTCAGAGGTGAAAGCCCAGGGCTCAACCTTGGAATTG
>TACGGAGGATCCAAGCGTTATCCGGAATCATTGGGTTTAAAGGGTCCGTAGGCGGCTTAATAAGTCAGCGGTGAAAGTTTTTGGCTTAACCAAAAAATTG
TACGGAGGATCCAAGCGTTATCCGGAATCATTGGGTTTAAAGGGTCCGTAGGCGGCTTAATAAGTCAGCGGTGAAAGTTTTTGGCTTAACCAAAAAATTG
>TACGTAGGTGGCAAGCGTTGTCCGGATTTACTGGGCGTAAAGAGTATGTAGGCGGATACTTAAGTAGGAAGTGAAAGGTTGGAGCTCAACTCTGACACTG
TACGTAGGTGGCAAGCGTTGTCCGGATTTACTGGGCGTAAAGAGTATGTAGGCGGATACTTAAGTAGGAAGTGAAAGGTTGGAGCTCAACTCTGACACTG
>TACGAAGGGGGCTAGCGTTGCTCGGAATTACTGGGCGTAAAGGGAGCGTAGGCGGACTGTTTAGTCAGAGGTGAAAGCCCAGGGCTCAACCTTGGAATTG
TACGAAGGGGGCTAGCGTTGCTCGGAATTACTGGGCGTAAAGGGAGCGTAGGCGGACTGTTTAGTCAGAGGTGAAAGCCCAGGGCTCAACCTTGGAATTG
>TACGTAGGTGGCGAGCGTTATCCGGAATTATTGGGCGTAAAGGGTGCGTAGGCGGCCTGTTAAGTAAGTGGTTAAATTGTTGGGCTCAACCCAATCCGGC
TACGTAGGTGGCGAGCGTTATCCGGAATTATTGGGCGTAAAGGGTGCGTAGGCGGCCTGTTAAGTAAGTGGTTAAATTGTTGGGCTCAACCCAATCCGGC
>TACGAGGGGAGCTAGCGTTATTCGGAATTACTGGGCGTAAAGCGCACGTAGGCGGCTTTGTAAGTTAGAGGTGAAAGCCCAGAGCTCAACTCTGGAATAG
TACGAGGGGAGCTAGCGTTATTCGGAATTACTGGGCGTAAAGCGCACGTAGGCGGCTTTGTAAGTTAGAGGTGAAAGCCCAGAGCTCAACTCTGGAATAG
>TACGTAGGGTGCGAGCGTTGTCCGGAATTACTGGGCGTAAAGAGCTCGTAGGTGGTTTGTTGCGTCGTCTGTGAAATTCTGGGGCTTAACTTCGGGGTTG
TACGTAGGGTGCGAGCGTTGTCCGGAATTACTGGGCGTAAAGAGCTCGTAGGTGGTTTGTTGCGTCGTCTGTGAAATTCTGGGGCTTAACTTCGGGGTTG
>TACGGAGGATCCAAGCGTTATCCGGATTTATTGGGTTTAAAGGGTGCGTAGGCGGCCTATTAAGTCAGGGGTGAAAGACGGTGGCTCAACCATCGCAGTG
TACGGAGGATCCAAGCGTTATCCGGATTTATTGGGTTTAAAGGGTGCGTAGGCGGCCTATTAAGTCAGGGGTGAAAGACGGTGGCTCAACCATCGCAGTG
>TACGTAGGTGGCAAGCGTTGTCCGGATTTATTGGGCGTAAAGCGAGAGCAGGCGGTAACTTAAGTCTGATGTGAAAGCCCACGGCTCAACCGTGGAGGGT
TACGTAGGTGGCAAGCGTTGTCCGGATTTATTGGGCGTAAAGCGAGAGCAGGCGGTAACTTAAGTCTGATGTGAAAGCCCACGGCTCAACCGTGGAGGGT
>TACGGAGGGGGCTAGCGTTGTTCGGAATTACTGGGCGTAAAGCGCACGTAGGCGGCTGTGTAAGTCAGAGGTGAAAGCCCAGGGCTCAACCTTGGAACTG
TACGGAGGGGGCTAGCGTTGTTCGGAATTACTGGGCGTAAAGCGCACGTAGGCGGCTGTGTAAGTCAGAGGTGAAAGCCCAGGGCTCAACCTTGGAACTG
>TACGAAGGGGGCTAGCGTTGTTCGGATTTACTGGGCGTAAAGCGCACGTAGGCGGTTTGTTAAGTGAGAGGTGAAATCCCAGAGCTCAACTCTGGAACTG
TACGAAGGGGGCTAGCGTTGTTCGGATTTACTGGGCGTAAAGCGCACGTAGGCGGTTTGTTAAGTGAGAGGTGAAATCCCAGAGCTCAACTCTGGAACTG
>TACGTAGGGTGCGAGCGTTAATCGGAATTACTGGGCGTAAAGCGTGCGCAGGCGGTGATGTAAGACAGTTGTGAAATCCCCGGGCTCAACCTGGGAACTG
TACGTAGGGTGCGAGCGTTAATCGGAATTACTGGGCGTAAAGCGTGCGCAGGCGGTGATGTAAGACAGTTGTGAAATCCCCGGGCTCAACCTGGGAACTG
>TACGTAGGGTGCAAGCGTTAATCGGAATTACTGGGCGTAAAGCGTGCGCAGGCGGCTATGCAAGACAGATGTGAAATCCCCGGGCTCAACCTGGGAACTG
TACGTAGGGTGCAAGCGTTAATCGGAATTACTGGGCGTAAAGCGTGCGCAGGCGGCTATGCAAGACAGATGTGAAATCCCCGGGCTCAACCTGGGAACTG
>TACGAAGGGGGCTAGCGTTGTTCGGATTTACTGGGCGTAAAGCGCACGTAGGCGGATTGTTAAGTCAGGGGTGAAATCCCGGAGCTCAACTCCGGAACTG
TACGAAGGGGGCTAGCGTTGTTCGGATTTACTGGGCGTAAAGCGCACGTAGGCGGATTGTTAAGTCAGGGGTGAAATCCCGGAGCTCAACTCCGGAACTG
>TACGAAGGGGGCTAGCGTTGCTCGGAATCACTGGGCGTAAAGGGCGCGTAGGCGGACTCTTAAGTCGGGGGTGAAAGCCCAGGGCTCAACCCTGGAATTG
TACGAAGGGGGCTAGCGTTGCTCGGAATCACTGGGCGTAAAGGGCGCGTAGGCGGACTCTTAAGTCGGGGGTGAAAGCCCAGGGCTCAACCCTGGAATTG
>TACGTAGGTCCCGAGCGTTGTCCGGATTTATTGGGCGTAAAGCGAGCGCAGGCGGTTCTATAAGTCTGAAGTAAAAGGCAGTGGCTCAACCATTGTACGC
TACGTAGGTCCCGAGCGTTGTCCGGATTTATTGGGCGTAAAGCGAGCGCAGGCGGTTCTATAAGTCTGAAGTAAAAGGCAGTGGCTCAACCATTGTACGC
>TACGAAGGGGGCTAGCGTTGTTCGGATTTACTGGGCGTAAAGCGCACGTAGGCGGATTGTTAAGTCAGGGGTGAAATCCTGGAGCTCAACTCCAGAACTG
TACGAAGGGGGCTAGCGTTGTTCGGATTTACTGGGCGTAAAGCGCACGTAGGCGGATTGTTAAGTCAGGGGTGAAATCCTGGAGCTCAACTCCAGAACTG
>TACGAGGGGAGCTAGCGTTGTTCGGAATTACTGGGCGTAAAGCGCACGTAGGCGGCTACTCAAGTCGGGGGTGAAAGCCCGGGGCTCAACCCCGGAACTG
TACGAGGGGAGCTAGCGTTGTTCGGAATTACTGGGCGTAAAGCGCACGTAGGCGGCTACTCAAGTCGGGGGTGAAAGCCCGGGGCTCAACCCCGGAACTG
>TACGGAGGGAGCTAGCGTTGTTCGGAATTACTGGGCGTAAAGCGCACGTAGGCGGCTATTCAAGTCGGGGGTGAAAGCCCGGGGCTCAACCCCGGAACTG
TACGGAGGGAGCTAGCGTTGTTCGGAATTACTGGGCGTAAAGCGCACGTAGGCGGCTATTCAAGTCGGGGGTGAAAGCCCGGGGCTCAACCCCGGAACTG
>TACGGAGGGTGCGAGCGTTGTCCGGATTTATTGGGTTTAAAGGGTGCGTAGGTGGCTTAATAAGTCAGTGGTGAAATACAGCCGCTCAACGGTTGAGGTG
TACGGAGGGTGCGAGCGTTGTCCGGATTTATTGGGTTTAAAGGGTGCGTAGGTGGCTTAATAAGTCAGTGGTGAAATACAGCCGCTCAACGGTTGAGGTG
>TACGAAGGGGGCTAGCGTTGTTCGGAATTACTGGGCGTAAAGCGCACGTAGGCGGATCGATCAGTCAGGGGTGAAATCCCGCAGCTCAACTGCGGAACTG
TACGAAGGGGGCTAGCGTTGTTCGGAATTACTGGGCGTAAAGCGCACGTAGGCGGATCGATCAGTCAGGGGTGAAATCCCGCAGCTCAACTGCGGAACTG
>TACGAAGGGGGCTAGCGTTGTTCGGATTTACTGGGCGTAAAGCGCACGTAGGCGGATTGTTAAGTCAGGGGTGAAATCCCAGAGCTCAACTCTGGAACTG
TACGAAGGGGGCTAGCGTTGTTCGGATTTACTGGGCGTAAAGCGCACGTAGGCGGATTGTTAAGTCAGGGGTGAAATCCCAGAGCTCAACTCTGGAACTG
>TACGTAGGGTGCAAGCGTTGTCCGGAATTATTGGGCGTAAAGAGCTCGTAGGCGGTTTGTCGCGTCTGCTGTGAAATCCTAAGGCTCAACCTTAGACTTG
TACGTAGGGTGCAAGCGTTGTCCGGAATTATTGGGCGTAAAGAGCTCGTAGGCGGTTTGTCGCGTCTGCTGTGAAATCCTAAGGCTCAACCTTAGACTTG
>TACGAAGGGGGCTAGCGTTGTTCGGAATTACTGGGCGTAAAGCGCACGTAGGCGGATATTTAAGTCGGGGGTGAAATCCCGGGGCTCAACCCCGGAACTG
TACGAAGGGGGCTAGCGTTGTTCGGAATTACTGGGCGTAAAGCGCACGTAGGCGGATATTTAAGTCGGGGGTGAAATCCCGGGGCTCAACCCCGGAACTG
>TACGAAGGGGGCTAGCGTTGTTCGGATTTACTGGGCGTAAAGCGCACGTAGGCGGTTTGTTAAGTCAGAGGTGAAATCCCGGAGCTCAACTCCGGAACTG
TACGAAGGGGGCTAGCGTTGTTCGGATTTACTGGGCGTAAAGCGCACGTAGGCGGTTTGTTAAGTCAGAGGTGAAATCCCGGAGCTCAACTCCGGAACTG
>TACGAAGGTCCCGAGCGTTGTTCGGAATCACTGGGCGTAAAGGGAGCGTAGGCGGCGTGGTAAGTCAGATGTGAAATCCCGGGGCTCAACCCCGGAACTG
TACGAAGGTCCCGAGCGTTGTTCGGAATCACTGGGCGTAAAGGGAGCGTAGGCGGCGTGGTAAGTCAGATGTGAAATCCCGGGGCTCAACCCCGGAACTG
>TACGAAGGGGGCTAGCGTTGTTCGGAATCACTGGGCGTAAAGGGCGCGTAGGCGGCTTTATAAGTCGGGGGTGAAAGCCTGTGGCTCAACCACAGAATTG
TACGAAGGGGGCTAGCGTTGTTCGGAATCACTGGGCGTAAAGGGCGCGTAGGCGGCTTTATAAGTCGGGGGTGAAAGCCTGTGGCTCAACCACAGAATTG
>TACGGAGGGTGCGAGCGTTAATCGGAATAACTGGGCGTAAAGGGCACGCAGGCGGTGACTTAAGTGAGATGTGAAAGCCCCGAGCTTAACTTGGGAATTG
TACGGAGGGTGCGAGCGTTAATCGGAATAACTGGGCGTAAAGGGCACGCAGGCGGTGACTTAAGTGAGATGTGAAAGCCCCGAGCTTAACTTGGGAATTG
>TACGTAGGTCCCGAGCGTTGTCCGGATTTATTGGGCGTAAAGGGAGCGCAGGCGGCTGTATAAGTCAGAAGTCAAAGGCATTGGCTTAACCAATGTATGC
TACGTAGGTCCCGAGCGTTGTCCGGATTTATTGGGCGTAAAGGGAGCGCAGGCGGCTGTATAAGTCAGAAGTCAAAGGCATTGGCTTAACCAATGTATGC
>TACGAAGGGGGCTAGCGTTGTTCGGATTTACTGGGCGTAAAGCGCACGTAGGCGGTTTGTTAAGTCAGGGGTGAAATCCCAGAGCTCAACTCTGGAACTG
TACGAAGGGGGCTAGCGTTGTTCGGATTTACTGGGCGTAAAGCGCACGTAGGCGGTTTGTTAAGTCAGGGGTGAAATCCCAGAGCTCAACTCTGGAACTG
>TACGAAGGGGGCTAGCGTTGCTCGGAATCACTGGGCGTAAAGGGCGCGTAGGCGGACTTTTAAGTCGGGGGTGAAAGCCCAGGGCTCAACCCTGGAATTG
TACGAAGGGGGCTAGCGTTGCTCGGAATCACTGGGCGTAAAGGGCGCGTAGGCGGACTTTTAAGTCGGGGGTGAAAGCCCAGGGCTCAACCCTGGAATTG
>TACGTACGGTGCAAGCGTTATCCGGAATTATTGGGCGTAAAGGGCTCGTAGGCGGTTCGTCGCGTCCGGTGTGAAAGTCCATCGCTTAACGGTGGATCCG
TACGTACGGTGCAAGCGTTATCCGGAATTATTGGGCGTAAAGGGCTCGTAGGCGGTTCGTCGCGTCCGGTGTGAAAGTCCATCGCTTAACGGTGGATCCG
>TACGTAGGGTGCAAGCGTTATCCGGAATTATTGGGCGTAAAGGGCTCGTAGGCGGTTCGTCGCGTCCTGTGTGAAAGTCCATCGCTTAACGGTGGATCCG
TACGTAGGGTGCAAGCGTTATCCGGAATTATTGGGCGTAAAGGGCTCGTAGGCGGTTCGTCGCGTCCTGTGTGAAAGTCCATCGCTTAACGGTGGATCCG
>TACGAAGGGTGCAAGCGTTAATCTGAATTACTGGGCGTAAAGCGCGCGTAGGTGGTTTGTTAAGTTGGAAGTGAAAGCCCCGGGCTCAACCTGGGAACTG
TACGAAGGGTGCAAGCGTTAATCTGAATTACTGGGCGTAAAGCGCGCGTAGGTGGTTTGTTAAGTTGGAAGTGAAAGCCCCGGGCTCAACCTGGGAACTG
>TACGGGGGGTGCAAGCGTTAATCGGAATAACTGGGCGTAAAGGGCACGCAGGCGGTGACTTAAGTGAGATGTGAAAGCCCCGAGCTTAACTTGGGAATTG
TACGGGGGGTGCAAGCGTTAATCGGAATAACTGGGCGTAAAGGGCACGCAGGCGGTGACTTAAGTGAGATGTGAAAGCCCCGAGCTTAACTTGGGAATTG
>CACGTAAGGTGCGAGCGTTGTTCGGAATTATTGGGCGTAAAGGGCATGCAGGCGGTCGTGCAAGCCCGGCGTGAAAGGTGGGGGCTCAACTCCCAAACTG
CACGTAAGGTGCGAGCGTTGTTCGGAATTATTGGGCGTAAAGGGCATGCAGGCGGTCGTGCAAGCCCGGCGTGAAAGGTGGGGGCTCAACTCCCAAACTG
>TACGTAGGGGGCGAGCGTTGTCCGGAATTACTGGGCGTAAAGGGTTCGCAGGCGGCATGGCAAGTCCGATGTAAAAGGCGAAGGCTCAACCTTCGTAAGC
TACGTAGGGGGCGAGCGTTGTCCGGAATTACTGGGCGTAAAGGGTTCGCAGGCGGCATGGCAAGTCCGATGTAAAAGGCGAAGGCTCAACCTTCGTAAGC
>TACGGAAGGTCCGGGCGTTATCCGGATTTATTGGGTTTAAAGGGAGTGTAGGCGGCCTGTTAAGCGTGTTGTGAAATGTAGATGCTCAACATCTGAACTG
TACGGAAGGTCCGGGCGTTATCCGGATTTATTGGGTTTAAAGGGAGTGTAGGCGGCCTGTTAAGCGTGTTGTGAAATGTAGATGCTCAACATCTGAACTG
>TACGTAGGGTGCGAGCGTTAATCGGAATTACTGGGCGTAAAGCGTGCGCAGGCGGTTTGCTAAGACCGATGTGAAATCCCCGGGCTCAACCTGGGAACTG
TACGTAGGGTGCGAGCGTTAATCGGAATTACTGGGCGTAAAGCGTGCGCAGGCGGTTTGCTAAGACCGATGTGAAATCCCCGGGCTCAACCTGGGAACTG
>TACGTAGGTGGCAAGCGTTGTCCGGAATTATTGGGCGTAAAGCGCGCGCAGGCGGCCTATTCAGTCTGTCTTAAAAGTTCGGGGCTCAACCCCGTGATGG
TACGTAGGTGGCAAGCGTTGTCCGGAATTATTGGGCGTAAAGCGCGCGCAGGCGGCCTATTCAGTCTGTCTTAAAAGTTCGGGGCTCAACCCCGTGATGG
>TACGTAGGTGGCAAGCGTTGTGCGGAATTATTGGGCGTAAAGCGCGCGCAGGCGGTTCCTTAAGTCTGATGTGAAAGCCCCCGGCTCAACCGGGGAGGGT
TACGTAGGTGGCAAGCGTTGTGCGGAATTATTGGGCGTAAAGCGCGCGCAGGCGGTTCCTTAAGTCTGATGTGAAAGCCCCCGGCTCAACCGGGGAGGGT
>TACGTAAGGACCGAGCGTTGTCCGGAGTCATTGGACGTAAAGGGTACGTAGGCGGCTAGAAAAGTTAGAAGTCAAAGGCTATAGCTCAACTATAGTAAGC
TACGTAAGGACCGAGCGTTGTCCGGAGTCATTGGACGTAAAGGGTACGTAGGCGGCTAGAAAAGTTAGAAGTCAAAGGCTATAGCTCAACTATAGTAAGC
>TACGGACGGTCCGGGCGTTATCCGGATTTATTGGGTTTAAAGGGAGTGTAGGCGGCCTGTTAAGCGTGTTGTGAAATGTAGATGCTCAACATCTGAACTG
TACGGACGGTCCGGGCGTTATCCGGATTTATTGGGTTTAAAGGGAGTGTAGGCGGCCTGTTAAGCGTGTTGTGAAATGTAGATGCTCAACATCTGAACTG
>TACGTAGGGTGCGAGCGTTAATCGGAATTACTGGGCGTAAAGCGTGCGCAGGCGGTCATGCAAGACAGAGGTGAAATCCCCGGGCTCAACCTGGGAACTG
TACGTAGGGTGCGAGCGTTAATCGGAATTACTGGGCGTAAAGCGTGCGCAGGCGGTCATGCAAGACAGAGGTGAAATCCCCGGGCTCAACCTGGGAACTG
>TACGGAGGGTGCAAGCGTTAATCGGAATTACTGGGCGTAAAGCGCACGCAGGCGGTTTGTCAAGTCGGACGTGAAATCCCCGGGCTCAACCTGGGAACTG
TACGGAGGGTGCAAGCGTTAATCGGAATTACTGGGCGTAAAGCGCACGCAGGCGGTTTGTCAAGTCGGACGTGAAATCCCCGGGCTCAACCTGGGAACTG
>TACGGAGGGTGCGAGCGTTAATCGGAATTACTGGGCGTAAAGGGTGCGTAGGTGGTTTATTAAGTTATCTGTGAAATTCCTGGGCTTAACCTGGGCGTGT
TACGGAGGGTGCGAGCGTTAATCGGAATTACTGGGCGTAAAGGGTGCGTAGGTGGTTTATTAAGTTATCTGTGAAATTCCTGGGCTTAACCTGGGCGTGT
>TACAGAGGTCGCAAGCGTTGTTCGGATTTACTGGGCGTAAAGGGCACGTAGGCGGTAAGGCGTGTCGGATGTGAAATCTCCGGGCTCAACCCGGAATGTG
TACAGAGGTCGCAAGCGTTGTTCGGATTTACTGGGCGTAAAGGGCACGTAGGCGGTAAGGCGTGTCGGATGTGAAATCTCCGGGCTCAACCCGGAATGTG
>TACGTAGGGTGCGAGCGTTAATCGGAATTACTGGGCGTAAAGCGTGCGCAGGCGGTTATGTAAGACAGATGTGAAATCCCCGGGCTCAACCTGGGAACTG
TACGTAGGGTGCGAGCGTTAATCGGAATTACTGGGCGTAAAGCGTGCGCAGGCGGTTATGTAAGACAGATGTGAAATCCCCGGGCTCAACCTGGGAACTG
>TACGGAGGGTGCGAGCGTTAATCGGAATAACTGGGCGTAGAGGGCACGCAGGCGGACTTTTAAGTGAGGTGTGAAATCCCCGGGCTTAACCTGGGAATTG
TACGGAGGGTGCGAGCGTTAATCGGAATAACTGGGCGTAGAGGGCACGCAGGCGGACTTTTAAGTGAGGTGTGAAATCCCCGGGCTTAACCTGGGAATTG
>TACGTAGGTGGCAAGCGTTGTTCGGAATTATTGGGCGTAAAGGGCGCGTAGGCGGCCTTGTAAGTCAGCTGTGAAAGCCCGGGGCTCAACCCCGGAGGGT
TACGTAGGTGGCAAGCGTTGTTCGGAATTATTGGGCGTAAAGGGCGCGTAGGCGGCCTTGTAAGTCAGCTGTGAAAGCCCGGGGCTCAACCCCGGAGGGT
>TACGTAGGGAGCGAGCGTTGTCCGGATTTACTGGGTGTAAAGGGTGCGTAGGCGGCCCTGCAAGTCAGAAGTGAAAGCCCCAGGCTCAACCTGGGAACTG
TACGTAGGGAGCGAGCGTTGTCCGGATTTACTGGGTGTAAAGGGTGCGTAGGCGGCCCTGCAAGTCAGAAGTGAAAGCCCCAGGCTCAACCTGGGAACTG
>CACGGAGGGTGCAAGCGTTAATCGGAATTACTGGGCGTAAAGCGCACGCAGGCGGTTTGTTAAGTCAGATGTGAAATCCCCGGGCTCAACCTGGGAACTG
CACGGAGGGTGCAAGCGTTAATCGGAATTACTGGGCGTAAAGCGCACGCAGGCGGTTTGTTAAGTCAGATGTGAAATCCCCGGGCTCAACCTGGGAACTG
>TACGTAGGGTGCAAGCGTTAATCGGAATTACTGGGTGTAAAGCGTGCGCAGGCGGTTATGTAAGACAGTTGTGAAATCCCCGGGCTCAACCTGGGAATTG
TACGTAGGGTGCAAGCGTTAATCGGAATTACTGGGTGTAAAGCGTGCGCAGGCGGTTATGTAAGACAGTTGTGAAATCCCCGGGCTCAACCTGGGAATTG
>TACAGAGGGTGCAAGCGTTAATCGGAGTTACTGGGCGTAAAGCGCGCGTAGGTGGTTTTTTAAGTCTGATGTGAAAGCCCACGGCTCAACCGTGGAGGGT
TACAGAGGGTGCAAGCGTTAATCGGAGTTACTGGGCGTAAAGCGCGCGTAGGTGGTTTTTTAAGTCTGATGTGAAAGCCCACGGCTCAACCGTGGAGGGT
>TACGTAGGGTGCGAGCGTTGTCCGGAATTATTGGGCGTAAAGAGCTCGTAGGCGGTTTGTCGCGTCTGCTGTGAAATCCCGAGGCTCAACCTCGGGTCTG
TACGTAGGGTGCGAGCGTTGTCCGGAATTATTGGGCGTAAAGAGCTCGTAGGCGGTTTGTCGCGTCTGCTGTGAAATCCCGAGGCTCAACCTCGGGTCTG
>TACGTAGGTAGCGAGCGTTGTCCGGATTTACTGGGCGTAAAGGGAGCGTAGGCGGACTTTTAAGTGAGATGTGAAATACCCAGGCTCAACTTGGGTGCTG
TACGTAGGTAGCGAGCGTTGTCCGGATTTACTGGGCGTAAAGGGAGCGTAGGCGGACTTTTAAGTGAGATGTGAAATACCCAGGCTCAACTTGGGTGCTG
>TACGTATGTCGCAAGCGTTATCCGGATTTATTGGGCGTAAAGCGCGTCTAGGCGGAAAAATAAGTCTGATGTGAAAATGCGGGGCTCAACTCCGTATTGC
TACGTATGTCGCAAGCGTTATCCGGATTTATTGGGCGTAAAGCGCGTCTAGGCGGAAAAATAAGTCTGATGTGAAAATGCGGGGCTCAACTCCGTATTGC
>TACGAAGGGTGCAAGCGTTACTCGGAATTACTGGGCGTAAAGCGTGCGTAGGTGGTTGTTTAAGTCTGTCGTGAAAGCCCTGGGCTCAACCTGGGAATTG
TACGAAGGGTGCAAGCGTTACTCGGAATTACTGGGCGTAAAGCGTGCGTAGGTGGTTGTTTAAGTCTGTCGTGAAAGCCCTGGGCTCAACCTGGGAATTG
>CACAGAGGGTGCGAGCGTTAATCGGATTTACTGGGCGTAAAGCGTGCGTAGGCGGCCAATTAAGTCAAATGTGAAATCCCCGAGCTTAACTTGGGAATTG
CACAGAGGGTGCGAGCGTTAATCGGATTTACTGGGCGTAAAGCGTGCGTAGGCGGCCAATTAAGTCAAATGTGAAATCCCCGAGCTTAACTTGGGAATTG
>TACGGAGGGAGCTAGCGTTGTTCGGAATTACTGGGCGTAAGGCGCACGTAGGCGGCTTTGTAAGTTAGAGGTGAAAGCCTGGAGCTAACTCCAGAATTGC
TACGGAGGGAGCTAGCGTTGTTCGGAATTACTGGGCGTAAGGCGCACGTAGGCGGCTTTGTAAGTTAGAGGTGAAAGCCTGGAGCTAACTCCAGAATTGC
>TACGTAGGGTGCGAGCGTTGTCCGGAATTATTGGGCGTAAAGAGCTTGTAGGCGGTTTGTCGCGTCTGCTGTGAAAATTCAGGGCTTAACCCTGGACGTG
TACGTAGGGTGCGAGCGTTGTCCGGAATTATTGGGCGTAAAGAGCTTGTAGGCGGTTTGTCGCGTCTGCTGTGAAAATTCAGGGCTTAACCCTGGACGTG
>CACGTAGGTGGCAAGCGTTATCCGGAATTATTGGGCGTAAAGCGCGCGTAGGCGGTTTTTTAAGTCTGATGTGAAAGCCCACGGCTCAACCGTGGAGGGT
CACGTAGGTGGCAAGCGTTATCCGGAATTATTGGGCGTAAAGCGCGCGTAGGCGGTTTTTTAAGTCTGATGTGAAAGCCCACGGCTCAACCGTGGAGGGT
>CACGTAGGTCCCGAGCGTTGTCCGGATTTATTGGGCGTAAAGCGAGCGCAGGCGGTTAGATAAGTCTGAAGTTAAAGGCTGTGGCTTAACCATAGTACGC
CACGTAGGTCCCGAGCGTTGTCCGGATTTATTGGGCGTAAAGCGAGCGCAGGCGGTTAGATAAGTCTGAAGTTAAAGGCTGTGGCTTAACCATAGTACGC
>CACGTAGGTCCCGAGCGTTGTCCGGATTTATTGGGCGTAAAGCGAGCGCAGGTGGTTTATTAAGTCTGGTGTAAAAGGCAGTGGCTCAACCATTGTATGC
CACGTAGGTCCCGAGCGTTGTCCGGATTTATTGGGCGTAAAGCGAGCGCAGGTGGTTTATTAAGTCTGGTGTAAAAGGCAGTGGCTCAACCATTGTATGC
>CACGAAGGGTGCAAGCGTTACTCGGAATTACTGGGCGTAAAGCGTGCGTAGGTGGTTGTTTAAGTCTGTCGTGAAAGCCCTGGGCTCAACCTGGGAATTG
CACGAAGGGTGCAAGCGTTACTCGGAATTACTGGGCGTAAAGCGTGCGTAGGTGGTTGTTTAAGTCTGTCGTGAAAGCCCTGGGCTCAACCTGGGAATTG
>TACGTAGGGTGCGAGCGTTGTCCGGAATTATTGGGCGTAAAGGGCTCGTAGGCGGTTTGTTGCGTCGGGAGTGAAAACTCAGGGCTTAACCCTGAGCCTG
TACGTAGGGTGCGAGCGTTGTCCGGAATTATTGGGCGTAAAGGGCTCGTAGGCGGTTTGTTGCGTCGGGAGTGAAAACTCAGGGCTTAACCCTGAGCCTG
>TACGTAGGGCGCGAGCGTTGTCCGGAATTATTGGGCGTAAAGGGCTTGTAGGTGGCTGGTTGCGTCCGTCGTGAAAGCTCATGGCTTAACTGTGGGTTTG
TACGTAGGGCGCGAGCGTTGTCCGGAATTATTGGGCGTAAAGGGCTTGTAGGTGGCTGGTTGCGTCCGTCGTGAAAGCTCATGGCTTAACTGTGGGTTTG
>CACGGAGGGAGCTAGCGTTGTTCGGAATTACTGGGCGTAAGGCGCACGTAGGCGGCTTTGTAAGTTAGAGGTGAAAGCCTGGAGCTAACTCCAGAATTGC
CACGGAGGGAGCTAGCGTTGTTCGGAATTACTGGGCGTAAGGCGCACGTAGGCGGCTTTGTAAGTTAGAGGTGAAAGCCTGGAGCTAACTCCAGAATTGC
>TACGTAGGGTGCAAGCGTTGATCGGAATTATTGGGCGTAAAGCGAGTGCAGACGGTTACTTAAGCCAGATGTGAAATCCCCAAGCTTAACTTGGGACGTG
TACGTAGGGTGCAAGCGTTGATCGGAATTATTGGGCGTAAAGCGAGTGCAGACGGTTACTTAAGCCAGATGTGAAATCCCCAAGCTTAACTTGGGACGTG
>TACGTAGGGTCCAAGCGTTAATCGGAATTACTGGGCGTAAAGCGTGCGCAGGCGGTTTTGCAAGACCGATGTGAAATCCCCGAGCTTAACTTGGGAATTG
TACGTAGGGTCCAAGCGTTAATCGGAATTACTGGGCGTAAAGCGTGCGCAGGCGGTTTTGCAAGACCGATGTGAAATCCCCGAGCTTAACTTGGGAATTG
>TACGGAGGGTGCAAGCGTTATCCGGATTTATTGGGTTTAAAGGGTCCGTAGGCGGACCTGTAAGTCAGTGGTGAAATCTCATAGCTTAACTATGAAACTG
TACGGAGGGTGCAAGCGTTATCCGGATTTATTGGGTTTAAAGGGTCCGTAGGCGGACCTGTAAGTCAGTGGTGAAATCTCATAGCTTAACTATGAAACTG
>TACGGAGGATCCGAGCGTTATCCGGATTTATTGGGTTTAAAGGGTGCGTAGGCGGCCTGTTAAGTCAGGAGTGAAATACGGCAGCTCAACTGTCGCAGTG
TACGGAGGATCCGAGCGTTATCCGGATTTATTGGGTTTAAAGGGTGCGTAGGCGGCCTGTTAAGTCAGGAGTGAAATACGGCAGCTCAACTGTCGCAGTG
>TACAGAGGGTGCAAGCGTTAATCGGATTTACTGGGCGTAAAGCGCGCGTAGGTGGCCAATTAAGTCAAATGTGAAATCCCCGAGCTTAACTCGGGAATTG
TACAGAGGGTGCAAGCGTTAATCGGATTTACTGGGCGTAAAGCGCGCGTAGGTGGCCAATTAAGTCAAATGTGAAATCCCCGAGCTTAACTCGGGAATTG
>TACGGAGGATCCGAGCGTTATCCGGAATTATTGGGTTTAAAGGGTTCGTAGGCGGTTTAGTAAGTCAGTGGTGAAATCTTATAGCTTAACTATAAAATTG
TACGGAGGATCCGAGCGTTATCCGGAATTATTGGGTTTAAAGGGTTCGTAGGCGGTTTAGTAAGTCAGTGGTGAAATCTTATAGCTTAACTATAAAATTG
>TACGGAGGATCCGAGCGTTATCCGGATTTATTGGGTTTAAAGGGTGCGTAGGCGGACTATTAAGTCAGCTGTGAAAGTTTGGGGCTCAACCTTAAAATTG
TACGGAGGATCCGAGCGTTATCCGGATTTATTGGGTTTAAAGGGTGCGTAGGCGGACTATTAAGTCAGCTGTGAAAGTTTGGGGCTCAACCTTAAAATTG
>TACGTAGGGTGCGAGCGTTAATCGGAATTACTGGGCGTAAAGCGTGCGCAGGCGGTGATGTAAGACAGATGTGAAATCCCCGGGCTCAACCTGGGACCTG
TACGTAGGGTGCGAGCGTTAATCGGAATTACTGGGCGTAAAGCGTGCGCAGGCGGTGATGTAAGACAGATGTGAAATCCCCGGGCTCAACCTGGGACCTG
>TACGTAGGGCGCAAGCGTTGTCCGGAATTATTGGGCGTAAAGAGCTCGTAGGCGGTCTGTCGCGTCTGGTGTGAAATCTCATGGCTCAACTGTGAGCTTG
TACGTAGGGCGCAAGCGTTGTCCGGAATTATTGGGCGTAAAGAGCTCGTAGGCGGTCTGTCGCGTCTGGTGTGAAATCTCATGGCTCAACTGTGAGCTTG
>TACGTAGGGTCCGAGCGTTGTCCGGAATTACTGGGCGTAAAGAGCTCGTAGGTGGTTTGTCGCGTTGTTCGTGAAAACTCACAGCTCAATTGTGGGCGTG
TACGTAGGGTCCGAGCGTTGTCCGGAATTACTGGGCGTAAAGAGCTCGTAGGTGGTTTGTCGCGTTGTTCGTGAAAACTCACAGCTCAATTGTGGGCGTG
>TACGAAGGGTGCAAGCGTTATCCGGATTTATTGGGTTTAAAGGGTGCGTAGGCGGCAGGTTAAGTCAGCGGTAAAAGCCCGGGGCTCAACCCCGGCGAGC
TACGAAGGGTGCAAGCGTTATCCGGATTTATTGGGTTTAAAGGGTGCGTAGGCGGCAGGTTAAGTCAGCGGTAAAAGCCCGGGGCTCAACCCCGGCGAGC
>TACGTAGGGAGCGAGCGTTGTCCGGAATTACTGGGTGTAAAGGGAGCGTAGGCGGGATGGTAAGTCAGATGTGAGATGCAGGAGCTCAACTCCTGAGCTG
TACGTAGGGAGCGAGCGTTGTCCGGAATTACTGGGTGTAAAGGGAGCGTAGGCGGGATGGTAAGTCAGATGTGAGATGCAGGAGCTCAACTCCTGAGCTG
>TACGTAGGTGGCAAGCGTTATCCGGAATGATTGGGCGTAAAGGGTGCGTAGGCGGTATAATAAGTCTGAAGTAAAAGGCGTTGGCTCAACCAGCGTAAGC
TACGTAGGTGGCAAGCGTTATCCGGAATGATTGGGCGTAAAGGGTGCGTAGGCGGTATAATAAGTCTGAAGTAAAAGGCGTTGGCTCAACCAGCGTAAGC
>TACGAAGGTCCCAAGCGTTGTTCGGATTCATTGGGCGTAAAGGGTGCGTAGGCGGTAGGGTAAGTTGGATGTGAAATCTTGGGGCTTAACCTCAAAATTG
TACGAAGGTCCCAAGCGTTGTTCGGATTCATTGGGCGTAAAGGGTGCGTAGGCGGTAGGGTAAGTTGGATGTGAAATCTTGGGGCTTAACCTCAAAATTG
>TACGTAGGCGGCAAGCGTTATCCGGATTTACTGGGTGTAAAGGGCGTGTAGGCGGGGAAGCAAGTCAGATGTGAAAACCACGGGCTCAACCTGTGGCCTG
TACGTAGGCGGCAAGCGTTATCCGGATTTACTGGGTGTAAAGGGCGTGTAGGCGGGGAAGCAAGTCAGATGTGAAAACCACGGGCTCAACCTGTGGCCTG
>TACAGAGGGTGCGAGCGTTAATCGGATTTACTGGGCGTAAAGCGTGCGTAGGCGGCTTTTTAAGTCGGATGTGAAATCCCTGAGCTTAACTTAGGAATTA
TACAGAGGGTGCGAGCGTTAATCGGATTTACTGGGCGTAAAGCGTGCGTAGGCGGCTTTTTAAGTCGGATGTGAAATCCCTGAGCTTAACTTAGGAATTA
>TACGGAAGATGCGAGCGTTATCCGGATTTATTGGGTTTAAAGGGAGCGTAGGCGGGAAGTTAAGTCAGCGGTAAAATGTCGGCGCCCAACGTCGGCCCGC
TACGGAAGATGCGAGCGTTATCCGGATTTATTGGGTTTAAAGGGAGCGTAGGCGGGAAGTTAAGTCAGCGGTAAAATGTCGGCGCCCAACGTCGGCCCGC
>TACGTAGGGGGCAAGCGTTATCCGGATTTACTGGGTGTAAAGGGTGCGTAGGTGGTATGGCAAGTCAGAAGTGAAAACCCGGGGCTCAACCCCGCGGATT
TACGTAGGGGGCAAGCGTTATCCGGATTTACTGGGTGTAAAGGGTGCGTAGGTGGTATGGCAAGTCAGAAGTGAAAACCCGGGGCTCAACCCCGCGGATT
>TACGTAGGGTGCGAGCGTTGTCCGGAATTATTGGGCGTAAAGAGCTTGTAGGCGGTTTGTCGCGTCTGCCGTGAAAGCTCGGGGCTTAACCCTGGGTTTG
TACGTAGGGTGCGAGCGTTGTCCGGAATTATTGGGCGTAAAGAGCTTGTAGGCGGTTTGTCGCGTCTGCCGTGAAAGCTCGGGGCTTAACCCTGGGTTTG
>TACGGAGGATCCGAGCGTTATCCGGATTTATTGGGTTTAAAGGGAGCGTAGATGGGGCTTTAAGTCAGTTGTGAAAGTTTGCGGCTCAACCGTAAAATTG
TACGGAGGATCCGAGCGTTATCCGGATTTATTGGGTTTAAAGGGAGCGTAGATGGGGCTTTAAGTCAGTTGTGAAAGTTTGCGGCTCAACCGTAAAATTG
>TACGTAGGGAGCAAGCGTTATCCGGATTTATTGGGTGTAAAGGGTGCGTAGACGGAGAAGCAAGTTAGTTGTGAAATCCCTCGGCTTAACTGAGGAACTG
TACGTAGGGAGCAAGCGTTATCCGGATTTATTGGGTGTAAAGGGTGCGTAGACGGAGAAGCAAGTTAGTTGTGAAATCCCTCGGCTTAACTGAGGAACTG
>TACGTAGGGTGCGAGCGTTGTCCGGAATTACTGGGCGCAAAGAGCTCGTAGGTGGTTTGTCGCGTCGTCTGTGAAATCCCGGGGCTTAACTCCGGGCGTG
TACGTAGGGTGCGAGCGTTGTCCGGAATTACTGGGCGCAAAGAGCTCGTAGGTGGTTTGTCGCGTCGTCTGTGAAATCCCGGGGCTTAACTCCGGGCGTG
>TACGTAGGGTGCGAGCGTTAATCGGAATTATTGGGCGTAAAGTGCACGCAGGCGGTCTGTTAAGTCAGATGTGAAATCCCCGGGCTTAACCTGGGAACTG
TACGTAGGGTGCGAGCGTTAATCGGAATTATTGGGCGTAAAGTGCACGCAGGCGGTCTGTTAAGTCAGATGTGAAATCCCCGGGCTTAACCTGGGAACTG
>GACAGAGGGTGCAAACGTTGCTCGGAGTCACTGGGCGTAAAGGGCGTGTAGGCGGGAGAGAAAGTCGGGCGTGAAATCCCTAGGCTCAACCTAGGAACTG
GACAGAGGGTGCAAACGTTGCTCGGAGTCACTGGGCGTAAAGGGCGTGTAGGCGGGAGAGAAAGTCGGGCGTGAAATCCCTAGGCTCAACCTAGGAACTG
>TACAGAGGGTGCGAGCGTTAATCGGATTTACCGGGCGTAAAGCGTGCGTAGGCGGCCAATTAAGTCAAATGTGAAATCCCCGAGCTTAACTTGGGAATTG
TACAGAGGGTGCGAGCGTTAATCGGATTTACCGGGCGTAAAGCGTGCGTAGGCGGCCAATTAAGTCAAATGTGAAATCCCCGAGCTTAACTTGGGAATTG
>TACGTAGGGGGCAAGCGTTATCCGGATTTACTGGGTGTAAAGGGAGCGTAGACGGTTATGTAAGTCTGAAGTGAAAGCCCGGGGCTCAACCCCGGGACTG
TACGTAGGGGGCAAGCGTTATCCGGATTTACTGGGTGTAAAGGGAGCGTAGACGGTTATGTAAGTCTGAAGTGAAAGCCCGGGGCTCAACCCCGGGACTG
>TACGTAGGGGGCAAGCGTTAATCGGAATTACTGGGCGTAAAGCGCACGCAGGCGGTCTGTTAAGTCAGATGTGAAATCCCCGGGCTTAACCTGGGAACTG
TACGTAGGGGGCAAGCGTTAATCGGAATTACTGGGCGTAAAGCGCACGCAGGCGGTCTGTTAAGTCAGATGTGAAATCCCCGGGCTTAACCTGGGAACTG
>TACGTAGGGTGCGAGCGTTGTCCGGAATTATTGGGCGTAAAGAGCTCGTAGGCGGTGTGTCACGTCGATCGTGAAAACTTGGGGCTTAACCCTGAGCGTG
TACGTAGGGTGCGAGCGTTGTCCGGAATTATTGGGCGTAAAGAGCTCGTAGGCGGTGTGTCACGTCGATCGTGAAAACTTGGGGCTTAACCCTGAGCGTG
>TACGGAGGATCCGAGCGTTATCCGGATTTATTGGGTTTAAAGGGTGCGTAGGCGGTCAGGTAAGTTAGAGGTGAAAGCTCGATGCTCAACATCGAAACTG
TACGGAGGATCCGAGCGTTATCCGGATTTATTGGGTTTAAAGGGTGCGTAGGCGGTCAGGTAAGTTAGAGGTGAAAGCTCGATGCTCAACATCGAAACTG
>TACGTAGGGTGCGAGCGTTGTCCGGAATTACTGGGCGTAAAGAGCTCGTAGGCGGTTTGTCGCGTCGTCTGTGAAATTCTGCAACTCAATTGTAGGCGTG
TACGTAGGGTGCGAGCGTTGTCCGGAATTACTGGGCGTAAAGAGCTCGTAGGCGGTTTGTCGCGTCGTCTGTGAAATTCTGCAACTCAATTGTAGGCGTG
>TACGTAGGGTCCGAGCGTTGTCCGGAATTACTGGGCGTAAAGAGCTTGTAGGCGGTTCGTCGCGTCGTTTGTGAAAACTTGGGGCTCAACCTTAAGCTTG
TACGTAGGGTCCGAGCGTTGTCCGGAATTACTGGGCGTAAAGAGCTTGTAGGCGGTTCGTCGCGTCGTTTGTGAAAACTTGGGGCTCAACCTTAAGCTTG
>TACGGAGGATCCGAGCGTTATCCGGATTTATTGGGTTTAAAGGGTGCGTAGGCGGCAGAATAAGTCAGGGGTGAAAGACGGTAGCTCAACTATCGCAGTG
TACGGAGGATCCGAGCGTTATCCGGATTTATTGGGTTTAAAGGGTGCGTAGGCGGCAGAATAAGTCAGGGGTGAAAGACGGTAGCTCAACTATCGCAGTG
>TACGTAGGGTGCAAGCGTTAATCGGAATTACTGGGCGTAGAGCGTGCGCAGGCGGCTATGCAAGACTGATGTGAAATCCCCGGGCTCAACCTGGGAACTG
TACGTAGGGTGCAAGCGTTAATCGGAATTACTGGGCGTAGAGCGTGCGCAGGCGGCTATGCAAGACTGATGTGAAATCCCCGGGCTCAACCTGGGAACTG
>TACGGAGGGTGCGAGCGTTATCCGGAATCACTGGGCGTAAAGGGCGCGTAGGCGGTTTGTTAAGTCCGATGTTAAAGACCGAGGCTCAACCTCGACACGG
TACGGAGGGTGCGAGCGTTATCCGGAATCACTGGGCGTAAAGGGCGCGTAGGCGGTTTGTTAAGTCCGATGTTAAAGACCGAGGCTCAACCTCGACACGG
>TACGTAGGTGGCGAGCGTTGTCCGGAATGACTGGGCGTAAAGGGAGTGTAGGTTGTTATTTAAGTTAAATGTGAAAGCCCGTGGCTCAACTACGGAACTG
TACGTAGGTGGCGAGCGTTGTCCGGAATGACTGGGCGTAAAGGGAGTGTAGGTTGTTATTTAAGTTAAATGTGAAAGCCCGTGGCTCAACTACGGAACTG
>TGCGTAGGGTGCGAGCGTTGTCCGGAATTACTGGGCGTAAAGAGCTCGTAGGCGGTTTGTCGCGTCGTCTGTGGAAGCCCACGACTCAACCGTGGAAGTG
TGCGTAGGGTGCGAGCGTTGTCCGGAATTACTGGGCGTAAAGAGCTCGTAGGCGGTTTGTCGCGTCGTCTGTGGAAGCCCACGACTCAACCGTGGAAGTG
>TACGTAGGTGGCAAGCGTTGTCCGGATTTATTGGGTGTAAAGGGAGCGTAGACGGTGATGTAAGTCAGATGTGAAAGCCCGGGGCTCAACCCCGGGACTG
TACGTAGGTGGCAAGCGTTGTCCGGATTTATTGGGTGTAAAGGGAGCGTAGACGGTGATGTAAGTCAGATGTGAAAGCCCGGGGCTCAACCCCGGGACTG
>TACGTAGGTGGCAAGCGTTGTCCGGATTTATTGGGCGTAAAGCGAGCGCAGGCGGTTCCTTAAGTCTAATGTGAAAGCCCACGGCTCAACCGTGGAAGGT
TACGTAGGTGGCAAGCGTTGTCCGGATTTATTGGGCGTAAAGCGAGCGCAGGCGGTTCCTTAAGTCTAATGTGAAAGCCCACGGCTCAACCGTGGAAGGT
>TACGTAGGGGGCTAGCGTTATCCGGAATTACTGGGCGTAAAGGGTGCGTAGGTGGTTTTTTAAGTCAGAAGTGAAAGGCTACGGCTCAACCGTAGTAAGC
TACGTAGGGGGCTAGCGTTATCCGGAATTACTGGGCGTAAAGGGTGCGTAGGTGGTTTTTTAAGTCAGAAGTGAAAGGCTACGGCTCAACCGTAGTAAGC
>TACGGAGGATGCGAGCGTTATCCGGATTTATTGGGTTTAAAGGGTGCGTAGGCGGACTTGTAAGTCAGCGGTAAAATTGCGGGACTCAACCCCGTATCGC
TACGGAGGATGCGAGCGTTATCCGGATTTATTGGGTTTAAAGGGTGCGTAGGCGGACTTGTAAGTCAGCGGTAAAATTGCGGGACTCAACCCCGTATCGC
>GACAGAGGATGCAAGCGTTATCCGGAATGATTGGGCGTAAAGCGTCTGTAGGTGGCTTTTTAAGTCCGTCGTCAAATCCCAGGGCTCAACCCTGGACAGG
GACAGAGGATGCAAGCGTTATCCGGAATGATTGGGCGTAAAGCGTCTGTAGGTGGCTTTTTAAGTCCGTCGTCAAATCCCAGGGCTCAACCCTGGACAGG
>TACGCAGGGTGCGAGCGTTGTCCGGAATTACTGGGCGTAAAGTGCTCGTAGGCGGTTTGTCGCGTCGTCTGTGGAAGCCCACGACTCAACCGTGGAAGTG
TACGCAGGGTGCGAGCGTTGTCCGGAATTACTGGGCGTAAAGTGCTCGTAGGCGGTTTGTCGCGTCGTCTGTGGAAGCCCACGACTCAACCGTGGAAGTG
>TACGGAGGATGCGAGCGTTATCCGGATTTATTGGGTTTAAAGGGTGCGTAGGCGGGATTTTAAGTCAGCGGTAAAGTTGAGGGGCTCAACCCCTTCCGGC
TACGGAGGATGCGAGCGTTATCCGGATTTATTGGGTTTAAAGGGTGCGTAGGCGGGATTTTAAGTCAGCGGTAAAGTTGAGGGGCTCAACCCCTTCCGGC
>TACGTAGGTGGCAAGCGTTGTCCGGATTTATTGGGCGTAAAGCGAGCGCAGGCGGTTTCTTAAGTCTGATGTGAAAGCCCTCGGCTCAACCGAGGAAGGT
TACGTAGGTGGCAAGCGTTGTCCGGATTTATTGGGCGTAAAGCGAGCGCAGGCGGTTTCTTAAGTCTGATGTGAAAGCCCTCGGCTCAACCGAGGAAGGT
>GACAGAGGGTGCAAACGTTGTTCGGAATTACTGGGCGTAAAGCGTGTGTAGGCGGCCACGTAAGTCGGATGTGAAAGCCCCAGGCTCAACCTGGGAAGTG
GACAGAGGGTGCAAACGTTGTTCGGAATTACTGGGCGTAAAGCGTGTGTAGGCGGCCACGTAAGTCGGATGTGAAAGCCCCAGGCTCAACCTGGGAAGTG
>TACGTAGGGTGCGAGCGTTAATCGGAACTATTGGGCGTGAAGCGAGTGCAGACGGTTATTTAAGCCAGATGTGAAATCCCCGAGCTCAACTCGGGACGTG
TACGTAGGGTGCGAGCGTTAATCGGAACTATTGGGCGTGAAGCGAGTGCAGACGGTTATTTAAGCCAGATGTGAAATCCCCGAGCTCAACTCGGGACGTG
>TACGTAGGGTGCGAGCGTTGTCCGGAATTATTGGGCGTAAAGAGCTCGTAGGCGGCTTGTCACGTCGGATGTGAAAGCCCGGGGCTTAACCCCGGGTCTG
TACGTAGGGTGCGAGCGTTGTCCGGAATTATTGGGCGTAAAGAGCTCGTAGGCGGCTTGTCACGTCGGATGTGAAAGCCCGGGGCTTAACCCCGGGTCTG
>TACGTAGGGAGCAAGCGTTATCCGGATTTACTGGGTGTAAAGGGTGCGTAGGCGGCTTGGTAAGTCAGATGTGAAATGTATGGGCTCAACCCATGAACTG
TACGTAGGGAGCAAGCGTTATCCGGATTTACTGGGTGTAAAGGGTGCGTAGGCGGCTTGGTAAGTCAGATGTGAAATGTATGGGCTCAACCCATGAACTG
>TACGTAGGGCGCAAGCGTTGTCCGGAATTATTGGGCGTAAAGAGCTCGTAGGTGGCTTGTCGCGTCGGATGTGAAAGCCCGCAGCTTAACTGCGGGTCTG
TACGTAGGGCGCAAGCGTTGTCCGGAATTATTGGGCGTAAAGAGCTCGTAGGTGGCTTGTCGCGTCGGATGTGAAAGCCCGCAGCTTAACTGCGGGTCTG
>TAGGTAGGGGGCAAGCGTTATCCGGATTTACTGGGTGTAAAGGGGGCGCAGGCGGTATGGCAAGTCAGATGTGAAAACCCGGGGCCCAACCCCGGGACTG
TAGGTAGGGGGCAAGCGTTATCCGGATTTACTGGGTGTAAAGGGGGCGCAGGCGGTATGGCAAGTCAGATGTGAAAACCCGGGGCCCAACCCCGGGACTG
>TACGTAGGGTGCGAGCGTTGTCCGGAATTACTGGGCGTAAAGAGCTCATAGGTGGTTTGTCGCGTTGTTCGTGAAAACCGGGGGCTTAACCCTCGGCGTG
TACGTAGGGTGCGAGCGTTGTCCGGAATTACTGGGCGTAAAGAGCTCATAGGTGGTTTGTCGCGTTGTTCGTGAAAACCGGGGGCTTAACCCTCGGCGTG
>TACGTAGGGTGCGAGCGTTGTCCGGAATTATTGGGCGTAAAGAGCTCGTAGGCGGTTTGTCGCGTCGGGCGTGGAAACCGAGGGCTTAACTCTCGGCGTG
TACGTAGGGTGCGAGCGTTGTCCGGAATTATTGGGCGTAAAGAGCTCGTAGGCGGTTTGTCGCGTCGGGCGTGGAAACCGAGGGCTTAACTCTCGGCGTG
>TACGTAGGGTGCGAGCGTTATCCGGAATTATTGAGCGTAAAGAGCTCGTAGGCGGTTTGTCGCGTCTGTCGTGAAAGTCCGGGGCTTAACCCCGGATCTG
TACGTAGGGTGCGAGCGTTATCCGGAATTATTGAGCGTAAAGAGCTCGTAGGCGGTTTGTCGCGTCTGTCGTGAAAGTCCGGGGCTTAACCCCGGATCTG
>TACGTAGGTGGCAGGCGTTGTCCGGATTTATTGGGCGTAAAGCGAGCGCAGGCGGTTTATTAAGTCTGATGTGAAAGCCCCCGGCTTAACCGGGGAGGGT
TACGTAGGTGGCAGGCGTTGTCCGGATTTATTGGGCGTAAAGCGAGCGCAGGCGGTTTATTAAGTCTGATGTGAAAGCCCCCGGCTTAACCGGGGAGGGT
>TACGTAGGGGGCAAGCGTTATCCGGATTTACTGGGTGTAAAGGGAGCGTAGACTGCATGGCAAGTCTGAAGTGAAAGCCCGGGGCTCAACTCCGGGACTG
TACGTAGGGGGCAAGCGTTATCCGGATTTACTGGGTGTAAAGGGAGCGTAGACTGCATGGCAAGTCTGAAGTGAAAGCCCGGGGCTCAACTCCGGGACTG
>TACGTAGGGTGCAAGCGTTATCCGGATTTATTGGGCGTAAAGGGCTCGTAGGCGGTTCGTCGCGTCCGGTGTGAAAGTCCATCGCTTAACGGTGGATCCG
TACGTAGGGTGCAAGCGTTATCCGGATTTATTGGGCGTAAAGGGCTCGTAGGCGGTTCGTCGCGTCCGGTGTGAAAGTCCATCGCTTAACGGTGGATCCG
>TACATAGGGAGCAAGCGTTATCCGGAATTACTGGGTGTAAAGGGTGCGTAGACGGAGGAACAAGTTAGTTGTGAAATCCCTCGGCTTAACTGAGGAACTG
TACATAGGGAGCAAGCGTTATCCGGAATTACTGGGTGTAAAGGGTGCGTAGACGGAGGAACAAGTTAGTTGTGAAATCCCTCGGCTTAACTGAGGAACTG
>TACGTAGGGTGCAAGCGTTGTCCGGAATTACTGGGCGTAAAGAGCTCGTAGGCGGTTTGTCGCGTCGTCTGTGAAAACCAGCAGCTCAACTGTTGGCGTG
TACGTAGGGTGCAAGCGTTGTCCGGAATTACTGGGCGTAAAGAGCTCGTAGGCGGTTTGTCGCGTCGTCTGTGAAAACCAGCAGCTCAACTGTTGGCGTG
>TACAGAGGGTGCAAGCGTTAATCGGAATTACTGGGCGTAAAGCGCGCGTAGGTAGTTCGTTAAGTTGAATGTGAAATCCCCGGGCTCAACCTGGGAACTG
TACAGAGGGTGCAAGCGTTAATCGGAATTACTGGGCGTAAAGCGCGCGTAGGTAGTTCGTTAAGTTGAATGTGAAATCCCCGGGCTCAACCTGGGAACTG
>TACGGAGGATGCGAGCGTTATCCGGATTTATTGGGTTTAAAGGGTGCGTAGGCGGACAGTCAAGTCAGCGGTAAAATTGTGGGGCTCAACCCCATCGAGC
TACGGAGGATGCGAGCGTTATCCGGATTTATTGGGTTTAAAGGGTGCGTAGGCGGACAGTCAAGTCAGCGGTAAAATTGTGGGGCTCAACCCCATCGAGC
>GACGTAGGGCGCGAGCGTTGCCCGGATTTATTGGGCGTAAAGAGCTCGTAGGCGGCTTGTCGCGTCGACTGTGAAAACCCGCGGCTCAACTGCGGGCCTG
GACGTAGGGCGCGAGCGTTGCCCGGATTTATTGGGCGTAAAGAGCTCGTAGGCGGCTTGTCGCGTCGACTGTGAAAACCCGCGGCTCAACTGCGGGCCTG
>TACAGAGGGTGCAAGCGTTAATCGGAATTACTGGGCGTAAAGCGCGCGTAGGTGGTTCAGTAAGATGGGTGTGAAATCCCCGGGCTTAACCTGGGAACTG
TACAGAGGGTGCAAGCGTTAATCGGAATTACTGGGCGTAAAGCGCGCGTAGGTGGTTCAGTAAGATGGGTGTGAAATCCCCGGGCTTAACCTGGGAACTG
>TACGTAGGGTGCGAGCGTTGTCCGGAATTACTGGGCGTAAAGAGCTCGTAGGCGGTTTGTCGCGTCGTCTGTGAAAACCAGCAGCTCAACTGTTGGCTTG
TACGTAGGGTGCGAGCGTTGTCCGGAATTACTGGGCGTAAAGAGCTCGTAGGCGGTTTGTCGCGTCGTCTGTGAAAACCAGCAGCTCAACTGTTGGCTTG
>TACGTAGGGAGCAAGCGTTATCCGGATTTATTGGGTGTAAAGGGTGCGTAGACGGAGAGGCATGTTAGTTGTGAAATCCCTCGGCTTAACTGAGGAACTG
TACGTAGGGAGCAAGCGTTATCCGGATTTATTGGGTGTAAAGGGTGCGTAGACGGAGAGGCATGTTAGTTGTGAAATCCCTCGGCTTAACTGAGGAACTG
>TACGTGGGGTGCGAGCGTTAATCGGAATTATTGGGCGTAAAGTGAGTGTAGACGGTTATTTAAGCCAGATGTGAAATCCCCGAGCTCAACTTGGGACGTG
TACGTGGGGTGCGAGCGTTAATCGGAATTATTGGGCGTAAAGTGAGTGTAGACGGTTATTTAAGCCAGATGTGAAATCCCCGAGCTCAACTTGGGACGTG
>TACGTAGGGGGCAAGCGTTATCCGGATTTACTGGGTGTAAAGGGAGCGCAGGCGGCATCCCAAGTCTGGTGTGAAAGCCCGGGGCCCAACCCCGGAACCG
TACGTAGGGGGCAAGCGTTATCCGGATTTACTGGGTGTAAAGGGAGCGCAGGCGGCATCCCAAGTCTGGTGTGAAAGCCCGGGGCCCAACCCCGGAACCG
>TACGTAGGGTGCGAGCGTTGTCCGGAATTATTGGGCGTAAAGAGCTCGTAGGCGGCTTGTCACGTCGGATGTGAAAGCTCGGGGCTTAACCCCGAGTCTG
TACGTAGGGTGCGAGCGTTGTCCGGAATTATTGGGCGTAAAGAGCTCGTAGGCGGCTTGTCACGTCGGATGTGAAAGCTCGGGGCTTAACCCCGAGTCTG
>TACGTAGGGTGCGAGCGTTGTCCGGAATTATTGGGCGTAAAGAGCTCGTAGGCGGCCTGTCGCGTCGGATGTGAAAGCCCGGGGCTTAACCCTGGGTCTG
TACGTAGGGTGCGAGCGTTGTCCGGAATTATTGGGCGTAAAGAGCTCGTAGGCGGCCTGTCGCGTCGGATGTGAAAGCCCGGGGCTTAACCCTGGGTCTG
>TACGTAGGGTGCGAGCGTTGTCCGGAATTACTGGGCGTAAAGAGCTCGTAGGCGGTCTGTCACGTCGTCTGTGAAATCCTACAGCTTAACTGTGGGCGTG
TACGTAGGGTGCGAGCGTTGTCCGGAATTACTGGGCGTAAAGAGCTCGTAGGCGGTCTGTCACGTCGTCTGTGAAATCCTACAGCTTAACTGTGGGCGTG
>TACGGAGGGGGCTAGCGTTGTTCGGAATTACTGGGCGTAAAGCGCACGTAGGCGGCTTTGTAAGTTAGAGGTGAAAGCCTGGTGCTCAACACCAGAACTG
TACGGAGGGGGCTAGCGTTGTTCGGAATTACTGGGCGTAAAGCGCACGTAGGCGGCTTTGTAAGTTAGAGGTGAAAGCCTGGTGCTCAACACCAGAACTG
>GACAGAGGATGCAAGCGTTATCCGGGATGATTGGGCGTAAAGCGTCTGTAGGTGGCTTTTTAAGTCCGTCGTCAAATCCCAGGGCTCAACCCTGGACAGG
GACAGAGGATGCAAGCGTTATCCGGGATGATTGGGCGTAAAGCGTCTGTAGGTGGCTTTTTAAGTCCGTCGTCAAATCCCAGGGCTCAACCCTGGACAGG
>TACGTAGGGTGCGAGCGTTGTCCGGAATTACTGGGCGTAAAGAGCTCGTAGGTGGTTTGTCGCGTCGTCCGTGAAATCCCGGGGCTTAACTCCGGGCGTG
TACGTAGGGTGCGAGCGTTGTCCGGAATTACTGGGCGTAAAGAGCTCGTAGGTGGTTTGTCGCGTCGTCCGTGAAATCCCGGGGCTTAACTCCGGGCGTG
>TACGTAGGGTGCAAGCGTTGTCCGGAATTACTGGGCGTAAAGAGTTCGTAGGCGGTTTGTCGCGTCGTTTGTGAAAACCCGTAGCTCAACCACGGGCCTG
TACGTAGGGTGCAAGCGTTGTCCGGAATTACTGGGCGTAAAGAGTTCGTAGGCGGTTTGTCGCGTCGTTTGTGAAAACCCGTAGCTCAACCACGGGCCTG
>TACGTAGGGGGCAAGCGTTATCCGGATTTACTGGGTGTAAAGGGAGCGTAGACGGTTATGCAAGTCTGGAGTGAGATGCCGGGGCCCAACCCCGGAACTG
TACGTAGGGGGCAAGCGTTATCCGGATTTACTGGGTGTAAAGGGAGCGTAGACGGTTATGCAAGTCTGGAGTGAGATGCCGGGGCCCAACCCCGGAACTG
>TACGGAGGATGCGAGCGTTATCCGGATTTATTGGGTTTAAAGGGTGCGTAGGTGGACTCTTAAGTCAGCGGTGAAAGTCTGTGGCTCAACCATAGAATTG
TACGGAGGATGCGAGCGTTATCCGGATTTATTGGGTTTAAAGGGTGCGTAGGTGGACTCTTAAGTCAGCGGTGAAAGTCTGTGGCTCAACCATAGAATTG
>TACAGAGGTCCCGAGCGTTGTTCGGATTCATTGGGCGTAAAGGGTGCGTAGGCGGTTAGGTAAGTTTGATGTGAAACCCTGGGGCTCAACCCTGGAACTG
TACAGAGGTCCCGAGCGTTGTTCGGATTCATTGGGCGTAAAGGGTGCGTAGGCGGTTAGGTAAGTTTGATGTGAAACCCTGGGGCTCAACCCTGGAACTG
>TACGGAGGGTGCAAGCGTTAATCGGAATTACTGGGCGTAAAGCGCACGCAGGCGGTTAATTAAGTTAGATGTGAAATCCCCGGGCTTAACCTGGGAATGG
TACGGAGGGTGCAAGCGTTAATCGGAATTACTGGGCGTAAAGCGCACGCAGGCGGTTAATTAAGTTAGATGTGAAATCCCCGGGCTTAACCTGGGAATGG
>TACGTAGGGGGCAAGCGTTGTCCGGATTCATTGGGCGTAAAGAGCGTGTAGGCGGCCAGGTAGGTCGGTTGTGAAAACTGGAGGCTCAACCTTCAGAGGT
TACGTAGGGGGCAAGCGTTGTCCGGATTCATTGGGCGTAAAGAGCGTGTAGGCGGCCAGGTAGGTCGGTTGTGAAAACTGGAGGCTCAACCTTCAGAGGT
>TACGGAGGATGCGAGCGTTATCCGGATTTATTGGGTTTAAAGGGTGCGTAGGTGGCCTCTTAAGTCAGCGGTGAAAGTCTGTGGCTCAACCATAGAATTG
TACGGAGGATGCGAGCGTTATCCGGATTTATTGGGTTTAAAGGGTGCGTAGGTGGCCTCTTAAGTCAGCGGTGAAAGTCTGTGGCTCAACCATAGAATTG
>TACGTAGGGTGCGAGCGTTGTCCGGAATTACTGGGCGTAAAGAGCTTGTAGGCGGTTTGTCGCGTCGTCTGTGAAAACTCACAGCTCAACTGTGAGCTTG
TACGTAGGGTGCGAGCGTTGTCCGGAATTACTGGGCGTAAAGAGCTTGTAGGCGGTTTGTCGCGTCGTCTGTGAAAACTCACAGCTCAACTGTGAGCTTG
>TACGGAGGGTGCAAGCGTTAGTCGGAATTACTGGGCGTAAAGCGCACGCAGGCGGTTTGTTAAGTCAGATGTGAAATCCCCGGGCTCAACCTGGGAACTG
TACGGAGGGTGCAAGCGTTAGTCGGAATTACTGGGCGTAAAGCGCACGCAGGCGGTTTGTTAAGTCAGATGTGAAATCCCCGGGCTCAACCTGGGAACTG
>TACGTAGGTCCCGAGCGTTGTCCGGATTTATTGGGCGTAAAGCGAGCGCAGGCGGTTTAATAAGTCTGAAGTTAAAGGCAGTGGCTTAACCATTGTTCGC
TACGTAGGTCCCGAGCGTTGTCCGGATTTATTGGGCGTAAAGCGAGCGCAGGCGGTTTAATAAGTCTGAAGTTAAAGGCAGTGGCTTAACCATTGTTCGC
>TACAGAGGTCCCTAGCGTTGTTCGGATTTACTGGGCGTAAAGGGCGCGTAGGTGGCAAGGCGTGTCGGATGTGAAATCTCCGGGCTCAACCCGGAAAGTG
TACAGAGGTCCCTAGCGTTGTTCGGATTTACTGGGCGTAAAGGGCGCGTAGGTGGCAAGGCGTGTCGGATGTGAAATCTCCGGGCTCAACCCGGAAAGTG
>TACGTAGGTGGCAAGCGTTATCCGGATTTATTGGGCGTAAAGGGTGCGCAGGCGGTCTGTTAAGTTTGGGGTGAAAGCGTTGGGCTCAACCCAATTAAGC
TACGTAGGTGGCAAGCGTTATCCGGATTTATTGGGCGTAAAGGGTGCGCAGGCGGTCTGTTAAGTTTGGGGTGAAAGCGTTGGGCTCAACCCAATTAAGC
>TACGAAGGGGGCTAGCGTTGTTCGGAATTACTGGGCGTAAAGGGCGCGTAGGCGGTGCCTCAAGTCAGGCGTGAAAGCCCCGGGCTCAACCTGGGAACCG
TACGAAGGGGGCTAGCGTTGTTCGGAATTACTGGGCGTAAAGGGCGCGTAGGCGGTGCCTCAAGTCAGGCGTGAAAGCCCCGGGCTCAACCTGGGAACCG
>TACGGAGGGTGCAAGCGTTATCCGGATTTACTGGGTTTAAAGGGTGCGTAGGTGGGTCTGTAAGTCAGTGGTGAAATCTCCGAGCTTAACTCGGAAACTG
TACGGAGGGTGCAAGCGTTATCCGGATTTACTGGGTTTAAAGGGTGCGTAGGTGGGTCTGTAAGTCAGTGGTGAAATCTCCGAGCTTAACTCGGAAACTG
>TACGGAGGATCCAAGCGTTATCCGGATTTATTGGGTTTAAAGGGTGCGTAGGCGGTCTTATAAGTCAGTGGTGAAAGACGGCAGCTTAACTGTCGCAGTG
TACGGAGGATCCAAGCGTTATCCGGATTTATTGGGTTTAAAGGGTGCGTAGGCGGTCTTATAAGTCAGTGGTGAAAGACGGCAGCTTAACTGTCGCAGTG
>TACGTAGGTGGCAAGCGTTGTCCGGACTTATTGGGCGTAAAGGGAGCGCAGGTGGTTTCTTAAGTCTGATGTGAAAGCCCACGGCTTAACCGTGGAGGGT
TACGTAGGTGGCAAGCGTTGTCCGGACTTATTGGGCGTAAAGGGAGCGCAGGTGGTTTCTTAAGTCTGATGTGAAAGCCCACGGCTTAACCGTGGAGGGT
>TACAGAGGGTGCAAGCGTTAATCGGAATTACTGGGCGTAAAGCGAGCGTAGGTGGTTGATTAAGTCAGATGTGAAATCCCTGGGCTTAACCTAGGAACTG
TACAGAGGGTGCAAGCGTTAATCGGAATTACTGGGCGTAAAGCGAGCGTAGGTGGTTGATTAAGTCAGATGTGAAATCCCTGGGCTTAACCTAGGAACTG
>TACGTAGGTGGCAAGCGTTATCCGGATTTACTGGGTGTAAAGGGCGTGTAGGCGGGACTGCAAGTCAGATGTGAAAACTATGGGCTCAACCCATAGCCTG
TACGTAGGTGGCAAGCGTTATCCGGATTTACTGGGTGTAAAGGGCGTGTAGGCGGGACTGCAAGTCAGATGTGAAAACTATGGGCTCAACCCATAGCCTG
>TACGGAGGGTGCAAGCGTTAATCGGAATTACTGGGCGTAAAGCGCACGCAGGTGGTTGGATGAGTTAGATGTGAAAGCCCCGGGCTCAACCTGGGAACTG
TACGGAGGGTGCAAGCGTTAATCGGAATTACTGGGCGTAAAGCGCACGCAGGTGGTTGGATGAGTTAGATGTGAAAGCCCCGGGCTCAACCTGGGAACTG
>TACGAAGGGGGCTAGCGTTGTTCGGATTTACTGGGCGTAAAGCGCACGTAGGCGGATATTTAAGTCAGAGGTGAAATCCCAGGGCTCAACCCTGGAACTG
TACGAAGGGGGCTAGCGTTGTTCGGATTTACTGGGCGTAAAGCGCACGTAGGCGGATATTTAAGTCAGAGGTGAAATCCCAGGGCTCAACCCTGGAACTG
>TACGTAGGGAGCGAGCGTTGTCCGGAATTACTGGGTGTAAAGGGAGCGTAGGCGGGACTGCAAGTCAGATGTGAAAGGCGGAGGCTCAACCTCCGAGCTG
TACGTAGGGAGCGAGCGTTGTCCGGAATTACTGGGTGTAAAGGGAGCGTAGGCGGGACTGCAAGTCAGATGTGAAAGGCGGAGGCTCAACCTCCGAGCTG
>TACATAGGGCGCAAGCGTTGTCCGGAATTACTGGGCGTAAAGAGCTCGTTGGTGGTTTGTCGCGTCGTCTGTGAAATTCCGGGGCTTAACTCCGGGCGTG
TACATAGGGCGCAAGCGTTGTCCGGAATTACTGGGCGTAAAGAGCTCGTTGGTGGTTTGTCGCGTCGTCTGTGAAATTCCGGGGCTTAACTCCGGGCGTG
>TACGGAGGATGCGAGCGTTATCCGGATTTATTGGGTTTAAAGGGTGCGCAGGCGGAAAGCCAAGTCAGCGGTCAAATTTCGGGGCTCAACCCCGGCCTGC
TACGGAGGATGCGAGCGTTATCCGGATTTATTGGGTTTAAAGGGTGCGCAGGCGGAAAGCCAAGTCAGCGGTCAAATTTCGGGGCTCAACCCCGGCCTGC
>TACGTAGGGGGCAAGCGTTGTCCGGAATCATTGGGCGTAAAGAGCGTGTAGGCGGCCAGAAAAGTCCGCTGTGAAAACTCGAGGCTCAACTTCGAGCTGT
TACGTAGGGGGCAAGCGTTGTCCGGAATCATTGGGCGTAAAGAGCGTGTAGGCGGCCAGAAAAGTCCGCTGTGAAAACTCGAGGCTCAACTTCGAGCTGT
>TACGTATGTCCCGAGCGTTATCCGGATTTATTGGGCGTAAAGCGAGCGCAGACGGTTGATTAAGTCTGATGTGAAAGCCCGGAGCTCAACTCCGGAATGG
TACGTATGTCCCGAGCGTTATCCGGATTTATTGGGCGTAAAGCGAGCGCAGACGGTTGATTAAGTCTGATGTGAAAGCCCGGAGCTCAACTCCGGAATGG
>TACGTAGGGTGCGAGCGTTGTCCGGAATTGCTGGGCGTAAAGAGCTCGTAGGCGGTTTGTCGCGTCGTCTGTGAAATTCTGCAGCTTAACTGCAGGCGTG
TACGTAGGGTGCGAGCGTTGTCCGGAATTGCTGGGCGTAAAGAGCTCGTAGGCGGTTTGTCGCGTCGTCTGTGAAATTCTGCAGCTTAACTGCAGGCGTG
>TACGTAGGTCCCAAGCGTTGTCCGGATTTATTGGGCGTAAAGCGAGCGCAGGTGGTTTCTTAAGTCTGATGTAAAAGGCAGTGGCTCAACCATTGTGTGC
TACGTAGGTCCCAAGCGTTGTCCGGATTTATTGGGCGTAAAGCGAGCGCAGGTGGTTTCTTAAGTCTGATGTAAAAGGCAGTGGCTCAACCATTGTGTGC
>TACGTAGGGCGCGAGCGTTGTCCGGATTTATTGGGCGTAAAGAGCTCGTAGGCGGCTCATCGCGTCAATCGTGAAAACCAGCAGCTCAACTGTTGGCTTG
TACGTAGGGCGCGAGCGTTGTCCGGATTTATTGGGCGTAAAGAGCTCGTAGGCGGCTCATCGCGTCAATCGTGAAAACCAGCAGCTCAACTGTTGGCTTG
>TACGGAGGGTGCAAGCGTTAATCGGAATTACTGGGCGTAAAGCGCACGCAGGCGGTTGATTAAGTTAGATGTGAAATCCCCGGGCTTAACCTGGGAATGC
TACGGAGGGTGCAAGCGTTAATCGGAATTACTGGGCGTAAAGCGCACGCAGGCGGTTGATTAAGTTAGATGTGAAATCCCCGGGCTTAACCTGGGAATGC
>TACGGAGGGAGCTAGCGTTATTCGGAATTACTGGGCGTAAAGCGCACGTAGGCGGCTTTGTAAGTAAGAGGTGAAAGCTCAGAGCTCAACTCTGGAATTG
TACGGAGGGAGCTAGCGTTATTCGGAATTACTGGGCGTAAAGCGCACGTAGGCGGCTTTGTAAGTAAGAGGTGAAAGCTCAGAGCTCAACTCTGGAATTG
>TACGTAGGGCGCGAGCGTTGTCCGGAATTATTGGGCGTAAAGGGCTTGTAGGCGGCTTGTCGCGTCTGCCGTGAAATCCTGGGGCTTAACCTTGGGCTTG
TACGTAGGGCGCGAGCGTTGTCCGGAATTATTGGGCGTAAAGGGCTTGTAGGCGGCTTGTCGCGTCTGCCGTGAAATCCTGGGGCTTAACCTTGGGCTTG
>CACGTAGGGTGCGAGCGTTGTCCGGAATTGTTGGGCGTAAAGAGCTCGTAGGCGGTGTGTCGCGTCGGCCGTGAAAACTTGGGGCTTAACTCTGAGCGTG
CACGTAGGGTGCGAGCGTTGTCCGGAATTGTTGGGCGTAAAGAGCTCGTAGGCGGTGTGTCGCGTCGGCCGTGAAAACTTGGGGCTTAACTCTGAGCGTG
>TACGGAGGATCCAAGCGTTATCCGGAATCATTGGGTTTAAAGGGTTCGTAGGCGGCTTTATAAGTCAGTGGTGAAATCCGGCAGCTCAACTGTCGAATTG
TACGGAGGATCCAAGCGTTATCCGGAATCATTGGGTTTAAAGGGTTCGTAGGCGGCTTTATAAGTCAGTGGTGAAATCCGGCAGCTCAACTGTCGAATTG
>TACGTAGGGTGCGAGCGTTGTCCGGATTTATTGGGCGTAAAGGGCTCGTAGGCGGTCTGTCGCGTCGGTCGTGAAAACTCAGGGCTCAACCCTGTTCGTG
TACGTAGGGTGCGAGCGTTGTCCGGATTTATTGGGCGTAAAGGGCTCGTAGGCGGTCTGTCGCGTCGGTCGTGAAAACTCAGGGCTCAACCCTGTTCGTG
>TACAGAGGGTGCGAGCGTTAATCGGATTTACTGGGCGTAAATCGTGCGTAGGCGGCTAATTAAGTCGGATGTGAAATCCCCGAGCTCAACTTGGGAATTG
TACAGAGGGTGCGAGCGTTAATCGGATTTACTGGGCGTAAATCGTGCGTAGGCGGCTAATTAAGTCGGATGTGAAATCCCCGAGCTCAACTTGGGAATTG
>TACGAAGGGGGCTAGCGTTGCTCGGAATCACTGGGCGTAAAGGGCGCGTAGGCGGCCGATCAAGTCAGAGGTGAAAGCCCCAGGCTCAACCTGGGAATTG
TACGAAGGGGGCTAGCGTTGCTCGGAATCACTGGGCGTAAAGGGCGCGTAGGCGGCCGATCAAGTCAGAGGTGAAAGCCCCAGGCTCAACCTGGGAATTG
>TACGTAGGTGGCAAGCGTTGTCCGGAATTATTGGGCGTAAAGCGCGCGCAGGTGGTTCCTTAAGTCTGATGTGAAAGCCCCCGGCTCAACCGGGGAGGGT
TACGTAGGTGGCAAGCGTTGTCCGGAATTATTGGGCGTAAAGCGCGCGCAGGTGGTTCCTTAAGTCTGATGTGAAAGCCCCCGGCTCAACCGGGGAGGGT
>TACGTAGGGTGCGAGCGTTGTCCGGAATTATTGGGCGTAAAGAGCTTGTAGGCGGTTTGTCGCGTCTGCTGTGAAAGACCGGGGCTTAACTCCGGTTCTG
TACGTAGGGTGCGAGCGTTGTCCGGAATTATTGGGCGTAAAGAGCTTGTAGGCGGTTTGTCGCGTCTGCTGTGAAAGACCGGGGCTTAACTCCGGTTCTG
>TACGTAGGGTGCAAGCGTTAATCGGAATTACTGGGCGTAAAGCGTGCGCAGGCGGTTTTGTAAGACAGAGGTGAAATCCCCGGGCTCAACCTGGGAACTG
TACGTAGGGTGCAAGCGTTAATCGGAATTACTGGGCGTAAAGCGTGCGCAGGCGGTTTTGTAAGACAGAGGTGAAATCCCCGGGCTCAACCTGGGAACTG
>TACGTAGGGTGCGAGCGTTAATCGGAATTATTGGGCGTGAAGTGAGTGCAGACGGTTACTTAAGCCAGATGTGAAATCCCCGAGCTTAACTTGGGACGTG
TACGTAGGGTGCGAGCGTTAATCGGAATTATTGGGCGTGAAGTGAGTGCAGACGGTTACTTAAGCCAGATGTGAAATCCCCGAGCTTAACTTGGGACGTG
>TACGTAGGGTGCGAGCGTTAATCGGAATTATTGGGCGTAAAGCGAGTGCAGACGGTTATTTAAACCAGATGTGAAATCCCCGAGCTCAACTTGGGACGTG
TACGTAGGGTGCGAGCGTTAATCGGAATTATTGGGCGTAAAGCGAGTGCAGACGGTTATTTAAACCAGATGTGAAATCCCCGAGCTCAACTTGGGACGTG
>CACGTAGGGTGCGAGCGTTGTCCGGAATTATTGGGCGTAAAGAGCTCGTAGGCGGTGTGTCGCGTCGGCCGTGAAAACTTGTGGCTTAACTCTGAGCGTG
CACGTAGGGTGCGAGCGTTGTCCGGAATTATTGGGCGTAAAGAGCTCGTAGGCGGTGTGTCGCGTCGGCCGTGAAAACTTGTGGCTTAACTCTGAGCGTG
>TACGGAGGATCCGAGCGTTATCCGGATTTATTGGGTTTAAAGGGTGCGTAGGCGGCCCGTTAAGTCAGGGGTGAAAGACGGTAGCTCAACTATCGCAGTG
TACGGAGGATCCGAGCGTTATCCGGATTTATTGGGTTTAAAGGGTGCGTAGGCGGCCCGTTAAGTCAGGGGTGAAAGACGGTAGCTCAACTATCGCAGTG
>TACGGAGGGAGCTAGCGTTATTCGGAATTACTGGGCGTAAAGCGCACGTAGGTGGCTTTGTAAGTTAGAGGTGAAAGCCTGGAGCTCAACTCCAGAATTG
TACGGAGGGAGCTAGCGTTATTCGGAATTACTGGGCGTAAAGCGCACGTAGGTGGCTTTGTAAGTTAGAGGTGAAAGCCTGGAGCTCAACTCCAGAATTG
>TACGGAGGATGCGAGCGTTATCCGGATTTATTGGGTTTAAAGGGTGCGTAGGCGGAATTTTAAGTCAGCGGTAAAAATGCGGGGCTCAACTCCGTAGTGC
TACGGAGGATGCGAGCGTTATCCGGATTTATTGGGTTTAAAGGGTGCGTAGGCGGAATTTTAAGTCAGCGGTAAAAATGCGGGGCTCAACTCCGTAGTGC
>TACGGAGGGTGCAAGCGTTAATCGGAATTACTGGGCGTAAAGCGCACGCAGGCGGTTGACTGAGTCAGATGTGAAATCCCCGGGCTTAACCCGGGAATTG
TACGGAGGGTGCAAGCGTTAATCGGAATTACTGGGCGTAAAGCGCACGCAGGCGGTTGACTGAGTCAGATGTGAAATCCCCGGGCTTAACCCGGGAATTG
>TACGTAGGGTGCAAGCGTTAATCGGAATTACTGGGCGTAAAGCGTGCGCAGGCGGTTTTGTAAGTTTGTCGTGAAAGCCCCGGGCTCAACCTGGGAATTG
TACGTAGGGTGCAAGCGTTAATCGGAATTACTGGGCGTAAAGCGTGCGCAGGCGGTTTTGTAAGTTTGTCGTGAAAGCCCCGGGCTCAACCTGGGAATTG
>TACGTAGGGTGCAAGCGTTAATCGGAATTACTGGGCGTAAAGCGTGCGCAGGCGGTTATGTAAGACAGAGGTGAAATCCCCGGGCTCAACCTGGGAGCGG
TACGTAGGGTGCAAGCGTTAATCGGAATTACTGGGCGTAAAGCGTGCGCAGGCGGTTATGTAAGACAGAGGTGAAATCCCCGGGCTCAACCTGGGAGCGG
>GACAGAGGGTGCAAACGTTGCTCGGAATTACTGGGCGTAAAGCGCGTGTAGGCGGGAAGATAAGTCGGGTGTGAAATCCCTGGGCTCAACCTAGGAACTG
GACAGAGGGTGCAAACGTTGCTCGGAATTACTGGGCGTAAAGCGCGTGTAGGCGGGAAGATAAGTCGGGTGTGAAATCCCTGGGCTCAACCTAGGAACTG
>TACGTAGGGTGCGAGCGTTGTCCGGAATTATTGGGCGTAAAGAGCTCGTAGGCGGTGTGTCGCGTCGGATGTGAAAGCCCGGGGCTTAACCCCGGGTTGG
TACGTAGGGTGCGAGCGTTGTCCGGAATTATTGGGCGTAAAGAGCTCGTAGGCGGTGTGTCGCGTCGGATGTGAAAGCCCGGGGCTTAACCCCGGGTTGG
>TACGGAGGATCCAAGCGTTATCCGGATTTATTGGGTTTAAAGGGTGCGTAGGCGGCCAATTAAGTCAGGGGTGAAAGACGGTAGCTCAACTATCGCAGTG
TACGGAGGATCCAAGCGTTATCCGGATTTATTGGGTTTAAAGGGTGCGTAGGCGGCCAATTAAGTCAGGGGTGAAAGACGGTAGCTCAACTATCGCAGTG
>TACGTAGGGTGCGAGCGTTGTCCGGAATTATTGGGCGTAAAGAGCTCGTAGGCGGTGTGTCGCGTCGATCGTGAAAACTTGGGGCTTAACCCTGAGCGTG
TACGTAGGGTGCGAGCGTTGTCCGGAATTATTGGGCGTAAAGAGCTCGTAGGCGGTGTGTCGCGTCGATCGTGAAAACTTGGGGCTTAACCCTGAGCGTG
>TACGTAGGGCGCAAGCGTTGTCCGGAATTATTGGGCGTAAAGAGCTTGTAGGTGGCTTGTCGCGTCTGCCGTGAAAATCCAGGGCTCAACCCTGGACGTG
TACGTAGGGCGCAAGCGTTGTCCGGAATTATTGGGCGTAAAGAGCTTGTAGGTGGCTTGTCGCGTCTGCCGTGAAAATCCAGGGCTCAACCCTGGACGTG
>TACGTAGGGTGCGAGCGTTGTCCGGAATTACTGGGCGTAAAGAGCTCGTAGGTGGTTTGTCGCGTTGTTCGTGAAAACCGGGGGCTTAACCCTCGGCGTG
TACGTAGGGTGCGAGCGTTGTCCGGAATTACTGGGCGTAAAGAGCTCGTAGGTGGTTTGTCGCGTTGTTCGTGAAAACCGGGGGCTTAACCCTCGGCGTG
>TACGTAGGGGGCAAGCGTTATCCGGATTTACTGGGTGTAAAGGGAGCGTAGACGGCATGGCAAGTCAGATGTGAAAGCCCGGGGCTCAACCCCGGGACTG
TACGTAGGGGGCAAGCGTTATCCGGATTTACTGGGTGTAAAGGGAGCGTAGACGGCATGGCAAGTCAGATGTGAAAGCCCGGGGCTCAACCCCGGGACTG
>TACAGAGGGTGCAAGCGTTAATCGGATTTACTGGGCGTAAAGCGCGCGTAGGCGGCTAGTTAAGTCAAATGTGAAATCCCCGAGCTTAACTTGGGAATTG
TACAGAGGGTGCAAGCGTTAATCGGATTTACTGGGCGTAAAGCGCGCGTAGGCGGCTAGTTAAGTCAAATGTGAAATCCCCGAGCTTAACTTGGGAATTG
>TACGTAGGGTGCGAGCGTTGTCCGGAATTATTGGGCGTAAAGAGCTCGTAGGCGGTTTGTCGCGTCGGCCGTGGAATCCGGGGGCTTAACCTTCGGCGTG
TACGTAGGGTGCGAGCGTTGTCCGGAATTATTGGGCGTAAAGAGCTCGTAGGCGGTTTGTCGCGTCGGCCGTGGAATCCGGGGGCTTAACCTTCGGCGTG
>TACGTAGGGGGCAAGCGTTGTCCGGAATTATTGGGCGTAAAGAGCGCGTAGGCGGTCCGGTAAGTCGGTTGTGAAAGTCGGGGGCCCAACCCTCGGATGC
TACGTAGGGGGCAAGCGTTGTCCGGAATTATTGGGCGTAAAGAGCGCGTAGGCGGTCCGGTAAGTCGGTTGTGAAAGTCGGGGGCCCAACCCTCGGATGC
>TACGGAGGATGCGAGCGTTATCCGGATTTATTGGGTTTAAAGGGTGCGCAGGCGGGGTGTCAAGTCAGCGGTCAAATCGAGGGGCTCAACCCCTTTCCGC
TACGGAGGATGCGAGCGTTATCCGGATTTATTGGGTTTAAAGGGTGCGCAGGCGGGGTGTCAAGTCAGCGGTCAAATCGAGGGGCTCAACCCCTTTCCGC
>TACGAAGGGGGCTAGCGTTGCTCGGAATCACTGGGCGTAAAGCGCACGTAGGCGGACTCTTAAGTCAGGGGTGAAATCCTGGAGCTCAACTCCAGAACTG
TACGAAGGGGGCTAGCGTTGCTCGGAATCACTGGGCGTAAAGCGCACGTAGGCGGACTCTTAAGTCAGGGGTGAAATCCTGGAGCTCAACTCCAGAACTG
>TACGTAGGGTGCGAGCGTTGTCCGGAATTACTGGGCGTAAAGAGCTCGTAGGCGCTTTGTCACGTCGTCTGTGAAATCCTACAGCTTAACTGTGGGCGTG
TACGTAGGGTGCGAGCGTTGTCCGGAATTACTGGGCGTAAAGAGCTCGTAGGCGCTTTGTCACGTCGTCTGTGAAATCCTACAGCTTAACTGTGGGCGTG
>TACGTAGGGTGCAAGCGTTAATCGGAATTACTGGGCGTAAAGCGTGCGTAGGCGCTTTTGTAAGTCTGTCGTGAAAGCCCCGGGCTCAACCTGGGAATTG
TACGTAGGGTGCAAGCGTTAATCGGAATTACTGGGCGTAAAGCGTGCGTAGGCGCTTTTGTAAGTCTGTCGTGAAAGCCCCGGGCTCAACCTGGGAATTG
>TACAGAGGGAGCGAGCGTTGTCCGGAATTACTGGGTGTAAAGGGAGCGTAGGCGGGACTGCAAGTCAGATGTGAAAGGCGGAGGCTCAACCTCCGAGCTG
TACAGAGGGAGCGAGCGTTGTCCGGAATTACTGGGTGTAAAGGGAGCGTAGGCGGGACTGCAAGTCAGATGTGAAAGGCGGAGGCTCAACCTCCGAGCTG
>TACGTAGGGGGCAAGCGTTATCCGGATTTACTGGGTGTAAAGGGAGCGTAGACGGAGGGGCAAGTCTGATGTGAAAACCCGGGGCCCAACCCCGGGACTG
TACGTAGGGGGCAAGCGTTATCCGGATTTACTGGGTGTAAAGGGAGCGTAGACGGAGGGGCAAGTCTGATGTGAAAACCCGGGGCCCAACCCCGGGACTG
>TACGTAGGGCGCAAGCGTTGTCCGGAATTATTGGGCGTAAAGAGCTCGTAGGCGGCTTGTCACGTCGGTTGTGAAAGCCCGGGGCTTAGCCCCGGGTCTG
TACGTAGGGCGCAAGCGTTGTCCGGAATTATTGGGCGTAAAGAGCTCGTAGGCGGCTTGTCACGTCGGTTGTGAAAGCCCGGGGCTTAGCCCCGGGTCTG
>TACGTAGGTGGCGAGCGTTATCCGGAATGATTGGGCGCAAAGGGCGCGCAGGCGGTCCTGCAAGTCTGGAGTGAAAGGCAAGAGCTCAACTCATGCATGG
TACGTAGGTGGCGAGCGTTATCCGGAATGATTGGGCGCAAAGGGCGCGCAGGCGGTCCTGCAAGTCTGGAGTGAAAGGCAAGAGCTCAACTCATGCATGG
>TACGTAGGGGGCAAGCGTTATCCGGATTTACTGGGTGTAAAGGGAGCGTAGACGGCAGAGCAAGTCCGGAGTGAAAGCCCGGGGCCCAACCCCGGGACTG
TACGTAGGGGGCAAGCGTTATCCGGATTTACTGGGTGTAAAGGGAGCGTAGACGGCAGAGCAAGTCCGGAGTGAAAGCCCGGGGCCCAACCCCGGGACTG
>GACAGAGGGTGCAAACGTTGTTCGGAATTACTGGGCGTAAAGCGCGTGTAGGCTGCTCCGAAAGTCAGGTGTGAAAGCCCCGGGCTCAACCTGGGAAGTG
GACAGAGGGTGCAAACGTTGTTCGGAATTACTGGGCGTAAAGCGCGTGTAGGCTGCTCCGAAAGTCAGGTGTGAAAGCCCCGGGCTCAACCTGGGAAGTG
>TACGTAGGTGGCAAGCGTTGTCCGGATTTATTGGGCGTAAAGCGAGCGCAGGCGGTTCTTTAAGTCTGATGTGAAAGCCCCCGGCTCAACCGGGGAGGGG
TACGTAGGTGGCAAGCGTTGTCCGGATTTATTGGGCGTAAAGCGAGCGCAGGCGGTTCTTTAAGTCTGATGTGAAAGCCCCCGGCTCAACCGGGGAGGGG
>TACGTAGGGTGCGAGCGTTAATCGGAATTACTGGGCGTAAAGAGTGCGCAGGCGGTTGTGCAAGACAGATGTGAAATCCCCGGGCTTAACCTGGGAACTG
TACGTAGGGTGCGAGCGTTAATCGGAATTACTGGGCGTAAAGAGTGCGCAGGCGGTTGTGCAAGACAGATGTGAAATCCCCGGGCTTAACCTGGGAACTG
>TACGTAGGGTGTGAGCGTTAATCGGAATTACTGGGCGTAAAGCGTGCGCAGGCGGTTGTGCAAGACAGATGTGAAATCCCCGGGCTTAACCTGGGAACTG
TACGTAGGGTGTGAGCGTTAATCGGAATTACTGGGCGTAAAGCGTGCGCAGGCGGTTGTGCAAGACAGATGTGAAATCCCCGGGCTTAACCTGGGAACTG
>TACGTAGGGTGCAAGCGTTAATCGGAATTACTGGGCGTAAAGCGCACGCAGGCGGTTTGTTAAGTCAGATGTGAAATCCCCGGGCTCAACCTGGGAACTG
TACGTAGGGTGCAAGCGTTAATCGGAATTACTGGGCGTAAAGCGCACGCAGGCGGTTTGTTAAGTCAGATGTGAAATCCCCGGGCTCAACCTGGGAACTG
>TACGAAGGGGGCTAGCGTTGCTCGGAATCACTGGGCGTAAAGCGCACGTAGGCGGCTTCTTAAGTCAGGGGTGAAATCCTGGAGCTCAACTCCAGAACTG
TACGAAGGGGGCTAGCGTTGCTCGGAATCACTGGGCGTAAAGCGCACGTAGGCGGCTTCTTAAGTCAGGGGTGAAATCCTGGAGCTCAACTCCAGAACTG
>TACGGAGGGTGCAAGCGTTATCGGAATTACTGGGCGTAAAGCGCACGCAGGCGGTCTGTCAAGTCGGATGTGAAATCCCCGGGCTCAACCTGGGAACTGC
TACGGAGGGTGCAAGCGTTATCGGAATTACTGGGCGTAAAGCGCACGCAGGCGGTCTGTCAAGTCGGATGTGAAATCCCCGGGCTCAACCTGGGAACTGC
>TACGGAGGGTGCGGGCGTTAATCGGAATAACTGGGCGTAAAGGGCACGCAGGCGGCTAATTAAGTGAGATGTGAAATCCCCGAGCTTAACTTGGGAATTG
TACGGAGGGTGCGGGCGTTAATCGGAATAACTGGGCGTAAAGGGCACGCAGGCGGCTAATTAAGTGAGATGTGAAATCCCCGAGCTTAACTTGGGAATTG
>TACGAAGGGGGCTAGCGTTGCTCGGAATCACTGGGCGTAAAGGGCGCGTAGGCGGCCATTTAAGTCGGGGGTGAAAGCCCGTGGCTCAACCACGGAACGG
TACGAAGGGGGCTAGCGTTGCTCGGAATCACTGGGCGTAAAGGGCGCGTAGGCGGCCATTTAAGTCGGGGGTGAAAGCCCGTGGCTCAACCACGGAACGG
>TACGGAGGATGCGAGCGTTATCCGGATTTATTGGGTTTAAAGGGTGCGTAGGCGGGACGCCAAGTCAGCGGTAAAATCGCGGGGCTCAACCCCGCTCCGC
TACGGAGGATGCGAGCGTTATCCGGATTTATTGGGTTTAAAGGGTGCGTAGGCGGGACGCCAAGTCAGCGGTAAAATCGCGGGGCTCAACCCCGCTCCGC
>TACAGAGGGTGCAAGCGTTATTCGGAATTATTGGGCATAAAGCGCATGTAGGTGGTTCGATAAGTCTGATGTGAAATCCCCGGACTCAATTCGGGAAGTG
TACAGAGGGTGCAAGCGTTATTCGGAATTATTGGGCATAAAGCGCATGTAGGTGGTTCGATAAGTCTGATGTGAAATCCCCGGACTCAATTCGGGAAGTG
>TACGAAGGGGGCTAGCGTTGTTCGGAATTACTGGGCGTAAAGGGCGCGTAGGCGGCCTCATCCGTCCGGCGTGAAATGCCTGGGCTCAACCCAGGAATTG
TACGAAGGGGGCTAGCGTTGTTCGGAATTACTGGGCGTAAAGGGCGCGTAGGCGGCCTCATCCGTCCGGCGTGAAATGCCTGGGCTCAACCCAGGAATTG
>TACGTAGGTGGCAAGCGTTGTCCGGAATTATTGGGCGTAAAGCGCGCGCAGGCGGTCCTTTAAGTCTGATGTGAAAGCCCACGGCTCAACCGTGGGGGGT
TACGTAGGTGGCAAGCGTTGTCCGGAATTATTGGGCGTAAAGCGCGCGCAGGCGGTCCTTTAAGTCTGATGTGAAAGCCCACGGCTCAACCGTGGGGGGT
>TACGGAGGGAGCTAGCGTTGTTCGGAATTACTGGGCGTAAAGCGCGCGTAGGCGGTTACTCAAGTCAGAGGTGAGAGCCCGGGGCTCAACCCCGGAACTG
TACGGAGGGAGCTAGCGTTGTTCGGAATTACTGGGCGTAAAGCGCGCGTAGGCGGTTACTCAAGTCAGAGGTGAGAGCCCGGGGCTCAACCCCGGAACTG
>TACGGAGGATGCGAGCGTTATCCGGATTTATTGGGTTTAAAGGGTGCGTAGGCGGTATGTCAAGTCAGCGGTAAAATTGAGAGGCTCAACCTCTTCGAGC
TACGGAGGATGCGAGCGTTATCCGGATTTATTGGGTTTAAAGGGTGCGTAGGCGGTATGTCAAGTCAGCGGTAAAATTGAGAGGCTCAACCTCTTCGAGC
>TACGTAGGTGGCAAGCGTTGTCCGGATTTACTGGGTGTAAAGGGCGTGCAGCCGGGACTGCAAGTCAGATGTGAAATCCGCGGGCTTAACCCGCGAACTG
TACGTAGGTGGCAAGCGTTGTCCGGATTTACTGGGTGTAAAGGGCGTGCAGCCGGGACTGCAAGTCAGATGTGAAATCCGCGGGCTTAACCCGCGAACTG
>TACGTAGGGTGCGAGCGTTGTCCGGAATTATTGGGCGTAAAGAGCTTGTAGGCGGTTTGTCGCGTCTGCCGTGAAAATCCGGGGCTCAACCCCGGACTTG
TACGTAGGGTGCGAGCGTTGTCCGGAATTATTGGGCGTAAAGAGCTTGTAGGCGGTTTGTCGCGTCTGCCGTGAAAATCCGGGGCTCAACCCCGGACTTG
>TACAAAGGGTGCAAGCGTTACTCGGAATTACTGGGCGTAAAGCGTGCGTAGGTGGTCGTTTAAGTCTGTTGTGAAAGCCCTGGGCTCAACCTGGGAACTG
TACAAAGGGTGCAAGCGTTACTCGGAATTACTGGGCGTAAAGCGTGCGTAGGTGGTCGTTTAAGTCTGTTGTGAAAGCCCTGGGCTCAACCTGGGAACTG
>TACGTAGGTGGCGAGCGTTATCCGGATTTATTGGGCGTAAAGCGTCCGCAGACGGCTTGTTAAGTCTAGAATCAAAGCCCGGAGCTTAACTTCGGCTCGT
TACGTAGGTGGCGAGCGTTATCCGGATTTATTGGGCGTAAAGCGTCCGCAGACGGCTTGTTAAGTCTAGAATCAAAGCCCGGAGCTTAACTTCGGCTCGT
>TACGTAGGTGGCAAGCGTTGTCCGGATTTATTGGGCGTAAAGGGAGCGCAGGTGGATTCTTAAGTCTGATGTGAAAGCCCACGGCTTAACCGTGGAGGGT
TACGTAGGTGGCAAGCGTTGTCCGGATTTATTGGGCGTAAAGGGAGCGCAGGTGGATTCTTAAGTCTGATGTGAAAGCCCACGGCTTAACCGTGGAGGGT
>GACAGAGGATGCAAGCGTTATCCGGAATGATTGGGCGTAAAGCGTCTGTAGGTGGCTTTTTAAGTCTGCTGTTAAATCCCAGGGCTTAACCCAGGATAAG
GACAGAGGATGCAAGCGTTATCCGGAATGATTGGGCGTAAAGCGTCTGTAGGTGGCTTTTTAAGTCTGCTGTTAAATCCCAGGGCTTAACCCAGGATAAG
>TACGTAGGTCCCGAGCGTTGTCCGGATTTATTGGGCGTAAAGCGAGCGCTGGCGGTTTGATAAGTCTGAAGTTAAAGGCTGTGGCTCAACCATAGTACGC
TACGTAGGTCCCGAGCGTTGTCCGGATTTATTGGGCGTAAAGCGAGCGCTGGCGGTTTGATAAGTCTGAAGTTAAAGGCTGTGGCTCAACCATAGTACGC
>TACGTAGGGTGCGAGCGTTGTCCGGAATTACTGGGCGTAAAGAGCTCGTAGGTGGTTTGTCGCGTCGTTCGTGAAAACTTGGGGCTTAACCCTGAGCGTG
TACGTAGGGTGCGAGCGTTGTCCGGAATTACTGGGCGTAAAGAGCTCGTAGGTGGTTTGTCGCGTCGTTCGTGAAAACTTGGGGCTTAACCCTGAGCGTG
>TACGTAGGGTGCAAGCGTTAATCGGAATTACTGGGCGTAAAGCGTGTGTAGGCGGTTCGGAAAGAAAGATGCGAAATCCCAGGGCTCAACCTTGGAACTG
TACGTAGGGTGCAAGCGTTAATCGGAATTACTGGGCGTAAAGCGTGTGTAGGCGGTTCGGAAAGAAAGATGCGAAATCCCAGGGCTCAACCTTGGAACTG
>TACGTAGGGTGCGAGCGTTGTCCGGAATTACTGGGCGTAAAGAGCTCGTAGGCGGTTTGTCGCGTCGTCTGTGAAATTCTGCAGCTTAACTGCAGGCGTG
TACGTAGGGTGCGAGCGTTGTCCGGAATTACTGGGCGTAAAGAGCTCGTAGGCGGTTTGTCGCGTCGTCTGTGAAATTCTGCAGCTTAACTGCAGGCGTG
>TACGGAGGATGCGAGCGTTATCCGGATTTATTGGGTTTAAAGGGTGCGCAGGCGGGCTGTTGAGTCAGCGGTAAAATTGCGGGGCTCAACCCCGTCGAGC
TACGGAGGATGCGAGCGTTATCCGGATTTATTGGGTTTAAAGGGTGCGCAGGCGGGCTGTTGAGTCAGCGGTAAAATTGCGGGGCTCAACCCCGTCGAGC
>TACGTAGGGTGCGAGCGTTGTCCGGAATTACTGGGCGTAAAGAGCTCGTAGGTGGTTTGTCACGTTGTCCGTGAAAACTCACAGCTTAACTGTGGGCGTG
TACGTAGGGTGCGAGCGTTGTCCGGAATTACTGGGCGTAAAGAGCTCGTAGGTGGTTTGTCACGTTGTCCGTGAAAACTCACAGCTTAACTGTGGGCGTG
>GACGGAGGGGGCTAGCGTTGTTCGGAATTACTGGGCGTAAAGAGCGCGTAGGCGGCTACGCAAGTTGGAAGTGAAATCCCGGGGCTTAACCTCTGAACTG
GACGGAGGGGGCTAGCGTTGTTCGGAATTACTGGGCGTAAAGAGCGCGTAGGCGGCTACGCAAGTTGGAAGTGAAATCCCGGGGCTTAACCTCTGAACTG
>TACGTATGGGGCAAGCGTTATCCGGATTTACTGGGTGTAAAGGGAGCGCAGGCGGCCTGCCAAGTCTGGTGTGAAAACCCGGGGCCCAACCCCGGGCCTG
TACGTATGGGGCAAGCGTTATCCGGATTTACTGGGTGTAAAGGGAGCGCAGGCGGCCTGCCAAGTCTGGTGTGAAAACCCGGGGCCCAACCCCGGGCCTG
>GACAGAGGGTGCAAGCGTTAATCGGAATGATTGGGCGTAAAGGGCGTGTAGGTGGTGATTTAGGTTTGATGTGAAAGCTTTCGGCTCAACCGGAAAAGTG
GACAGAGGGTGCAAGCGTTAATCGGAATGATTGGGCGTAAAGGGCGTGTAGGTGGTGATTTAGGTTTGATGTGAAAGCTTTCGGCTCAACCGGAAAAGTG
>TACGGAGGATGCGAGCGTTATCCGGATTTATTGGGTTTAAAGGGTGCGCAGGCGGACGGTCAAGTCAGCGGTAAAATTGAGAGGCTCAACCTCTTCGAGC
TACGGAGGATGCGAGCGTTATCCGGATTTATTGGGTTTAAAGGGTGCGCAGGCGGACGGTCAAGTCAGCGGTAAAATTGAGAGGCTCAACCTCTTCGAGC
>TACGGAGGGCGCAAGCGTTAATCGGAATTACTGGGCGTAAAGCGCGCGTAGGCTGTTGCGTAAGTCAGGGGTGAAAGCCCGCGGCTCAACCGCGGAACTG
TACGGAGGGCGCAAGCGTTAATCGGAATTACTGGGCGTAAAGCGCGCGTAGGCTGTTGCGTAAGTCAGGGGTGAAAGCCCGCGGCTCAACCGCGGAACTG
>TACGGGGGGAGCAAGCGCTGTTCGGAATTACTGGGCGTAAAGGGTGTCTAGGCGGCCTTGTAAGTCGGGGGTGACATCCACTGGCTCAGCCAGTGACGTG
TACGGGGGGAGCAAGCGCTGTTCGGAATTACTGGGCGTAAAGGGTGTCTAGGCGGCCTTGTAAGTCGGGGGTGACATCCACTGGCTCAGCCAGTGACGTG
>TACGGAGGATGCGAGCGTTATCCGGATTTATTGGGTTTAAAGGGTGCGTAGGCGGGCTGTTAAGTCAGCGGTAAAATCGAGGGGCTCAACCCCTTTCAGC
TACGGAGGATGCGAGCGTTATCCGGATTTATTGGGTTTAAAGGGTGCGTAGGCGGGCTGTTAAGTCAGCGGTAAAATCGAGGGGCTCAACCCCTTTCAGC
>TACGGAGGGGGCTAGCGTTGTTCGGAATTACTGGGCGTAAAGCGCACGTAGGCGGCTATTTAAGTCAGAGGTGAAAGCCCGGGGCTCAACCCCGGAACTG
TACGGAGGGGGCTAGCGTTGTTCGGAATTACTGGGCGTAAAGCGCACGTAGGCGGCTATTTAAGTCAGAGGTGAAAGCCCGGGGCTCAACCCCGGAACTG
>TACGTAGGTGGCAAGCGTTGTCCGGAATTACTGGGTGTAAAGGGAGCGCAGGCGGGAAGCCAAGTCAGCTGTGAAAACTACGGGCTTAACCTGTAGACTG
TACGTAGGTGGCAAGCGTTGTCCGGAATTACTGGGTGTAAAGGGAGCGCAGGCGGGAAGCCAAGTCAGCTGTGAAAACTACGGGCTTAACCTGTAGACTG
>TACGTAGGGTGCGAGCGTTGTCCGGAATTACTGGGCGTAAAGAGCTCGTAGGCGGTTTGTCGCGTTGTTCGTGAAAACTCACAGCTCAACTGTGAGCGTG
TACGTAGGGTGCGAGCGTTGTCCGGAATTACTGGGCGTAAAGAGCTCGTAGGCGGTTTGTCGCGTTGTTCGTGAAAACTCACAGCTCAACTGTGAGCGTG
>TACGGAGGATGCGAGCGTTATCCGGATTTATTGGGTTTAAAGGGTGCGTAGGCGGTCTGTTAAGTCAGCGGTAAAAGCCCGGGGCTCAACCCCGGCGAGC
TACGGAGGATGCGAGCGTTATCCGGATTTATTGGGTTTAAAGGGTGCGTAGGCGGTCTGTTAAGTCAGCGGTAAAAGCCCGGGGCTCAACCCCGGCGAGC
>TACGTAGGGTGCGAGCGTTGTCCGGAATTATTGGGCGTAAAGGGCTCGTAGGCGGTTTGTCACGTCGGGAGTGAAAACTCGGGGCTTAACTCTGAGCTTG
TACGTAGGGTGCGAGCGTTGTCCGGAATTATTGGGCGTAAAGGGCTCGTAGGCGGTTTGTCACGTCGGGAGTGAAAACTCGGGGCTTAACTCTGAGCTTG
>TACGTAGGGTGCGAGCGTTGTCCGGAATTACTGGGCGTAAAGAGCTCGTAGGTGGTTTGTCGCGTCGTATGTGAAAGCCCGCAGCTTAACTGCGGGTCTG
TACGTAGGGTGCGAGCGTTGTCCGGAATTACTGGGCGTAAAGAGCTCGTAGGTGGTTTGTCGCGTCGTATGTGAAAGCCCGCAGCTTAACTGCGGGTCTG
>TACAGAGGGTGCCAGCGTTAATCGGATTTACTGGGCGTAAAGCGTGCGTAGGCGGCTAATTAAGTCGGATGTGAAATCCCCGAGCTCAACTTGGGAATTG
TACAGAGGGTGCCAGCGTTAATCGGATTTACTGGGCGTAAAGCGTGCGTAGGCGGCTAATTAAGTCGGATGTGAAATCCCCGAGCTCAACTTGGGAATTG
>TACAGAGGGTGCAAGCGTTAATCGGAATTATTGGGCGTAAAGGGCTTGTAGGTGGTTGTATAAGTTAGATGTGAAAACCCTGGGCTTAACCTGGGACGTG
TACAGAGGGTGCAAGCGTTAATCGGAATTATTGGGCGTAAAGGGCTTGTAGGTGGTTGTATAAGTTAGATGTGAAAACCCTGGGCTTAACCTGGGACGTG
>TACGTAGGGCGCAAGCGTTGTCCGGAATTATTGGGCGTAAAGAGCTCGTAGGTGGCTTGTCGCGTCGGGTGTGAAAGCTTGGGGCTTAACTCCAGGTCTG
TACGTAGGGCGCAAGCGTTGTCCGGAATTATTGGGCGTAAAGAGCTCGTAGGTGGCTTGTCGCGTCGGGTGTGAAAGCTTGGGGCTTAACTCCAGGTCTG
>TACGTAGGGTGCAAGCGTTGTCCGGAATTATTGGGCGTAAAGAGCTCGTAGGCGGCTTGTCGCATCGATTGTGAAAGCCCAGGGCTTAACCCTGGGTCTG
TACGTAGGGTGCAAGCGTTGTCCGGAATTATTGGGCGTAAAGAGCTCGTAGGCGGCTTGTCGCATCGATTGTGAAAGCCCAGGGCTTAACCCTGGGTCTG
>TACAGAGGGTGCGAGCGTTAATCGGATTTACTGGGCGTAAAGCATGCGTAGGCGGCTGATTAAGTCGGATGTGAAATCCCTGAGCTTAACTTAGGAATTG
TACAGAGGGTGCGAGCGTTAATCGGATTTACTGGGCGTAAAGCATGCGTAGGCGGCTGATTAAGTCGGATGTGAAATCCCTGAGCTTAACTTAGGAATTG
>TACAGAGGTCTCAAACGTTGTTCGGATTCATTGGGCGTAAATGGTGCGTAGGCGGCGCGGTAAGTCGGGTGTGAAATCTCGGAGCTTAACTCCGAAACTG
TACAGAGGTCTCAAACGTTGTTCGGATTCATTGGGCGTAAATGGTGCGTAGGCGGCGCGGTAAGTCGGGTGTGAAATCTCGGAGCTTAACTCCGAAACTG
>TACGGAAGGTCCGGGCGTTATCCGGATTTATTGGGTTTAAAGGGAGCGTAGGCGGACTTTCAAGTCAGTGGTAAAATCGTGTGGCTCAACCATACCTCGC
TACGGAAGGTCCGGGCGTTATCCGGATTTATTGGGTTTAAAGGGAGCGTAGGCGGACTTTCAAGTCAGTGGTAAAATCGTGTGGCTCAACCATACCTCGC
>TACGTAGGGTGCAAGCGTTGTCCGGAATTACTGCGCGTAAAGAGCTCGTAGGCGGTTTGTCGCGTCGTCTGTGAAAACCAGCAGCTCAACTGTTGGCTTG
TACGTAGGGTGCAAGCGTTGTCCGGAATTACTGCGCGTAAAGAGCTCGTAGGCGGTTTGTCGCGTCGTCTGTGAAAACCAGCAGCTCAACTGTTGGCTTG
>TACAGAGGGTGCAAGCGTTAATCGGGTTTACTGGGCGTAAAGCGCGCGTAGGTGGCCAATTAAGTCAAATGTGAAATCCCCGAGCTTAACTTGGGAATTG
TACAGAGGGTGCAAGCGTTAATCGGGTTTACTGGGCGTAAAGCGCGCGTAGGTGGCCAATTAAGTCAAATGTGAAATCCCCGAGCTTAACTTGGGAATTG
>TACGTAGGTGGCAAGCGTTATCCGGAATTATTGGGCGTAAAGCGCGCGTAGGCGGTCTCTTAAGTCTGATGTGAAAGCCCCCGGCTCAACCTGGGAGGGT
TACGTAGGTGGCAAGCGTTATCCGGAATTATTGGGCGTAAAGCGCGCGTAGGCGGTCTCTTAAGTCTGATGTGAAAGCCCCCGGCTCAACCTGGGAGGGT
>TACGTAGGGCGCGAGCGTTGTCCGGAATTATTGGGCGTAAAGAGCTCGTAGGCGGCTTGTTGCGTCGGATGTGAAAGCCCGGGGCTTAGCCCCGGGTCTG
TACGTAGGGCGCGAGCGTTGTCCGGAATTATTGGGCGTAAAGAGCTCGTAGGCGGCTTGTTGCGTCGGATGTGAAAGCCCGGGGCTTAGCCCCGGGTCTG
>TACGGAAGATGCGAGCGTTATCCGGATTTATTGGGTTTAAGGGAGCGTAGGCGGGCTGTTAAGTCAGCGGTCAAATGTCAGGGCCCAACCTTGGCATGCC
TACGGAAGATGCGAGCGTTATCCGGATTTATTGGGTTTAAGGGAGCGTAGGCGGGCTGTTAAGTCAGCGGTCAAATGTCAGGGCCCAACCTTGGCATGCC
>TACGTAGGGGGCAAGCGTTATCCGGAATTACTGGGTGTAAAGGGAGCGTAGACGGTGGTGTAAGTCTGGAGTGAAAGGCGGGGGCCCAACCCCCGGACTG
TACGTAGGGGGCAAGCGTTATCCGGAATTACTGGGTGTAAAGGGAGCGTAGACGGTGGTGTAAGTCTGGAGTGAAAGGCGGGGGCCCAACCCCCGGACTG
>TACGTAGGGTGCAAGCGTTGTCCGGAATTATTGGGCGTAAAGAGCTCGTAGGCGGTTTGTCGCGTCTGCTGTGAAAGCCCGGGGCTTAACCCCGGGTGTG
TACGTAGGGTGCAAGCGTTGTCCGGAATTATTGGGCGTAAAGAGCTCGTAGGCGGTTTGTCGCGTCTGCTGTGAAAGCCCGGGGCTTAACCCCGGGTGTG
>TACGTAGGGGGCAAGCGTTATCCGGATTTACTGGGTGTAAAGGGTGCGTAGGTGGCAGGGCAAGTCAGATGTGAAAGCCCGGGGCCCAACCCCGGTACTG
TACGTAGGGGGCAAGCGTTATCCGGATTTACTGGGTGTAAAGGGTGCGTAGGTGGCAGGGCAAGTCAGATGTGAAAGCCCGGGGCCCAACCCCGGTACTG
>TACGTAGGGAGCGAGTGTTGTCCGGAATTACTGGGTGTAAAGGGAGCGTAGGCGGGACTGCAAGTCAGATGTGAAAGGCGGAGGCTCAACCTCCGAGCTG
TACGTAGGGAGCGAGTGTTGTCCGGAATTACTGGGTGTAAAGGGAGCGTAGGCGGGACTGCAAGTCAGATGTGAAAGGCGGAGGCTCAACCTCCGAGCTG
>TACGGAGGGTGCAAGCGTTATCCGGATTCACTGGGTTTAAAGGGTGCGTAGGCGGGTTTGTAAGTCCGTGGTGAAATCTCCAAGCTTAACTTGGAAACTG
TACGGAGGGTGCAAGCGTTATCCGGATTCACTGGGTTTAAAGGGTGCGTAGGCGGGTTTGTAAGTCCGTGGTGAAATCTCCAAGCTTAACTTGGAAACTG
>TACGTAGGTGGCAAGCGTTATCCGGAATTACTGGGTGTAAAGGGAGCGTAGACGGTGGTGTAAGTCTGGAGTGAAAGGCGGGGGCCCAACCCCCGGACTG
TACGTAGGTGGCAAGCGTTATCCGGAATTACTGGGTGTAAAGGGAGCGTAGACGGTGGTGTAAGTCTGGAGTGAAAGGCGGGGGCCCAACCCCCGGACTG
>TACGTAGGGTGCGAGCGTTGTCCGGAATTACTGGGCGTAAAGAGCTCGTAGGCGGTTTGTCACGTCGTCTGTGAAATCCTACAGCTTAACTGCGGGCGTG
TACGTAGGGTGCGAGCGTTGTCCGGAATTACTGGGCGTAAAGAGCTCGTAGGCGGTTTGTCACGTCGTCTGTGAAATCCTACAGCTTAACTGCGGGCGTG
>TACAGAGGGTGCAAGCGTTAATCGGAATCACTGGGCGTAAAGCGCGCGTAGGTGGTTTGTTAAGTTGAATGTGAAAGCCCCAGGCTCAACCTGGGAACTG
TACAGAGGGTGCAAGCGTTAATCGGAATCACTGGGCGTAAAGCGCGCGTAGGTGGTTTGTTAAGTTGAATGTGAAAGCCCCAGGCTCAACCTGGGAACTG
>GACGAAGGGGGCTAGCGTTGTTCGGAATTACTGGGCGTAAAGCGGGTGTAGGTGGTTGTCCAAGTTGGATGTGAAAGCCTTGAGCTCAACTCAAGAAATG
GACGAAGGGGGCTAGCGTTGTTCGGAATTACTGGGCGTAAAGCGGGTGTAGGTGGTTGTCCAAGTTGGATGTGAAAGCCTTGAGCTCAACTCAAGAAATG
>TACGGAGGATGCGAGCGTTATCCGGATTTATTGGGTTTAAAGGGTGCGTAGGCGGCATGTTAAGTCGGCGGTAAAAGCCCGGGGCTCAACCCCGCTATGC
TACGGAGGATGCGAGCGTTATCCGGATTTATTGGGTTTAAAGGGTGCGTAGGCGGCATGTTAAGTCGGCGGTAAAAGCCCGGGGCTCAACCCCGCTATGC
>TACGTAGGGTGCGAGCGTTAATCGGAATTATTGGGCGCAAAGCGAGTGTAGACGGTTATTTAAGCCAGATGTGAAATCCCCGAGCTCAACTTGGGACGTG
TACGTAGGGTGCGAGCGTTAATCGGAATTATTGGGCGCAAAGCGAGTGTAGACGGTTATTTAAGCCAGATGTGAAATCCCCGAGCTCAACTTGGGACGTG
>TACGTAGGGTGCGAGCGTTGTCCGGAATTATTGGGCGTAAAGAGCTCGTAGGCGGCCTGTCGCGTCGGATGTGAAAGCCCGGGGCTTAACCCCGGGTCTG
TACGTAGGGTGCGAGCGTTGTCCGGAATTATTGGGCGTAAAGAGCTCGTAGGCGGCCTGTCGCGTCGGATGTGAAAGCCCGGGGCTTAACCCCGGGTCTG
>TACGTAGGGCGCGAGCGTTGTCCGGAATTATTGGGCGTAAAGAGCTCGTAGGCGGCCTGTCGCGTCGGATGTGAAAGCCCGGGGCTTAACCCCGGGTCTG
TACGTAGGGCGCGAGCGTTGTCCGGAATTATTGGGCGTAAAGAGCTCGTAGGCGGCCTGTCGCGTCGGATGTGAAAGCCCGGGGCTTAACCCCGGGTCTG
>TACGTAGGGTGCGAGCATTGTCCGGAATTATTGGGCGTAAAGAGCTCGTAGGCGGCTTGTCGCGTCGGATGTGAAAGCCCGGGGCTTAACCCCGGGTCTG
TACGTAGGGTGCGAGCATTGTCCGGAATTATTGGGCGTAAAGAGCTCGTAGGCGGCTTGTCGCGTCGGATGTGAAAGCCCGGGGCTTAACCCCGGGTCTG
>TACGGAGGGTGCAAGCGTTGTCCGGATTTATTGGGTTTAAAGGGTGCGTAGGTGGCCCGTTAAGTCCGGGGTGAAAGCCCACAGCTCAACTGTGGAACTG
TACGGAGGGTGCAAGCGTTGTCCGGATTTATTGGGTTTAAAGGGTGCGTAGGTGGCCCGTTAAGTCCGGGGTGAAAGCCCACAGCTCAACTGTGGAACTG
>TACGGAGGATGCGAGCGTTATCCGGATTTATTGGGTTTAAAGGGTGCGTAGGCGGACTGTTAAGTCAGCGGTCAAATGTCGGGGCTCAACCCCGGCCTGC
TACGGAGGATGCGAGCGTTATCCGGATTTATTGGGTTTAAAGGGTGCGTAGGCGGACTGTTAAGTCAGCGGTCAAATGTCGGGGCTCAACCCCGGCCTGC
>TACGTGGGGTGCAAGCGTTGTCCGGAATTATTGGGCGTAAAGAGCTCGTAGGCGGCTTGTCGCATCGATTGTGAAAGCCCAGGGCTTAACCCTGGGTCTG
TACGTGGGGTGCAAGCGTTGTCCGGAATTATTGGGCGTAAAGAGCTCGTAGGCGGCTTGTCGCATCGATTGTGAAAGCCCAGGGCTTAACCCTGGGTCTG
>TTCGGGGGATACGAGCGTTATCCAAAATGACTGGGCGTAAAGTGTATGTAGGTGGGTTAGTATGTTCTTACTTAAAGACTATTTGATAAACTTAGAAAAA
TTCGGGGGATACGAGCGTTATCCAAAATGACTGGGCGTAAAGTGTATGTAGGTGGGTTAGTATGTTCTTACTTAAAGACTATTTGATAAACTTAGAAAAA
>GACGGAGGGGGCTAGCGTTGTTCGGAATTACTGGGCGTAAAGAGCGCGTAGGCGGCTACGCAAGTTGGAAGTGAAATCCCGGGGCTTAACCTCGGAACTG
GACGGAGGGGGCTAGCGTTGTTCGGAATTACTGGGCGTAAAGAGCGCGTAGGCGGCTACGCAAGTTGGAAGTGAAATCCCGGGGCTTAACCTCGGAACTG
>TACGTAGGGTTCGAGCGTTATCCGGAATTATTGGGCGTAAAGAGCTCGTAGGCGGTTTGTCGCGTCTGCTGTGAAAGCCCGGGGCTTAACTCCGTGGTTT
TACGTAGGGTTCGAGCGTTATCCGGAATTATTGGGCGTAAAGAGCTCGTAGGCGGTTTGTCGCGTCTGCTGTGAAAGCCCGGGGCTTAACTCCGTGGTTT
>GACggggggggCAAGTGTTCTTCGGAATGACTGGGCGTAAAGGGCACGTAGGCGGTGAATCGGGTTGAAAGTGAAAGTCGCCAAAAACTGGTGGAATGCT
GACggggggggCAAGTGTTCTTCGGAATGACTGGGCGTAAAGGGCACGTAGGCGGTGAATCGGGTTGAAAGTGAAAGTCGCCAAAAACTGGTGGAATGCT
>TACGGAGGGGGCTAGCGTTGTTCGGAATTACTGGGCGTAAAGCGCACGTAGGCGGCGATTTAAGTCAGAGGTGAAAGCCCGGGGCTCAACCCCGGAACTG
TACGGAGGGGGCTAGCGTTGTTCGGAATTACTGGGCGTAAAGCGCACGTAGGCGGCGATTTAAGTCAGAGGTGAAAGCCCGGGGCTCAACCCCGGAACTG
>TACGAAGGGGGCTAGCGTTGTTCGGAATTACTGGGCGTAAAGCGCACGTAGGCGGATCGATCAGTCAGGGGTGAAATCCCAGGGCTCAACCCTGGAACTG
TACGAAGGGGGCTAGCGTTGTTCGGAATTACTGGGCGTAAAGCGCACGTAGGCGGATCGATCAGTCAGGGGTGAAATCCCAGGGCTCAACCCTGGAACTG
>TACGGAAGGTCCGGGCGTTATCCGGATTTATTGGGTTTAAAGGGAGCGTAGGCCGCCAGGTAAGCGTGTTGTGAAATGTACCGGCTCAACCGGTGAATTG
TACGGAAGGTCCGGGCGTTATCCGGATTTATTGGGTTTAAAGGGAGCGTAGGCCGCCAGGTAAGCGTGTTGTGAAATGTACCGGCTCAACCGGTGAATTG
>TACGAAGGGGGCTAGCGTTGCTCGGAATCACTGGGCGTAAAGGGCGCGTAGGCGGCGTTTTAAGTCGGGGGTGAAAGCCTGTGGCTCAACCACAGAATTG
TACGAAGGGGGCTAGCGTTGCTCGGAATCACTGGGCGTAAAGGGCGCGTAGGCGGCGTTTTAAGTCGGGGGTGAAAGCCTGTGGCTCAACCACAGAATTG
>TACGTAGGGGGCAAGCGTTATCCGGATTTACTGGGTGTAAAGGGAGCGTAGACGGTTGTGCAAGTCTGAAGTGAAATGCCAGTGCTCAACACTGGAACTG
TACGTAGGGGGCAAGCGTTATCCGGATTTACTGGGTGTAAAGGGAGCGTAGACGGTTGTGCAAGTCTGAAGTGAAATGCCAGTGCTCAACACTGGAACTG
>TACATAGGTGGCAAGCGTTATCCGGATTTATTGGGCGTAAAGCGTGCGTAGACGGTTTTGCAGGTCTGAGGTTAAATTTAGGGGCTCAACCCCTAACCGC
TACATAGGTGGCAAGCGTTATCCGGATTTATTGGGCGTAAAGCGTGCGTAGACGGTTTTGCAGGTCTGAGGTTAAATTTAGGGGCTCAACCCCTAACCGC
>TACGGAGGGTGCAAGCGTTATCCGGATTTATTGGGTTTAAAGGGAGCGTAGGCGGGATTGTAAGTCAGTGGTGAAAGCCCGTAGCTCAACTACGGAACTG
TACGGAGGGTGCAAGCGTTATCCGGATTTATTGGGTTTAAAGGGAGCGTAGGCGGGATTGTAAGTCAGTGGTGAAAGCCCGTAGCTCAACTACGGAACTG
>TACGGAGGGTGCGAGCGTTAATCGGAATAACTGGGCGTAAAGGGCACGCAGGCGGTTGATTAAGTGAGATGTGAAAGCCCTGGGCTTAACCTGGGAATTG
TACGGAGGGTGCGAGCGTTAATCGGAATAACTGGGCGTAAAGGGCACGCAGGCGGTTGATTAAGTGAGATGTGAAAGCCCTGGGCTTAACCTGGGAATTG
>TACGTAGGGTGCGAGCGTTGTCCGGAATTACTGGGCGTAAAGAGCTTGTAGGCGGTTCGTCGCGTCTTCTGTGAAAACTTGGGGCTCAACCTTAGGCTTG
TACGTAGGGTGCGAGCGTTGTCCGGAATTACTGGGCGTAAAGAGCTTGTAGGCGGTTCGTCGCGTCTTCTGTGAAAACTTGGGGCTCAACCTTAGGCTTG
>TACGGAGGGAGCTAGCGTTGTTCGGAATTACTGGGCGTAAAGCGCGCGTAGGCGGTTTTTTAAGTCAGAGGTAAAAGCCCAGTGCTCAACACTGGAACTG
TACGGAGGGAGCTAGCGTTGTTCGGAATTACTGGGCGTAAAGCGCGCGTAGGCGGTTTTTTAAGTCAGAGGTAAAAGCCCAGTGCTCAACACTGGAACTG
>TACGGAGGATGCGAGCGTTATCCGGATTTATTGGGTTTAAAGGGTGCGTAGGCGGACTTGTAAGTCAGCGATAAAATTGCGGGGCTCAACCCCGTATCGC
TACGGAGGATGCGAGCGTTATCCGGATTTATTGGGTTTAAAGGGTGCGTAGGCGGACTTGTAAGTCAGCGATAAAATTGCGGGGCTCAACCCCGTATCGC
>TACGGAGGGTGCAAACGTTGCTCGGAATCACTGGGCGTAAAGCGCACGTAGGCGGCCTTGTAAGTTGGATGTGAAAGCCCTGGGCTCAACCCAGGAAGTG
TACGGAGGGTGCAAACGTTGCTCGGAATCACTGGGCGTAAAGCGCACGTAGGCGGCCTTGTAAGTTGGATGTGAAAGCCCTGGGCTCAACCCAGGAAGTG
>TACGTAGGGCGCGAGCGTTGTCCGGATTTATTGGGCGTAAAGAGCTCGTAGGCGGCTTGTCGCGTCGACTGTGAAAACCCGCGGCTCAACCGCGGGCCTG
TACGTAGGGCGCGAGCGTTGTCCGGATTTATTGGGCGTAAAGAGCTCGTAGGCGGCTTGTCGCGTCGACTGTGAAAACCCGCGGCTCAACCGCGGGCCTG
>TACGTAGGGTGCGAGCGTTGTCCGGATTTATTGGGCGTAAAGAGCTCGTAGGCGGTTTGTCGCGTCGGCCGTGAAAACCTGCGGCTTAACTGTGGGCGTG
TACGTAGGGTGCGAGCGTTGTCCGGATTTATTGGGCGTAAAGAGCTCGTAGGCGGTTTGTCGCGTCGGCCGTGAAAACCTGCGGCTTAACTGTGGGCGTG
>TACGGAGGGTGCAAGCGTTAATCGGAATTACTGGGCGTAAAGCGCACGCAGGCGGTTGATTAAGTTAGATGTGAAATCCCCGGGCTTAACCTGGGGATGG
TACGGAGGGTGCAAGCGTTAATCGGAATTACTGGGCGTAAAGCGCACGCAGGCGGTTGATTAAGTTAGATGTGAAATCCCCGGGCTTAACCTGGGGATGG
>TACGGAGGATGCGAGCGTTATCCGGATTTATTGGGTTTAAAGGGTGCGCAGGCGGTTTGCCAAGTCAGCGGTAAAAATGCGGTGCTCAACGCCGTAGAGC
TACGGAGGATGCGAGCGTTATCCGGATTTATTGGGTTTAAAGGGTGCGCAGGCGGTTTGCCAAGTCAGCGGTAAAAATGCGGTGCTCAACGCCGTAGAGC
>TACGTGGGTCCCGAGCGTTGTCCGGATTTATTGGGCGTAAAGCGAGCGCAGGCGGTTTGATAAGTCTGAAGTTAAAGGCTGTGGCTCAACCATAGTAGGC
TACGTGGGTCCCGAGCGTTGTCCGGATTTATTGGGCGTAAAGCGAGCGCAGGCGGTTTGATAAGTCTGAAGTTAAAGGCTGTGGCTCAACCATAGTAGGC
>TACGTAGGTGGCAAGCGTTGTCCGGATTTATTGGGCGTAAAGCGAGCGCAGGCGGTTCCTTAAGTCTGATGTGAAAGCCCACGGCTCAACCGTGGAAGGT
TACGTAGGTGGCAAGCGTTGTCCGGATTTATTGGGCGTAAAGCGAGCGCAGGCGGTTCCTTAAGTCTGATGTGAAAGCCCACGGCTCAACCGTGGAAGGT
>TACAGAGGGTGCGAGCGTTAATCGGATTACTGGGCGTAAAGCGTGCGTAGGCGGCTAATTAAGTCGGATGTGAAATCCCCGAGCTCAACTTGGGAATTGC
TACAGAGGGTGCGAGCGTTAATCGGATTACTGGGCGTAAAGCGTGCGTAGGCGGCTAATTAAGTCGGATGTGAAATCCCCGAGCTCAACTTGGGAATTGC
>TACGAAGGGGGCTAGCGTTGCTCGGAATCACTGGGCGTAAAGCGCACGTAGGCGGTCTTTTAAGTCAGGGGTGAAATCCTGGAGCTCAACTCCAGAACTG
TACGAAGGGGGCTAGCGTTGCTCGGAATCACTGGGCGTAAAGCGCACGTAGGCGGTCTTTTAAGTCAGGGGTGAAATCCTGGAGCTCAACTCCAGAACTG
>TACGTATGGAGCAAGCGTTATCCGGATTTACTGGGTGTAAAGGGAGCGCAGGCGGTTTGGCAAGTCCGATGTGAAATGCCGGGGCCCAACCCCGGAACTG
TACGTATGGAGCAAGCGTTATCCGGATTTACTGGGTGTAAAGGGAGCGCAGGCGGTTTGGCAAGTCCGATGTGAAATGCCGGGGCCCAACCCCGGAACTG
>TACGTAGGGTGCGAGCGTTGTCCGGAATTACTGGGCGTAAAGAGCTCGTAGGTGGTTTGTCACGTCTGCTGTGGAAACGCAACGCTTAACGTTGCGCGTG
TACGTAGGGTGCGAGCGTTGTCCGGAATTACTGGGCGTAAAGAGCTCGTAGGTGGTTTGTCACGTCTGCTGTGGAAACGCAACGCTTAACGTTGCGCGTG
>TACGTAGGGTGCAAGCGTTGTCCGGAATTATTGGGCGTAAAGAGCCCGTAGGCGGCTTGTTACGTCTGCTGTGAAAACTTGGGGCTCAACTCCAAGCCTG
TACGTAGGGTGCAAGCGTTGTCCGGAATTATTGGGCGTAAAGAGCCCGTAGGCGGCTTGTTACGTCTGCTGTGAAAACTTGGGGCTCAACTCCAAGCCTG
>TACGGAGGGTGCAAGCGTTATCCGGATTCACTGGGTTTAAAGGGTGCGTAGGTGGGTTCGTAAGTCAGTGGTGAAATCTCCGAGCTTAACTTGGAAACTG
TACGGAGGGTGCAAGCGTTATCCGGATTCACTGGGTTTAAAGGGTGCGTAGGTGGGTTCGTAAGTCAGTGGTGAAATCTCCGAGCTTAACTTGGAAACTG
>TACGTAGGGTGCGAGCGTTAATCGGAATTGTTGGGCGTAAAGCGAGTGCAGACGGTTATTTAAGCCAGATGTGAAATCCCCGAGCTCAACTTGGGACGTG
TACGTAGGGTGCGAGCGTTAATCGGAATTGTTGGGCGTAAAGCGAGTGCAGACGGTTATTTAAGCCAGATGTGAAATCCCCGAGCTCAACTTGGGACGTG
>TACGGGGGGTGCAAGTGTTATCTGTCATAACTGGGCGTAAAGGGTAAGTAGGTTGTTGTTTAACTTTAAAAAATTTAAATAGTGAGCAACTAGGGTTTAG
TACGGGGGGTGCAAGTGTTATCTGTCATAACTGGGCGTAAAGGGTAAGTAGGTTGTTGTTTAACTTTAAAAAATTTAAATAGTGAGCAACTAGGGTTTAG
>TACAGAGGGTGCGAGCGTTAATCGGATTTACTGGGCGTAAAGCGTGCGTAGGCGGCTTTTTAAGTCAGATGTGAAATCCCCGCGCTTAACGTGGGAACTG
TACAGAGGGTGCGAGCGTTAATCGGATTTACTGGGCGTAAAGCGTGCGTAGGCGGCTTTTTAAGTCAGATGTGAAATCCCCGCGCTTAACGTGGGAACTG
>TACGTAGGGTGCGAGCGTTGTCCGGAATTACTGGGCGTAAAGAGCTCGTAGGTGGTTTGTCGCGTTGTCCGTGAAAACTCACAGCTCAACTGTGGGCGTG
TACGTAGGGTGCGAGCGTTGTCCGGAATTACTGGGCGTAAAGAGCTCGTAGGTGGTTTGTCGCGTTGTCCGTGAAAACTCACAGCTCAACTGTGGGCGTG
>TACGTAGGGGGCAAGCGTTGTCCGGGATCATTGGGCGTAAAGAGCGTGTAGGCGGCCTTATAAGTCGGCTGTGAAAGTCAAGGGCTCAACCCTTGAATGC
TACGTAGGGGGCAAGCGTTGTCCGGGATCATTGGGCGTAAAGAGCGTGTAGGCGGCCTTATAAGTCGGCTGTGAAAGTCAAGGGCTCAACCCTTGAATGC
>TACGTAGGGTGCGAGCGTTAATCGGAATTACTGGGCGTAAAGCGGGCGCAGACGGTTTGTCAAGCAGGATGTGAAATCCCTGGGCTCAACCTAGGAACTG
TACGTAGGGTGCGAGCGTTAATCGGAATTACTGGGCGTAAAGCGGGCGCAGACGGTTTGTCAAGCAGGATGTGAAATCCCTGGGCTCAACCTAGGAACTG
>TACGTAGGGTGCGAGCGTTGTCCGGAATTACTGGGCGTAAAGAGCTTGTAGGTGGTTTGTCGCGTTGTTCGTGAAATCTCACGGCTCAACTGTGAGCGTG
TACGTAGGGTGCGAGCGTTGTCCGGAATTACTGGGCGTAAAGAGCTTGTAGGTGGTTTGTCGCGTTGTTCGTGAAATCTCACGGCTCAACTGTGAGCGTG
>TACGTAGGGGGCAAGCGTTATCCGGATTTACTGGGTGTAAAGGGAGCGCAGACGGCATGGCAAGTCTGAAGTGAAAACCCGGGGCTCAACCCCGGGATTG
TACGTAGGGGGCAAGCGTTATCCGGATTTACTGGGTGTAAAGGGAGCGCAGACGGCATGGCAAGTCTGAAGTGAAAACCCGGGGCTCAACCCCGGGATTG
>TACGGAGGGTGCAAGCGTTAATCGGAATTACTGGGCGTAAAGCGCACGCAGGCGGTTTGTTAAGTTAGATGTGAAATCCCCGGGCTTAACCTGGGAACTG
TACGGAGGGTGCAAGCGTTAATCGGAATTACTGGGCGTAAAGCGCACGCAGGCGGTTTGTTAAGTTAGATGTGAAATCCCCGGGCTTAACCTGGGAACTG
>TACGTAGGGCGCAAGCGTTGTCCGGAATTATTGGGCGTAAAGAGCTCGTAGGCGGTTTGTCACGTCTGCTGTGAAAGTCCGGGGCTTAACTCCGGGTGTG
TACGTAGGGCGCAAGCGTTGTCCGGAATTATTGGGCGTAAAGAGCTCGTAGGCGGTTTGTCACGTCTGCTGTGAAAGTCCGGGGCTTAACTCCGGGTGTG
>GACGTAGGATGCGAGCGTTGTCCGGATTTATTGGGCGTAAAGAGTTCGTAGGTGGTTTGTTAAGTTTGGTGTTAAAGATCGGGGCTCAACCCTGGGACTG
GACGTAGGATGCGAGCGTTGTCCGGATTTATTGGGCGTAAAGAGTTCGTAGGTGGTTTGTTAAGTTTGGTGTTAAAGATCGGGGCTCAACCCTGGGACTG
>TACGTAGGGTGCAAGCGTTGTCCGGAATTATTGGGCGTAAAGAGCTCGTAGGCGGTCTGTCACGTCGGCTGTGAAATCCCGAGGCTCAACCTCGGGTCTG
TACGTAGGGTGCAAGCGTTGTCCGGAATTATTGGGCGTAAAGAGCTCGTAGGCGGTCTGTCACGTCGGCTGTGAAATCCCGAGGCTCAACCTCGGGTCTG
>TACGTAGGGGGCAAGCGTTATCCGGATTTACTGGGTGTAAAGGGAGCGTAGACGGCTCTGCAAGTCTGGAGTGAAAGCCCGGGGCTCAACCCCGGGACTG
TACGTAGGGGGCAAGCGTTATCCGGATTTACTGGGTGTAAAGGGAGCGTAGACGGCTCTGCAAGTCTGGAGTGAAAGCCCGGGGCTCAACCCCGGGACTG
>TACGTAGGTGGCAAGCGTTGTCCGGAATTATTGGGCGTAAGGCGCGCGCAGGCGGTCCTTTAAGTCTGATGTGAAAGCCCACGGCTCAACCGTGGAGGGT
TACGTAGGTGGCAAGCGTTGTCCGGAATTATTGGGCGTAAGGCGCGCGCAGGCGGTCCTTTAAGTCTGATGTGAAAGCCCACGGCTCAACCGTGGAGGGT
>TACGGAGGATGCGAGCGTTATCCGGATTTATTGGGTTTAAAGGGTGCGTAGGCGGTCGGTTAAATCAGCGGTAAAAGCCCGGAGCTCAACTCCGGCGAGC
TACGGAGGATGCGAGCGTTATCCGGATTTATTGGGTTTAAAGGGTGCGTAGGCGGTCGGTTAAATCAGCGGTAAAAGCCCGGAGCTCAACTCCGGCGAGC
>TACGGAGGATGCGAGCGTTATCCGGATTTATTGGGTTTAAAGGGTGCGTAGGCGGTCAGGAAAGTCAGCGGTAAAAGCCCGGGGCTCAACCCCGGCGAGC
TACGGAGGATGCGAGCGTTATCCGGATTTATTGGGTTTAAAGGGTGCGTAGGCGGTCAGGAAAGTCAGCGGTAAAAGCCCGGGGCTCAACCCCGGCGAGC
>TACGTAGGTGGCAAGCGTTGTCCGGAATTACTGGGTGTAAAGGGAGCGTAGGCGGGAAGCCAAGTCAGCTGTGAAAACTACGGGCTTAACCTGTAGACTG
TACGTAGGTGGCAAGCGTTGTCCGGAATTACTGGGTGTAAAGGGAGCGTAGGCGGGAAGCCAAGTCAGCTGTGAAAACTACGGGCTTAACCTGTAGACTG
>TACGAAGGGTGCTAGCGTTAATCGGAATTACTGGGCGTAAAGGGTGCGTAGGCGGTTCGTTAAGTCTGTTGTGAAATCCCCGGGCTCAACCTGGGAATGG
TACGAAGGGTGCTAGCGTTAATCGGAATTACTGGGCGTAAAGGGTGCGTAGGCGGTTCGTTAAGTCTGTTGTGAAATCCCCGGGCTCAACCTGGGAATGG
>TACAGAGGGTGCGAGCGTTAATCGGAATTACTGGGCGTAAAGCGGGCGCAGACGGTTTGTCAAGCAGGATGTGAAATCCCTGGGCTCAACCTAGGAACTG
TACAGAGGGTGCGAGCGTTAATCGGAATTACTGGGCGTAAAGCGGGCGCAGACGGTTTGTCAAGCAGGATGTGAAATCCCTGGGCTCAACCTAGGAACTG
>TACGTAGGGGGCTAGCGTTGTTCGGAATTACTGGGCGTAAAGCGCACGTAGGCGGCGATTTAAGTCAGAGGTGAAAGCCCGGGGCTCAACCCCGGAACTG
TACGTAGGGGGCTAGCGTTGTTCGGAATTACTGGGCGTAAAGCGCACGTAGGCGGCGATTTAAGTCAGAGGTGAAAGCCCGGGGCTCAACCCCGGAACTG
>TACGTAGGGTGCGAGCGTTGTCCGGATTTATTGGGCGTAAAGAGCTCGTAGGCGGTTTGTCGCGTCGGCCGTGAAAACCTGCTGCTCAACGGTGGGCGTG
TACGTAGGGTGCGAGCGTTGTCCGGATTTATTGGGCGTAAAGAGCTCGTAGGCGGTTTGTCGCGTCGGCCGTGAAAACCTGCTGCTCAACGGTGGGCGTG
>TACGTAGGGTCCGAGCGTTGTCCGGAATTACTGGGCGTAAGGAGCTCGTAGGTGGTTTGTCGCGTTGTTCGTGAAAACTCACAGCTCAACTGTGGGCGTG
TACGTAGGGTCCGAGCGTTGTCCGGAATTACTGGGCGTAAGGAGCTCGTAGGTGGTTTGTCGCGTTGTTCGTGAAAACTCACAGCTCAACTGTGGGCGTG
>TACGTAGGGTGCGAGCGTTGTCCGGATTTACTGGGCGTAAAGAGCTCGTAGGTGGTTTGTCGCGTCGTCTGTGAAATTCCGGGGCTTAACTCCGGGCGTG
TACGTAGGGTGCGAGCGTTGTCCGGATTTACTGGGCGTAAAGAGCTCGTAGGTGGTTTGTCGCGTCGTCTGTGAAATTCCGGGGCTTAACTCCGGGCGTG
>TACGTAGGGTGCGAGCGTTGTCCGGAATTACTGGGCGTAAAGAGCTTGTAGGTGGTTTGTCGCGTTGTTCGTGAGATCTCACGGCTTAACTGTGAGCGTG
TACGTAGGGTGCGAGCGTTGTCCGGAATTACTGGGCGTAAAGAGCTTGTAGGTGGTTTGTCGCGTTGTTCGTGAGATCTCACGGCTTAACTGTGAGCGTG
>TACGTAGGTGGCAAGCGTTGCCCGGATTTATTGGGCGTAAAGGGAGCGCAGGTGGTTTCTTAAGTCTGATGTGAAAGCCCACGGCTTAACCGTGGAGGGT
TACGTAGGTGGCAAGCGTTGCCCGGATTTATTGGGCGTAAAGGGAGCGCAGGTGGTTTCTTAAGTCTGATGTGAAAGCCCACGGCTTAACCGTGGAGGGT
>TACAGAGGATGCAAGCGTTATCCGGAATGATTGGGCGTAAAGCGTCTGCAGGTGGCTTTTTAAGTCCGCCGTCAAATCCCAGGGCTCAACCCTGGACAGG
TACAGAGGATGCAAGCGTTATCCGGAATGATTGGGCGTAAAGCGTCTGCAGGTGGCTTTTTAAGTCCGCCGTCAAATCCCAGGGCTCAACCCTGGACAGG
>TACGGAGGATCCAAGCGTTATCCGGAATCATTGGGTTTAAAGGGTCCGTAGGCGGTTTTATAAGTCAGTGGTGAAATCTCCCCGCTCAACGGGGAAACGG
TACGGAGGATCCAAGCGTTATCCGGAATCATTGGGTTTAAAGGGTCCGTAGGCGGTTTTATAAGTCAGTGGTGAAATCTCCCCGCTCAACGGGGAAACGG
>TACGTAGGGTGCGAGCGTTGTCCGGAATTGCTGGGCGTAAAGAGCTCGTAGGTGGTTTGTCGCGTCGTCTGTGAGATTCCGGGGCTTAACTCCGGATGGG
TACGTAGGGTGCGAGCGTTGTCCGGAATTGCTGGGCGTAAAGAGCTCGTAGGTGGTTTGTCGCGTCGTCTGTGAGATTCCGGGGCTTAACTCCGGATGGG
>TACGTAGGGTGCGAGCGTTAATCGGAATTACTGGGCGTAAAGCGTGCGCAGGCTGTTTTGTAAGTCAGATGTGAAATCCCCGGGCTCAACCTGGGAACTG
TACGTAGGGTGCGAGCGTTAATCGGAATTACTGGGCGTAAAGCGTGCGCAGGCTGTTTTGTAAGTCAGATGTGAAATCCCCGGGCTCAACCTGGGAACTG
>TACAGAGGGTGCAAGCGTTAATCGGATTTACTGGGCGTAAAGCGCGCGTAGGCGGCCAATTAAGTCAAATGTGAAATCCCCGAGCTTAACTTGGGAATTG
TACAGAGGGTGCAAGCGTTAATCGGATTTACTGGGCGTAAAGCGCGCGTAGGCGGCCAATTAAGTCAAATGTGAAATCCCCGAGCTTAACTTGGGAATTG
>GACGAAGGTGGCAAGCGTTGTTCGGAATCACTGGGCATAAAGAGCACGTAGGCGGCTAAGTAAGTCGGATGTGAAATACCTCGGCTCAACCGAGGAACTG
GACGAAGGTGGCAAGCGTTGTTCGGAATCACTGGGCATAAAGAGCACGTAGGCGGCTAAGTAAGTCGGATGTGAAATACCTCGGCTCAACCGAGGAACTG
>TACGGAGGGTGCAAGCGTTGTCCGGATTTATTGGGTTTAAAGGGTGCGTAGGTGGCCTTCTAAGTCTGGTTTGAAAGCAGGTCGCTTAACGATCTGATGT
TACGGAGGGTGCAAGCGTTGTCCGGATTTATTGGGTTTAAAGGGTGCGTAGGTGGCCTTCTAAGTCTGGTTTGAAAGCAGGTCGCTTAACGATCTGATGT
>TACGTAGGGCGCGAGCGTTGTCCGGAATTATTGGGCGTAAAGGGCTTGTAGGCGGCTTGTCGCGTCTGCCGTGAAATCCTCCGGCTTAACCGGGGGTCTG
TACGTAGGGCGCGAGCGTTGTCCGGAATTATTGGGCGTAAAGGGCTTGTAGGCGGCTTGTCGCGTCTGCCGTGAAATCCTCCGGCTTAACCGGGGGTCTG
>TACGGAGGGTGCAAGCGTTAATCGGAATTACTGGGCGTAAAGCGCACGCAGGCGGTTTGTTAAGCCAGATGTGAAATCCCCGGGCTCAACCTGGGAACTG
TACGGAGGGTGCAAGCGTTAATCGGAATTACTGGGCGTAAAGCGCACGCAGGCGGTTTGTTAAGCCAGATGTGAAATCCCCGGGCTCAACCTGGGAACTG
>TACGTAGGTGGCAAGCGTTATCCGGAATTATTGGGCGTAAAGCGCGCGTAGGCGGTTTCTTAAGTCTGATGTGAAAGCCACGGCTCAACCGTGGAGGGTC
TACGTAGGTGGCAAGCGTTATCCGGAATTATTGGGCGTAAAGCGCGCGTAGGCGGTTTCTTAAGTCTGATGTGAAAGCCACGGCTCAACCGTGGAGGGTC
>TACAAAGGGGGCTAGCGTTGCTCGGAATTACTGGGCGTAAAGGGAGCGTAGGCGGACATTTAAGTCAGGGGTGAAATCCCAGAGCTCAACTCTGGAACTG
TACAAAGGGGGCTAGCGTTGCTCGGAATTACTGGGCGTAAAGGGAGCGTAGGCGGACATTTAAGTCAGGGGTGAAATCCCAGAGCTCAACTCTGGAACTG
>TACAGAGGGTGCAAGCGTTAATCGGATTTACTGGGGGTAAAGCGCGCGTAGGTGGCCAATTAAGTCAAATGTGAAATCCCCGAGCTTAACTTGGGAATTG
TACAGAGGGTGCAAGCGTTAATCGGATTTACTGGGGGTAAAGCGCGCGTAGGTGGCCAATTAAGTCAAATGTGAAATCCCCGAGCTTAACTTGGGAATTG
>TACGTAGGTGGCAAGCGTTATCCGGATTTATTGGGTTTAAAGGGTGCGTAGGTGGCCTTCTAAGTCTGGTTTGAAAGCAGGTCGCTTAACGATCTGATGT
TACGTAGGTGGCAAGCGTTATCCGGATTTATTGGGTTTAAAGGGTGCGTAGGTGGCCTTCTAAGTCTGGTTTGAAAGCAGGTCGCTTAACGATCTGATGT
>TACGGAGGGTGCAAGCGTTAATCGGAATTACTGGACGTAAAGCGCACGCAGGCGGTTTGTTAAGTCAGATGTGAAATCCCCGCGCTTAACGTGGGAACTG
TACGGAGGGTGCAAGCGTTAATCGGAATTACTGGACGTAAAGCGCACGCAGGCGGTTTGTTAAGTCAGATGTGAAATCCCCGCGCTTAACGTGGGAACTG
>TACGTAGGGTGCGAGCGTTGTCCGGAGTTACTGGGCGTAAAGAGCTTGTAGGCGGTCTGTCGCGTCTTCTGTGAAAACTTGGGGCTCAACCTTAAGCTTG
TACGTAGGGTGCGAGCGTTGTCCGGAGTTACTGGGCGTAAAGAGCTTGTAGGCGGTCTGTCGCGTCTTCTGTGAAAACTTGGGGCTCAACCTTAAGCTTG
>TACGAAGGGGGCTAGCGTTGTTCGGATTTACTGGGCGTAAAGCGCACGTAGGCGGATTGTTAAGTCAGGGGTGAAACCCTGGAGCTCAACTCCAGAACTG
TACGAAGGGGGCTAGCGTTGTTCGGATTTACTGGGCGTAAAGCGCACGTAGGCGGATTGTTAAGTCAGGGGTGAAACCCTGGAGCTCAACTCCAGAACTG
>TACGAAGGGTGCAAGCGTTAATCGGAATTACTGGGCGTAAAGGGTGCGTAGGCGGTTCGTTAAGTCTGTTGTGAAATCCCCGGGCTCAACCTGGGAATGG
TACGAAGGGTGCAAGCGTTAATCGGAATTACTGGGCGTAAAGGGTGCGTAGGCGGTTCGTTAAGTCTGTTGTGAAATCCCCGGGCTCAACCTGGGAATGG
>TACGTAGGGGCCGAGCGTTGTCCGGAGTTACTGGGCGTAAAGCGCGCGCAGGCGGCTCGTCAAGCCTGACGTGAAAGCCCCCGGCTCAACCGGGGAGGGT
TACGTAGGGGCCGAGCGTTGTCCGGAGTTACTGGGCGTAAAGCGCGCGCAGGCGGCTCGTCAAGCCTGACGTGAAAGCCCCCGGCTCAACCGGGGAGGGT
>TACGTATGGAGCGAGCGTTGTCCGGAATTATTGGGCGTAAAGGGTACGCAGGCGGTTTAATAAGTCGAATGTTAAAGATCGGGGCTCAACCCCGTAAATC
TACGTATGGAGCGAGCGTTGTCCGGAATTATTGGGCGTAAAGGGTACGCAGGCGGTTTAATAAGTCGAATGTTAAAGATCGGGGCTCAACCCCGTAAATC
>TACGTAGGGTGCGAGCGTTGTCCGGAATTACTGGGCGTAAAGGGCTCGTAGGTGGTTTGTCGCGTCGTCTGTGAAATTCTGGGGCTTAACTCCGGGCGTG
TACGTAGGGTGCGAGCGTTGTCCGGAATTACTGGGCGTAAAGGGCTCGTAGGTGGTTTGTCGCGTCGTCTGTGAAATTCTGGGGCTTAACTCCGGGCGTG
>TACGTAGGGTGCGAGCGTTGTCCGGAATTACTGGGCGTAAAGAGCTCGTAGGTGGTCTGTCGCGTCATTTGTGAAAGCCCGGGGCTTAACTCCGGGTTGG
TACGTAGGGTGCGAGCGTTGTCCGGAATTACTGGGCGTAAAGAGCTCGTAGGTGGTCTGTCGCGTCATTTGTGAAAGCCCGGGGCTTAACTCCGGGTTGG
>TACGTAGGGCGCAAGCGTTGTCCGGAATTATTGGGCGTAAAGAGCTTGTAGGTGGCTTGTCGCGTCTGCCGTGAAAACCCGAGGCTTAACCTTGGGCGTG
TACGTAGGGCGCAAGCGTTGTCCGGAATTATTGGGCGTAAAGAGCTTGTAGGTGGCTTGTCGCGTCTGCCGTGAAAACCCGAGGCTTAACCTTGGGCGTG
>TACGTAGGGGTCGAGCGTTGTCCGGAGTTACTGGGCGTAAAGCGCGTGCAGGTGGCTCATTACGCCCGGCGTGAAAGCCCCCGGCTCAACCGGGGAGGGT
TACGTAGGGGTCGAGCGTTGTCCGGAGTTACTGGGCGTAAAGCGCGTGCAGGTGGCTCATTACGCCCGGCGTGAAAGCCCCCGGCTCAACCGGGGAGGGT
>TACGGAGGGTCCGAGCGTTAATCGGAATTACTGGGCGTAAAGCGTGCGCAGGCGGTTTGTTAAGCGAGATGTGAAAGCCCTGGGCTCAACCTAGGAATAG
TACGGAGGGTCCGAGCGTTAATCGGAATTACTGGGCGTAAAGCGTGCGCAGGCGGTTTGTTAAGCGAGATGTGAAAGCCCTGGGCTCAACCTAGGAATAG
>TACGGAGGATTCGAGCGTTATCCGGATTTACTGGGTTTAAAGGGTGCGCAGGCGGGCTCTTAAGTCAGCGGTGAAATGTCTGGGCTTACCCTAGGAATTG
TACGGAGGATTCGAGCGTTATCCGGATTTACTGGGTTTAAAGGGTGCGCAGGCGGGCTCTTAAGTCAGCGGTGAAATGTCTGGGCTTACCCTAGGAATTG
>TACGTAGGGGGCGAGCGTTATCCGGATTCATTGGGCGTAAAGCGCGCGTAGGCGGCCCGGCAGGCAGGGGGTCAAATGGCGGGGCTCAACCCCGTCCCGC
TACGTAGGGGGCGAGCGTTATCCGGATTCATTGGGCGTAAAGCGCGCGTAGGCGGCCCGGCAGGCAGGGGGTCAAATGGCGGGGCTCAACCCCGTCCCGC
>TACGTAGGTGGCAAGCGTTGTCCGGAATTATTGGGCGTAAAGCGCGCGCAGGCGGATCGGTCAGTCTGTCTTAAAAGTTCGGGGCTTAACCCCGTGATGG
TACGTAGGTGGCAAGCGTTGTCCGGAATTATTGGGCGTAAAGCGCGCGCAGGCGGATCGGTCAGTCTGTCTTAAAAGTTCGGGGCTTAACCCCGTGATGG
>TACGTAGGTGGCAAGCGTTGTCCGGAATGATTGGGCGTAAAGGGCGCGCAGGCGGCTGTGTAAGTCTGTCTAGAAAGTGCGGGGCTAAACCCCGTGAGAG
TACGTAGGTGGCAAGCGTTGTCCGGAATGATTGGGCGTAAAGGGCGCGCAGGCGGCTGTGTAAGTCTGTCTAGAAAGTGCGGGGCTAAACCCCGTGAGAG
>TACATAGGGGGCAAGCGTTATCCGGAATTATTGGGTGTAAAGGGTGCGTAGACGGAGAAACAAGTTGGTTGTGAAATCCCTCGGCTTAACTGAGGAACTG
TACATAGGGGGCAAGCGTTATCCGGAATTATTGGGTGTAAAGGGTGCGTAGACGGAGAAACAAGTTGGTTGTGAAATCCCTCGGCTTAACTGAGGAACTG
>TACGGAGGGGGCTAGCGTTATTCGGAATTACTGGGCGTAAAGCGCACGTAGGCGGCCTTGTAAGTTAGAGGTGAAAGCCTGGAGCTCAACTCCAGAATTG
TACGGAGGGGGCTAGCGTTATTCGGAATTACTGGGCGTAAAGCGCACGTAGGCGGCCTTGTAAGTTAGAGGTGAAAGCCTGGAGCTCAACTCCAGAATTG
>TACGTAGGGTGCGAGCGTTGTCCGGATTTACTGGGCGTAAAGAGCTCGTAGGTGGTTTGTCGCGTCGTCTGTGAAATTCCGGGGCTTAACTTCGGGCGTG
TACGTAGGGTGCGAGCGTTGTCCGGATTTACTGGGCGTAAAGAGCTCGTAGGTGGTTTGTCGCGTCGTCTGTGAAATTCCGGGGCTTAACTTCGGGCGTG
>TACAGAGGGTGCGAGCGTTAATCGGATTTACTGGGCGTAAAGCGTACGTAGGCGGCTTATTAAGTCGGATGTGAAATCCCTGAGCTTAACTTAGGAATTG
TACAGAGGGTGCGAGCGTTAATCGGATTTACTGGGCGTAAAGCGTACGTAGGCGGCTTATTAAGTCGGATGTGAAATCCCTGAGCTTAACTTAGGAATTG
>TACGGAGGATCCAAGCGTTATCCGGATTTATTGGGTTTAAAGGGTGCGTAGGCGGCCTATTAAGTCAGGAGTGAAAGACGGCAGCTTAACTGTCGCAGTG
TACGGAGGATCCAAGCGTTATCCGGATTTATTGGGTTTAAAGGGTGCGTAGGCGGCCTATTAAGTCAGGAGTGAAAGACGGCAGCTTAACTGTCGCAGTG
>TACAGAGGGTGCGAACGTTGCTCGGAATTACTGGGCGTAAAGCGCGTGTAGGCGGATTGCTAAGTCGGGCGTGAAATCCCCAGGCTCAACCTGGGAACTG
TACAGAGGGTGCGAACGTTGCTCGGAATTACTGGGCGTAAAGCGCGTGTAGGCGGATTGCTAAGTCGGGCGTGAAATCCCCAGGCTCAACCTGGGAACTG
>TACGGAGGATCCAAGCGTTATCCGGAATCATTGGGTTTAAAGGGTCCGTAGGCGGTCTTATAAGTCAGTGGTGAAAGTTTTTAGCTTAACTAAAAAATTG
TACGGAGGATCCAAGCGTTATCCGGAATCATTGGGTTTAAAGGGTCCGTAGGCGGTCTTATAAGTCAGTGGTGAAAGTTTTTAGCTTAACTAAAAAATTG
>TACGTAGGGAGCAAGCGTTATCCGGAATTATTGGGTGTAAAGGGTGCGTAGACGGGATGTCAAGTTAGTTGTGAAATACCTCGGCTCAACTGGGGAACTG
TACGTAGGGAGCAAGCGTTATCCGGAATTATTGGGTGTAAAGGGTGCGTAGACGGGATGTCAAGTTAGTTGTGAAATACCTCGGCTCAACTGGGGAACTG
>TACGTAGGGTGCGAGCGCTAATCGGAATTATTGGGCGTAAAGCGAGTGTAGACGGTTATTTAAGCCAGATGTGAAATCCCCGAGCTCAACTTGGGACGTG
TACGTAGGGTGCGAGCGCTAATCGGAATTATTGGGCGTAAAGCGAGTGTAGACGGTTATTTAAGCCAGATGTGAAATCCCCGAGCTCAACTTGGGACGTG
>TACGTAGGGTGCGAGCGTTGTCCGGAATTATTGGGCGTAAAGGGCTCGTAGGCGGTTTGCCACGTCGGGAGTGAAAACTCGGGGCTCAACCCCGAGCCTG
TACGTAGGGTGCGAGCGTTGTCCGGAATTATTGGGCGTAAAGGGCTCGTAGGCGGTTTGCCACGTCGGGAGTGAAAACTCGGGGCTCAACCCCGAGCCTG
>TACGGAGGGTGCAAGCGTTATCCGGGATTATTGGGCGTAAAGGGTGCGCAGGCGGTAAGATAAGTTTGAGGTAAAAGGTCACAGCTCAACTGTGGTATGC
TACGGAGGGTGCAAGCGTTATCCGGGATTATTGGGCGTAAAGGGTGCGCAGGCGGTAAGATAAGTTTGAGGTAAAAGGTCACAGCTCAACTGTGGTATGC
>TACGGAGGGTGCAAGCGTTATCCGGATTCACTGGGTTTAAAGGGTGCGTAGGTGGGTTGGTAAGTCAGTGGTGAAATCTCCGGGCTTAACCCGGAAACTG
TACGGAGGGTGCAAGCGTTATCCGGATTCACTGGGTTTAAAGGGTGCGTAGGTGGGTTGGTAAGTCAGTGGTGAAATCTCCGGGCTTAACCCGGAAACTG
>TACGTAGGGTGCAAGCGTTGTCCGGAATTATTGGGCGTAAAGAGCTCGTAGGCGGTTTGTCGCGTCTGCTGTGAAAGCCCGAGGCTCAACCCCGGGCCTG
TACGTAGGGTGCAAGCGTTGTCCGGAATTATTGGGCGTAAAGAGCTCGTAGGCGGTTTGTCGCGTCTGCTGTGAAAGCCCGAGGCTCAACCCCGGGCCTG
>TACGTAGGGTGCGAGCGTTGTCCGGAATTACTGGGCGTAAAGAGCTCGTAGGTGGTCTGTCGCGTCGTCTGTGAAATTCCGGGGCTTAACTCCGGGCGTG
TACGTAGGGTGCGAGCGTTGTCCGGAATTACTGGGCGTAAAGAGCTCGTAGGTGGTCTGTCGCGTCGTCTGTGAAATTCCGGGGCTTAACTCCGGGCGTG
>TACGTAGGGTGCGAGCGTTGTCCGGAATTACTGGGCGTAAAGAGCCCGTAGGTGGTTTGTCGCGTCGTCTGTGAAATTCCGGGGCTTAACTCCGGGCGTG
TACGTAGGGTGCGAGCGTTGTCCGGAATTACTGGGCGTAAAGAGCCCGTAGGTGGTTTGTCGCGTCGTCTGTGAAATTCCGGGGCTTAACTCCGGGCGTG
>TACGTAGGGTGCGAGCGTTGTCCGGAATTACTGGTCGTAAAGAGCTTGTAGGCGGTTCGTCGCGTCTTCTGTGAAAACTTGGGGCTCAACCTTAAGCTTG
TACGTAGGGTGCGAGCGTTGTCCGGAATTACTGGTCGTAAAGAGCTTGTAGGCGGTTCGTCGCGTCTTCTGTGAAAACTTGGGGCTCAACCTTAAGCTTG
>TACGGAGGGTGCAAGCGTTAATCGGATTTACTGGGCGTAAAGCGCGCGTAGGCGGCTAATTAAGTCAAATGTGAAATCCCCGAGCTTAACTTGGGAATTG
TACGGAGGGTGCAAGCGTTAATCGGATTTACTGGGCGTAAAGCGCGCGTAGGCGGCTAATTAAGTCAAATGTGAAATCCCCGAGCTTAACTTGGGAATTG
>AACGTAGGGTGCGAGCGTTAATCAGAATTATTGGGCGTAAAGCGAGTGCAGACGGTTACTTAAGCCAGATGTGAAATCCCCGAGCTTAACTTGGGACGTG
AACGTAGGGTGCGAGCGTTAATCAGAATTATTGGGCGTAAAGCGAGTGCAGACGGTTACTTAAGCCAGATGTGAAATCCCCGAGCTTAACTTGGGACGTG
>TACGTAGGTGGCAAGCGTTGTCCGGAATTACTGGGTGTAAAGGGAGCGCAGGCGGGAAGCCAAGTCAGCTGTGAAAACTACGGGCTTAACTTGTAGACTG
TACGTAGGTGGCAAGCGTTGTCCGGAATTACTGGGTGTAAAGGGAGCGCAGGCGGGAAGCCAAGTCAGCTGTGAAAACTACGGGCTTAACTTGTAGACTG
>TACGGAGGGTGCGAGCGTTAATCGGAATTACTGGGCGTAAAGGGTGAGTAGGTGGTTTAATAAGTTATGTGTGAAATTCCTGGGCTTAACCTGGGCATTG
TACGGAGGGTGCGAGCGTTAATCGGAATTACTGGGCGTAAAGGGTGAGTAGGTGGTTTAATAAGTTATGTGTGAAATTCCTGGGCTTAACCTGGGCATTG
>TACGTAGGGTGCAAGCGTTGTCCGGAATTACTGGGCGTAAAGAGCTCGTAGGTGGTTTGTCGCATCGTCTGTGAAAGCCCGGGGCTTAACTCCGGGTCTG
TACGTAGGGTGCAAGCGTTGTCCGGAATTACTGGGCGTAAAGAGCTCGTAGGTGGTTTGTCGCATCGTCTGTGAAAGCCCGGGGCTTAACTCCGGGTCTG
>GACGTAGGGCGCGAGCGTTGTCCGGATTTATTGGGCGTAAAGGGCTCGTAGGCGGCTTGTTGCGTCGGCTGTGAAAACCCGCGGCTTAACTGTGGGCTTG
GACGTAGGGCGCGAGCGTTGTCCGGATTTATTGGGCGTAAAGGGCTCGTAGGCGGCTTGTTGCGTCGGCTGTGAAAACCCGCGGCTTAACTGTGGGCTTG
>TACAGAGGGTGCAAGCGTTAATCGGAATTACTGGGCGTAAAGCGCGCGTAGGTGGTTCGTTAAGTTGAATGTGAAATCCCCGGGCTCAACCTGGGAACTG
TACAGAGGGTGCAAGCGTTAATCGGAATTACTGGGCGTAAAGCGCGCGTAGGTGGTTCGTTAAGTTGAATGTGAAATCCCCGGGCTCAACCTGGGAACTG
>TACGTAGGTGGCAAGCGTTGTCCGGATTTATTGGGTTTAAAGGGTGCGTAGGCGGTGACTTAAGTCAGTGGTGAAATACGGCAGCTTAACTGTCGAGGTG
TACGTAGGTGGCAAGCGTTGTCCGGATTTATTGGGTTTAAAGGGTGCGTAGGCGGTGACTTAAGTCAGTGGTGAAATACGGCAGCTTAACTGTCGAGGTG
>TATGTAGGTGGCAAGCGTTGTCCGGATTTATTGGGCGTAAAGCGAGCGCAGGCGGTTCTTTAAGTCTGATGTGAGAGCCCCCGGCTCAACCGGGGAGGGT
TATGTAGGTGGCAAGCGTTGTCCGGATTTATTGGGCGTAAAGCGAGCGCAGGCGGTTCTTTAAGTCTGATGTGAGAGCCCCCGGCTCAACCGGGGAGGGT
>TACGTAGGGTGCGAGCGTTGTCCGGAATTATTGGGCGTAAAGAGCTCGTAGGCGGTGTGTCGCGTCGGCCGTGGAAACCTGGGGCTCAACTCTGGGCGTG
TACGTAGGGTGCGAGCGTTGTCCGGAATTATTGGGCGTAAAGAGCTCGTAGGCGGTGTGTCGCGTCGGCCGTGGAAACCTGGGGCTCAACTCTGGGCGTG
>TACGTAGGTGGCAAGCGTTGTCCGGATTTATTGGGCGTAAAGGGAGCGCAGGTAGTTTCTTAAGTCTGATGTGAAAGCCCACGGCTTAACCGTGGAGGGT
TACGTAGGTGGCAAGCGTTGTCCGGATTTATTGGGCGTAAAGGGAGCGCAGGTAGTTTCTTAAGTCTGATGTGAAAGCCCACGGCTTAACCGTGGAGGGT
>TACGGAGGATGCGAGCGTTATCCGGATTTATTGGGTTTAAAGGGTGCGTAGGCGGGCTGACAAGCCGGCGGTAAAATTGCGGGGCTCAACCCCGTACGGC
TACGGAGGATGCGAGCGTTATCCGGATTTATTGGGTTTAAAGGGTGCGTAGGCGGGCTGACAAGCCGGCGGTAAAATTGCGGGGCTCAACCCCGTACGGC
>TACGTAGGTGGCAAGCGTTATCCGGAATTATTGGGCGTAAAGGGTGCGCAGGCGGTAAGATAAGTTTGAGGTAAAAGGTCACAGCTCAACTGTGGTATGC
TACGTAGGTGGCAAGCGTTATCCGGAATTATTGGGCGTAAAGGGTGCGCAGGCGGTAAGATAAGTTTGAGGTAAAAGGTCACAGCTCAACTGTGGTATGC
>AACGTAGGGTGTGAGCGTTGTCCGGAATTACTGGGCGTAAAGAGCTCGTAGGTGGTTTGTCGCGTCGTCTGTGAAATTCCGGGGCTTAACTCCGGATGGG
AACGTAGGGTGTGAGCGTTGTCCGGAATTACTGGGCGTAAAGAGCTCGTAGGTGGTTTGTCGCGTCGTCTGTGAAATTCCGGGGCTTAACTCCGGATGGG
>TACGGAGGATGCGAGCGTTATCCGGATTTATTGGGTTTAAAGGGTGCGTAGGCGGCATGTCAAGTCAGCGGTAAAATTACGGGGCTCAACCCCGCCGAGC
TACGGAGGATGCGAGCGTTATCCGGATTTATTGGGTTTAAAGGGTGCGTAGGCGGCATGTCAAGTCAGCGGTAAAATTACGGGGCTCAACCCCGCCGAGC
>TACGGAGGGTGCGAGCGTTAATCGGAATAACTGGGCGTAAAGGGCACGCAGGCGGACTTTTAAGTGAGATGTGAAATCCCCGAGCTTAACTTGGGAATTG
TACGGAGGGTGCGAGCGTTAATCGGAATAACTGGGCGTAAAGGGCACGCAGGCGGACTTTTAAGTGAGATGTGAAATCCCCGAGCTTAACTTGGGAATTG
>TACGTAGGGTACGAGCGTTGTCCGGAATTATTGGGCGTAAAGAGCCCGTAGGTGGTTGGTCACGTCTGCTGTGGAAACGCAACGCTTAACGTTGCGCGTG
TACGTAGGGTACGAGCGTTGTCCGGAATTATTGGGCGTAAAGAGCCCGTAGGTGGTTGGTCACGTCTGCTGTGGAAACGCAACGCTTAACGTTGCGCGTG
>TACGTAGGGTGCGAGCGTTATCCGGATTTATTGGGCGTAAAGGGCCCGTAGGCGGTTCGTCGCGTCCAGTGTGAAAGTCCATCGCCTAACGGTGGATCTG
TACGTAGGGTGCGAGCGTTATCCGGATTTATTGGGCGTAAAGGGCCCGTAGGCGGTTCGTCGCGTCCAGTGTGAAAGTCCATCGCCTAACGGTGGATCTG
>TACGTAGGGAGCGAGCGTTGTCCGGAATCATTGGGCGTAAAGCGCGTGTAGGCGGTTTCGTAAGTCTGCTGTGAAAGTCGGAGGCTCAACCTTCGAATGC
TACGTAGGGAGCGAGCGTTGTCCGGAATCATTGGGCGTAAAGCGCGTGTAGGCGGTTTCGTAAGTCTGCTGTGAAAGTCGGAGGCTCAACCTTCGAATGC
>TACGTAGGGCGCGAGCGTTGTCCGGAATTATTGGGCGTAAAGAGCTCGTAGGCGGCTTGTTGCGCCGGATGTGAAAGCCCGGGGCTTAACCCCGGGTCTG
TACGTAGGGCGCGAGCGTTGTCCGGAATTATTGGGCGTAAAGAGCTCGTAGGCGGCTTGTTGCGCCGGATGTGAAAGCCCGGGGCTTAACCCCGGGTCTG
>TACAGAGGGTGCAAACGTTGTTCGGAATTACTGGGCGTAAAGCGCGTGTAGGCGGCTCGGAAAGTCGGGTGTGAAAGCCCTGGGCTCAACCCAGGAAGTG
TACAGAGGGTGCAAACGTTGTTCGGAATTACTGGGCGTAAAGCGCGTGTAGGCGGCTCGGAAAGTCGGGTGTGAAAGCCCTGGGCTCAACCCAGGAAGTG
>TACGAAGGGTGCAAGCGTTACTCGGAATTACTGGGCGTAAAGCGTGCGTAGGCGGTTTGTTAAGTCCGCTGTGAAAGCCCTGGGCTCAACCTGGGAATTG
TACGAAGGGTGCAAGCGTTACTCGGAATTACTGGGCGTAAAGCGTGCGTAGGCGGTTTGTTAAGTCCGCTGTGAAAGCCCTGGGCTCAACCTGGGAATTG
>GACGAAGGGGGCTAGCGTTGTTCGGAATTACTGGGCGTAAAGCGCGTGTAGGCGGTTATCCAAGTCGGGTGTGAAAGCCTTGAGCTCAACTCAAGAAATG
GACGAAGGGGGCTAGCGTTGTTCGGAATTACTGGGCGTAAAGCGCGTGTAGGCGGTTATCCAAGTCGGGTGTGAAAGCCTTGAGCTCAACTCAAGAAATG
>TACGTAGGGTGCAAGCGTTGTCCGGAATTACTGGGCGTAAAGAGCTCGTAGGCGGTTTGTCGCGTCGTCTGTGAAAACTCGAGGCTCAACCTCGAGCTTG
TACGTAGGGTGCAAGCGTTGTCCGGAATTACTGGGCGTAAAGAGCTCGTAGGCGGTTTGTCGCGTCGTCTGTGAAAACTCGAGGCTCAACCTCGAGCTTG
>TACGTAGGGTGCAAGCGTTGTCCGGAATTACTGGGCGTAAAGAGCTCGTAGGCGGTTTGCCGCGTCGTCTGTGAAATCCTACAGCTTAACTGTGGGCGTG
TACGTAGGGTGCAAGCGTTGTCCGGAATTACTGGGCGTAAAGAGCTCGTAGGCGGTTTGCCGCGTCGTCTGTGAAATCCTACAGCTTAACTGTGGGCGTG
>TACGGAGGATGCGAGCGTTATCCGGATTTATTGGGTTTAAAGGGTGCGTAGGCGGACAGATAAGTCAGCGGTAAAATCCCGGGGCTTAACCTCGGTAAGC
TACGGAGGATGCGAGCGTTATCCGGATTTATTGGGTTTAAAGGGTGCGTAGGCGGACAGATAAGTCAGCGGTAAAATCCCGGGGCTTAACCTCGGTAAGC
>TACGTAGGTGGCAAGCGTTATCCGGATTTATTGGGCGTAAAGCGAGCGCAGGCGGTTGTTTAGGTCTGATGTGAAAGCCTTCGGCTTAACCGAAGAAGTG
TACGTAGGTGGCAAGCGTTATCCGGATTTATTGGGCGTAAAGCGAGCGCAGGCGGTTGTTTAGGTCTGATGTGAAAGCCTTCGGCTTAACCGAAGAAGTG
>TACGTAGGGTGCGAGCGTTAATCGGAATTACTGGGCGTAAAGCGGGCGCAGACGGTTTGTTAAGCAGGATGTGAAATCCCTGGGCTCAACCTAGGAACAG
TACGTAGGGTGCGAGCGTTAATCGGAATTACTGGGCGTAAAGCGGGCGCAGACGGTTTGTTAAGCAGGATGTGAAATCCCTGGGCTCAACCTAGGAACAG
>TACGGAGGGTGCAAGCGTTAATCGGAATTACTGGGCGTAAAGCGCACGCAGGCGGTTTGTTATGTCAGATGTGAAATCCCCGAGCTTAACTTGGGAACTG
TACGGAGGGTGCAAGCGTTAATCGGAATTACTGGGCGTAAAGCGCACGCAGGCGGTTTGTTATGTCAGATGTGAAATCCCCGAGCTTAACTTGGGAACTG
>TACAGAGGGTGCAAGCGTTAGTCGGATTTACTGGGCGTAAAGCGCGCGTAGGTGGCCAATTAAGTCAAATGTGAAATCCCCGAGCTTAACTTGGGAATTG
TACAGAGGGTGCAAGCGTTAGTCGGATTTACTGGGCGTAAAGCGCGCGTAGGTGGCCAATTAAGTCAAATGTGAAATCCCCGAGCTTAACTTGGGAATTG
>TACGAAGGGGGCTAGCGTTGCTCGGAATCACTGGGCGTAAAGGGCGCGTAGGCGGCGTTTTAAGGCGGGGGTGAAAGCCTGTGGCTCAACCACAGAATGG
TACGAAGGGGGCTAGCGTTGCTCGGAATCACTGGGCGTAAAGGGCGCGTAGGCGGCGTTTTAAGGCGGGGGTGAAAGCCTGTGGCTCAACCACAGAATGG
>TACGTAGGGTGCAAGCGTTGTCCGGAATTACTGGGCGTAAAGAGCTCGTAGGCGGTTTGTCGCGTCGTCTGTAAAATCCTACAGCTTAACTGTGGGCGTG
TACGTAGGGTGCAAGCGTTGTCCGGAATTACTGGGCGTAAAGAGCTCGTAGGCGGTTTGTCGCGTCGTCTGTAAAATCCTACAGCTTAACTGTGGGCGTG
>TACGTAGGGCGCAAGCGTTGTCCGGAATTATTGGGCGTAAAGAGCTCGTAGGCGGCCTGTCACGTCGGTTGTGAAAGCCCGGGGCTTAACCCCGGGTCTG
TACGTAGGGCGCAAGCGTTGTCCGGAATTATTGGGCGTAAAGAGCTCGTAGGCGGCCTGTCACGTCGGTTGTGAAAGCCCGGGGCTTAACCCCGGGTCTG
>TACAGAGGGTGCGAGCGTTAATCGGATTTACTGGGCGTAAAGCGTGCGTAGGTGGTTTTTTAAGTCGGATGTGAAATCCCTGAGCTTAACTTAGGAATTG
TACAGAGGGTGCGAGCGTTAATCGGATTTACTGGGCGTAAAGCGTGCGTAGGTGGTTTTTTAAGTCGGATGTGAAATCCCTGAGCTTAACTTAGGAATTG
>TACGGAGGGTGCAAGCGTTAATCGGAGTTACTGGGCGTGAAGCGCACGCAGGCGGTCTGTCAAGTCGGATGTGAAATCCCCGGGCTCAACCTGGGAACTG
TACGGAGGGTGCAAGCGTTAATCGGAGTTACTGGGCGTGAAGCGCACGCAGGCGGTCTGTCAAGTCGGATGTGAAATCCCCGGGCTCAACCTGGGAACTG
>TACGGAGGGAGCTAGCGTTGTTCGGAATTACTGGGCGTAAAGTGCGCGTAGGCGGTTTTTTAAGTCAGAGGTGAAAGCCCAGTGCTCAACACTGGAACTG
TACGGAGGGAGCTAGCGTTGTTCGGAATTACTGGGCGTAAAGTGCGCGTAGGCGGTTTTTTAAGTCAGAGGTGAAAGCCCAGTGCTCAACACTGGAACTG
>TACAGAGGGTGCAAGCGTTAATCGGAATTACTGGGCGTAAAGCGCACGCAGGCGGTTGGATAAGTTAGATGTGAAAGCCCCGGGCTCAACCTGGGAATTG
TACAGAGGGTGCAAGCGTTAATCGGAATTACTGGGCGTAAAGCGCACGCAGGCGGTTGGATAAGTTAGATGTGAAAGCCCCGGGCTCAACCTGGGAATTG
>TACAGAGGGTGCGAGCGTTAATCGGATTTACTGGGCGTAAAGCGTGCGTAGGCGGCTTTTTAAGTCGGATGTGAAATTCCCGAGCTTAACTTGGGAATTG
TACAGAGGGTGCGAGCGTTAATCGGATTTACTGGGCGTAAAGCGTGCGTAGGCGGCTTTTTAAGTCGGATGTGAAATTCCCGAGCTTAACTTGGGAATTG
>TACGGAGGGTGCAAGCGTTAATCGGAATGACTGGGCGTAAAGCGCACGCAGGCGGTCTGTTAAGTCAGATGTGAAATCCCCGGGCTTAACCTGGGAACTG
TACGGAGGGTGCAAGCGTTAATCGGAATGACTGGGCGTAAAGCGCACGCAGGCGGTCTGTTAAGTCAGATGTGAAATCCCCGGGCTTAACCTGGGAACTG
>TACGTAGGGTGCGAGCGTTGTCCGGAATTATTGGGCGTAAAGGGCTCGTAGGCGGTTTGTCGCGTCGGGAGTGAAAACTCAGGGCTCAACCCTGAGCGTG
TACGTAGGGTGCGAGCGTTGTCCGGAATTATTGGGCGTAAAGGGCTCGTAGGCGGTTTGTCGCGTCGGGAGTGAAAACTCAGGGCTCAACCCTGAGCGTG
>TACGTAGGGTGCGAGCGTTAATCGGAATTATTGGGCGTAAAGCGAGTGTAGACGGTTATTTAAGCCAGGTGTGAAATCCCCGAGCTCAACTTGGGACGTG
TACGTAGGGTGCGAGCGTTAATCGGAATTATTGGGCGTAAAGCGAGTGTAGACGGTTATTTAAGCCAGGTGTGAAATCCCCGAGCTCAACTTGGGACGTG
>TACGTAGGTGGCAAGCGTTATCCGGATTTACTGGGTGTAAAGGGCGTGTAGGCGGGACTGCAAGTCAGATGTGAAAACCATGGGCTCAACCCATGGCCTG
TACGTAGGTGGCAAGCGTTATCCGGATTTACTGGGTGTAAAGGGCGTGTAGGCGGGACTGCAAGTCAGATGTGAAAACCATGGGCTCAACCCATGGCCTG
>TACGTAGGGTGCGAGCGTTGTCCGGAATTATTGGGCGTAAAGAGCTCGTAGGCGGTTTGTCGCGTCGACTGTGAAAACCTGGGGCTTAACTCTGGGCCTG
TACGTAGGGTGCGAGCGTTGTCCGGAATTATTGGGCGTAAAGAGCTCGTAGGCGGTTTGTCGCGTCGACTGTGAAAACCTGGGGCTTAACTCTGGGCCTG
>TACGAAGGGGGCTAGCGTCGCTCGGAATCACTGGGCGTAAAGGGCGCGTAGGCGGCGTTTTAAGTCGGGGGTGAAAGCCTGTGGCTCAACCACAGAATGG
TACGAAGGGGGCTAGCGTCGCTCGGAATCACTGGGCGTAAAGGGCGCGTAGGCGGCGTTTTAAGTCGGGGGTGAAAGCCTGTGGCTCAACCACAGAATGG
>TACGTAGGGTGCAAGCGTTAATCGGAATTACTGGGCGTAAAGCGTGCGCAGGCGGTTTCGCAAGTCAGATGTGAAATCCCCGGGCTCAACCTGGGAACTG
TACGTAGGGTGCAAGCGTTAATCGGAATTACTGGGCGTAAAGCGTGCGCAGGCGGTTTCGCAAGTCAGATGTGAAATCCCCGGGCTCAACCTGGGAACTG
>TACGGAGGATCCAAGCGTTATCCGGATTTATTGGGTTTAAAGGGTGCGTAGGCGGTCTTATAAGTCAGTGGTGAAAGACGGCAGCTTAACTGTCGCGGTG
TACGGAGGATCCAAGCGTTATCCGGATTTATTGGGTTTAAAGGGTGCGTAGGCGGTCTTATAAGTCAGTGGTGAAAGACGGCAGCTTAACTGTCGCGGTG
>TACGTAGGGTCCGAGCGTTGTCCGGAATTACTGGGCGTAAAGAGCTCGTAGGTGGCTTGTCGCGTTGTTCGTGAAAACTCACAGCTCAACTGTGGGCGTG
TACGTAGGGTCCGAGCGTTGTCCGGAATTACTGGGCGTAAAGAGCTCGTAGGTGGCTTGTCGCGTTGTTCGTGAAAACTCACAGCTCAACTGTGGGCGTG
>TACGTAGGGTGCGAGCGTTGTCCGGAATTACTGGGCGTAAAGAGCTCGTAGGTGGTTTGTCGCGTCGTCTGTGAAATTCCGGGGCTTGACTCCGGATAGG
TACGTAGGGTGCGAGCGTTGTCCGGAATTACTGGGCGTAAAGAGCTCGTAGGTGGTTTGTCGCGTCGTCTGTGAAATTCCGGGGCTTGACTCCGGATAGG
>TACGTAGGGTGCGAGCGTTGTCCGGAATTACTGGGCGTGAAGAGCTCGTAGGCGGTTTGTCGCGTCGTCTGTGAAATTCTGCAGCTTAACTGTTGGCGTG
TACGTAGGGTGCGAGCGTTGTCCGGAATTACTGGGCGTGAAGAGCTCGTAGGCGGTTTGTCGCGTCGTCTGTGAAATTCTGCAGCTTAACTGTTGGCGTG
>TACGGAGGGGCCTAGCGTTGTTCGGAATTACTGGGCGTAAAGCGTACGTAGGCGGTTTTGTAAGTTAGAGGTGAAAGCCCGGAGCTCAACTTCGGAATTG
TACGGAGGGGCCTAGCGTTGTTCGGAATTACTGGGCGTAAAGCGTACGTAGGCGGTTTTGTAAGTTAGAGGTGAAAGCCCGGAGCTCAACTTCGGAATTG
>TACGTAGGTGGCAAGCGTTGTCCGGATTTATTGGGCGTAAAGCGAGCGCAGGTGGTTCTTTAAGTCTGATGTGAAAGCCCCCGGCTCAACCGGGGAGGGT
TACGTAGGTGGCAAGCGTTGTCCGGATTTATTGGGCGTAAAGCGAGCGCAGGTGGTTCTTTAAGTCTGATGTGAAAGCCCCCGGCTCAACCGGGGAGGGT
>TACAGAGGTCCCAAGCGTTGTTCGGATTCATTGGGCGTAAAGGGTGCGTAGGTGGCGCTGTAAGTCAGGTGTGAAATTTCGGAGCTTAACTCCGAAACTG
TACAGAGGTCCCAAGCGTTGTTCGGATTCATTGGGCGTAAAGGGTGCGTAGGTGGCGCTGTAAGTCAGGTGTGAAATTTCGGAGCTTAACTCCGAAACTG
>TACGGAGGGTGCAAGCGTTAATCGGAATTATTGGGCGTAAAGCGCACGCAGGCGGTTTGTTAAGTCAGATGTGAAATCCCCGGGCTCAACCTGGGAACTG
TACGGAGGGTGCAAGCGTTAATCGGAATTATTGGGCGTAAAGCGCACGCAGGCGGTTTGTTAAGTCAGATGTGAAATCCCCGGGCTCAACCTGGGAACTG
>GACGTAGGTGGCGAACGTTATCCGGAATTATTGGGCGTAAAGGGTGCGTAGATGGTCTGACAAGTTAGCAGTGGCAAATCGAGGCTCAACCTCGTGGAAG
GACGTAGGTGGCGAACGTTATCCGGAATTATTGGGCGTAAAGGGTGCGTAGATGGTCTGACAAGTTAGCAGTGGCAAATCGAGGCTCAACCTCGTGGAAG
>TACGGAGGATGCGAGCGTTATCCGGATTTATTGGGTTTAAAGGGTGCGTAGGTGGTCGATTAAGTCAGCGGTGAAAGTTTGTGGCTCAACCATAAAATTG
TACGGAGGATGCGAGCGTTATCCGGATTTATTGGGTTTAAAGGGTGCGTAGGTGGTCGATTAAGTCAGCGGTGAAAGTTTGTGGCTCAACCATAAAATTG
>TACGGAGGGTGCGAGCGTTAATCGGAATGACTGGGCGTAAAGGGCACGCAGGCGGTTGTTTAAGTGAGATGTGAAAGCCCCGGGCTTAACCTGGGAATTG
TACGGAGGGTGCGAGCGTTAATCGGAATGACTGGGCGTAAAGGGCACGCAGGCGGTTGTTTAAGTGAGATGTGAAAGCCCCGGGCTTAACCTGGGAATTG
>TACGGAGGATCCGAGCGTTATCCGGATTTATTGGGTTTAAAGGGAGCGTAGGCGGACGCTTAAGTCAGTTGTGAAAGTTTGCGGCTCAACCGTAAAATTG
TACGGAGGATCCGAGCGTTATCCGGATTTATTGGGTTTAAAGGGAGCGTAGGCGGACGCTTAAGTCAGTTGTGAAAGTTTGCGGCTCAACCGTAAAATTG
>TACGAAGGGTGCAAGCGTTAATCGGAATTACTGGGCGTAAAGCGCGCGTAGGTGGTTCAGCAAGTTGGATGTGAAATCCCCGGACTCAACCTGGGAACTG
TACGAAGGGTGCAAGCGTTAATCGGAATTACTGGGCGTAAAGCGCGCGTAGGTGGTTCAGCAAGTTGGATGTGAAATCCCCGGACTCAACCTGGGAACTG
>TACGGAGGGTGCAAGCGTTAATCGGAATCACTGGGCGTAAAGCGCACGTAGGCGGCTTTGTAAGTCAGTGGTGCAAGCCCTTCGCTCAACGAAGGAACTG
TACGGAGGGTGCAAGCGTTAATCGGAATCACTGGGCGTAAAGCGCACGTAGGCGGCTTTGTAAGTCAGTGGTGCAAGCCCTTCGCTCAACGAAGGAACTG
>TACGAAGGGGGCTAGCGTTGTTCGGATTTACTGGGCGTAAAGCGCACGTAGGCGGACATTTAAGTCAGGGGTGAAATCCCAGAGCTGAACTCTGGAACTG
TACGAAGGGGGCTAGCGTTGTTCGGATTTACTGGGCGTAAAGCGCACGTAGGCGGACATTTAAGTCAGGGGTGAAATCCCAGAGCTGAACTCTGGAACTG
>TACGTAGGGCGCAAGCGTTATCCGGAATTATTGGGCGTAAAGAGCTCGTAGGCGGTTTGTCGCGTCTGCTGTGAAAGCCCGGGGCTTAACCCCGGGTCTG
TACGTAGGGCGCAAGCGTTATCCGGAATTATTGGGCGTAAAGAGCTCGTAGGCGGTTTGTCGCGTCTGCTGTGAAAGCCCGGGGCTTAACCCCGGGTCTG
>TACGTAGGGCGCAAGCGTTGTCCGGAATTATTGGGCGTAAAGAGCTCGTAGGCGGCTTGTCGCGTCGGATGTGAAAGCCCGGAGCTCAACTCCGGGTCTG
TACGTAGGGCGCAAGCGTTGTCCGGAATTATTGGGCGTAAAGAGCTCGTAGGCGGCTTGTCGCGTCGGATGTGAAAGCCCGGAGCTCAACTCCGGGTCTG
>TACGTAGGGCGCAAGCGTTGTCCGGAATTATTGGGCGTAAAGAGCTCGTAGGCGGCTTGTCACGTCGGATGTGAGAGCCCGGGGCTTAACCCCGGGTCTG
TACGTAGGGCGCAAGCGTTGTCCGGAATTATTGGGCGTAAAGAGCTCGTAGGCGGCTTGTCACGTCGGATGTGAGAGCCCGGGGCTTAACCCCGGGTCTG
>TACGGAGGGTGCAAGCGTTAATCGGAATTACTGGGCGTAAAGGGCGCGTAGGCGGTTTGGCACGCCGGGTGTGAAAGCCCCGGGCTCAACCTGGGAATGG
TACGGAGGGTGCAAGCGTTAATCGGAATTACTGGGCGTAAAGGGCGCGTAGGCGGTTTGGCACGCCGGGTGTGAAAGCCCCGGGCTCAACCTGGGAATGG
>TACGGAGGGTGCAAGCGTTAATCGGAATTACTGGGCGTAAAGCGTGCGTAGGCGGTAAGTTAAGTCTGCTGTGAAAGCCCCGGGCTCAACCTGGGAATGG
TACGGAGGGTGCAAGCGTTAATCGGAATTACTGGGCGTAAAGCGTGCGTAGGCGGTAAGTTAAGTCTGCTGTGAAAGCCCCGGGCTCAACCTGGGAATGG
>TACGTATGTCGCGAGCGTTATCCGGAATTATTGGGCTTAAAGGGCGTTTAGGCGGTAGAACAAGTCAGTGGTGAAAACTTATAGCTCAACTAAAAGCTTG
TACGTATGTCGCGAGCGTTATCCGGAATTATTGGGCTTAAAGGGCGTTTAGGCGGTAGAACAAGTCAGTGGTGAAAACTTATAGCTCAACTAAAAGCTTG
>TACGTAGGGTGCGAGCGTTGTCCGGAATTACTGGGCGTAAAGAGCTCGTAGGCGGTTTGTCGCGTCGTCTGTGAAATTCTGCAACTCAATTGCAGGCGTG
TACGTAGGGTGCGAGCGTTGTCCGGAATTACTGGGCGTAAAGAGCTCGTAGGCGGTTTGTCGCGTCGTCTGTGAAATTCTGCAACTCAATTGCAGGCGTG
>TACGTAGGTGGCAAGCGTTGTCCGGATTTACTGGGTGTAAAGGGCGTGTAGCCGGGTTGACAAGTCAGATGTGAAATCCTGCGGCTTAACCGCAGAACTG
TACGTAGGTGGCAAGCGTTGTCCGGATTTACTGGGTGTAAAGGGCGTGTAGCCGGGTTGACAAGTCAGATGTGAAATCCTGCGGCTTAACCGCAGAACTG
>TACGTAGGGTGCGAGCGTTGTCCGGAATTACTGGGCGTAGAGAGCTCGTAGGCGGTTTGTCACGTCGTCTGTGAAATCCTACAGCTTAACTGTGGGCGTG
TACGTAGGGTGCGAGCGTTGTCCGGAATTACTGGGCGTAGAGAGCTCGTAGGCGGTTTGTCACGTCGTCTGTGAAATCCTACAGCTTAACTGTGGGCGTG
>TACGGAGGATGCGAGCGTTATCCGGATTTATTGGGTTTAAAGGGTGCATAGGCGGCGAGTTAAGTCAGCGGTAAAAGCCCGGGGCTCAACCCCGGCCCGC
TACGGAGGATGCGAGCGTTATCCGGATTTATTGGGTTTAAAGGGTGCATAGGCGGCGAGTTAAGTCAGCGGTAAAAGCCCGGGGCTCAACCCCGGCCCGC
>TACGTAGGGTGCGAGCGTTGTCCGGAATTACTGGGCGTAAAGAGCTCGTAGGTGGCTTGTCGCGTCTGCCGTGAAATTCAGCAGCTTAACTGTTGGCGTG
TACGTAGGGTGCGAGCGTTGTCCGGAATTACTGGGCGTAAAGAGCTCGTAGGTGGCTTGTCGCGTCTGCCGTGAAATTCAGCAGCTTAACTGTTGGCGTG
>TACGTAGGGTGCGGGCGTTAATCAGAATTATTGGGCGTAAAGCGAGTGCAGACGGTTACTTAAGCCAGATGTGAAATCCCCGAGCTTAACTTGGGACGTG
TACGTAGGGTGCGGGCGTTAATCAGAATTATTGGGCGTAAAGCGAGTGCAGACGGTTACTTAAGCCAGATGTGAAATCCCCGAGCTTAACTTGGGACGTG
>TACGTAGGTGGCAAGCGTTGTCCGGATTTATTGGGCATAAAGCGAGCGCAGGCGGTTTCTTAAGTCTGATGTGAAAGCCCCCGGCTCAACCGGGGAGGGT
TACGTAGGTGGCAAGCGTTGTCCGGATTTATTGGGCATAAAGCGAGCGCAGGCGGTTTCTTAAGTCTGATGTGAAAGCCCCCGGCTCAACCGGGGAGGGT
>TACGCAGGGTGCGAGCGTTAATCAGAATTATTGGGCGTAAAGCGAGTGCAGACGGTTACTTAAGCCAGATGTGAAATCCCCGAGCTTAACTTGGGACGCG
TACGCAGGGTGCGAGCGTTAATCAGAATTATTGGGCGTAAAGCGAGTGCAGACGGTTACTTAAGCCAGATGTGAAATCCCCGAGCTTAACTTGGGACGCG
>TACGTAGGGCGCGAGCGTTGTCCGGAGTTACTGGGCGTAAAGGGCTTGTAGGCGGCTGGTCGCGTCTGCCGTGAAATCCCCTGGCTCAACTGGGGGCGTG
TACGTAGGGCGCGAGCGTTGTCCGGAGTTACTGGGCGTAAAGGGCTTGTAGGCGGCTGGTCGCGTCTGCCGTGAAATCCCCTGGCTCAACTGGGGGCGTG
>TACGTAGGGTGCGAGCGTTGTCCGGAATTACTGGGCGTAAAGAGCTCGTAGGTGGTTCGTCGCGTCGTCTGTGAAATCCCGGGGCTTAACTTCGGGCGTG
TACGTAGGGTGCGAGCGTTGTCCGGAATTACTGGGCGTAAAGAGCTCGTAGGTGGTTCGTCGCGTCGTCTGTGAAATCCCGGGGCTTAACTTCGGGCGTG
>TACGTAGGTGGCAAGCGTTATCCGGAGTGATTGGGCGTAAAGGGTGAGCAGGCGGCCTTTTAAGTCTGCAGTGAAAGACTGAAGCTTAACTTCAGCTGGC
TACGTAGGTGGCAAGCGTTATCCGGAGTGATTGGGCGTAAAGGGTGAGCAGGCGGCCTTTTAAGTCTGCAGTGAAAGACTGAAGCTTAACTTCAGCTGGC
>TACGTAGGTGGCAAGCGTTAATCGGAATTACTGGGCGTAAAGCGCACGCAGGCGGTTGATTAAGTTAGGTGTGAAATCCCCGGGCTTAACCTGGGAATGG
TACGTAGGTGGCAAGCGTTAATCGGAATTACTGGGCGTAAAGCGCACGCAGGCGGTTGATTAAGTTAGGTGTGAAATCCCCGGGCTTAACCTGGGAATGG
>TACGGAGGGTGCGAGCGTTAATCGGAATAACTGGGCGTAAAGGGCACGCAGGCGGACTTTTAAGTGAGGTGTGAAAGCCCCGGGCTTAACCTGGGAATTG
TACGGAGGGTGCGAGCGTTAATCGGAATAACTGGGCGTAAAGGGCACGCAGGCGGACTTTTAAGTGAGGTGTGAAAGCCCCGGGCTTAACCTGGGAATTG
>TACAGAGGGTGCTAGCGTTAATCGGATTTACTGGGCGTAAAGCGTGTGTAGGCGGTTTGTTAAGTCGGATGTGAAAGCCCTGGGCTCAACCTAGGAATCG
TACAGAGGGTGCTAGCGTTAATCGGATTTACTGGGCGTAAAGCGTGTGTAGGCGGTTTGTTAAGTCGGATGTGAAAGCCCTGGGCTCAACCTAGGAATCG
>TACGTAGGGAGCGAGCGTTAATCGGAATTATTGGGCGTCTAGCGAGCGTAGACGGTTATTTAAGCCAGATGTGAAATCCCCGAGCTCAACTTGGGACGTG
TACGTAGGGAGCGAGCGTTAATCGGAATTATTGGGCGTCTAGCGAGCGTAGACGGTTATTTAAGCCAGATGTGAAATCCCCGAGCTCAACTTGGGACGTG
>TACGTAGGGCGCAAGCGTTGTCCGGAATTATTGGGCGTAAAGAGCTCGTAGGCGGCTAGTCACGTCGGATGTGAAAGCCCGGGGCTTAACCCCGGGTCTG
TACGTAGGGCGCAAGCGTTGTCCGGAATTATTGGGCGTAAAGAGCTCGTAGGCGGCTAGTCACGTCGGATGTGAAAGCCCGGGGCTTAACCCCGGGTCTG
>TACGTAGGGTGCGAGCGTTGTCCGGAATTACTGGGCGTAAAGAGCTCGTAGGTGGTTTGTCGCGTTGTTCGTGAAAACTCACAACTCAATTGTGGGCGTG
TACGTAGGGTGCGAGCGTTGTCCGGAATTACTGGGCGTAAAGAGCTCGTAGGTGGTTTGTCGCGTTGTTCGTGAAAACTCACAACTCAATTGTGGGCGTG
>AACGTAGGAGACAAACGTTATCCGGAGTTACAGGGCGTAAAGGGCGTGTAGGCGGTATGTTAAGTCTGGCGTGAAAGCTCTCGGCTAAACCGGGAGAGGT
AACGTAGGAGACAAACGTTATCCGGAGTTACAGGGCGTAAAGGGCGTGTAGGCGGTATGTTAAGTCTGGCGTGAAAGCTCTCGGCTAAACCGGGAGAGGT
>TACGTAGGGTGCAAGCGTTATCCGGAATTACTGGGCGTAAAGAGCTCGTAGGTGGTTTGTCGCGTCGTCTGTGAAATTCCGGGGCTTAACTCCGGATGGG
TACGTAGGGTGCAAGCGTTATCCGGAATTACTGGGCGTAAAGAGCTCGTAGGTGGTTTGTCGCGTCGTCTGTGAAATTCCGGGGCTTAACTCCGGATGGG
>TACGTAGGGTGCGAGCGTTAATCGGAATTATTGGGCGTAAAGCGAGTGCAGACGGTTGTTTAAGCCAGATGTGAAATCCCCGAGCTTAACTTGGGACGTG
TACGTAGGGTGCGAGCGTTAATCGGAATTATTGGGCGTAAAGCGAGTGCAGACGGTTGTTTAAGCCAGATGTGAAATCCCCGAGCTTAACTTGGGACGTG
>TACGTATGTCGCGAGCGTTATCCGGAATTATTGGGCTTAAAGGGCATTTAGGCGGTAGAACAAGTCAGTGGTGAAAACTTATATCTCAACTAAAAGCTTG
TACGTATGTCGCGAGCGTTATCCGGAATTATTGGGCTTAAAGGGCATTTAGGCGGTAGAACAAGTCAGTGGTGAAAACTTATATCTCAACTAAAAGCTTG
>TACGTAGGTGGCAAGCGTTATCCGGAATTATTGGGCGTAAAGCGCGCGCAGGCGGTTCTTTAAGTCTGATGTGAAAGCCCACGGCTCAACCGTGGAGGGT
TACGTAGGTGGCAAGCGTTATCCGGAATTATTGGGCGTAAAGCGCGCGCAGGCGGTTCTTTAAGTCTGATGTGAAAGCCCACGGCTCAACCGTGGAGGGT
>TACAGAGGGTGCAAGCGTTAATCGGAATTACTGGGCGTAAAGCGTGCGTAGACGGTTCCGTAAGTCGGGTGTGAAAGCCCCGGGCTCAACCTGGGAATTG
TACAGAGGGTGCAAGCGTTAATCGGAATTACTGGGCGTAAAGCGTGCGTAGACGGTTCCGTAAGTCGGGTGTGAAAGCCCCGGGCTCAACCTGGGAATTG
>TACGGAGGATCCGAGCGTTATCCGGATTTATTGGGTTTAAAGGGAGCGTAGGCGGACGCTTAAGTCAGTTGCGAAAGTTTGCGGCTCAACCGTAAAATTG
TACGGAGGATCCGAGCGTTATCCGGATTTATTGGGTTTAAAGGGAGCGTAGGCGGACGCTTAAGTCAGTTGCGAAAGTTTGCGGCTCAACCGTAAAATTG
>TACGTAGGGCGCAAGCGTTATCCGGAATTATTGGGCGTAAAGAGCTCGTAGGCGGTTTGTCGCGTCTATCGTGAAAGTCCGAGGCTCAACCTCGGACCTG
TACGTAGGGCGCAAGCGTTATCCGGAATTATTGGGCGTAAAGAGCTCGTAGGCGGTTTGTCGCGTCTATCGTGAAAGTCCGAGGCTCAACCTCGGACCTG
>TACGGAAGGTGGCAAGCGTTGTCCGGATTTATTGGGCGTAAAGCGAGCGCAGGCGGAAGAATAAGCCTGATGTGAAAGCCCTCGGCTTAACCGAGGAACT
TACGGAAGGTGGCAAGCGTTGTCCGGATTTATTGGGCGTAAAGCGAGCGCAGGCGGAAGAATAAGCCTGATGTGAAAGCCCTCGGCTTAACCGAGGAACT
>TACGGAGGATGCGAGCGTTATCCGGATTTATTGGGTTTAAAGGGTGCGTAGGTGGTTCTTTAAGTCAGCGGTGAAAGTTTGTGGCTCAACCATAAAATTG
TACGGAGGATGCGAGCGTTATCCGGATTTATTGGGTTTAAAGGGTGCGTAGGTGGTTCTTTAAGTCAGCGGTGAAAGTTTGTGGCTCAACCATAAAATTG
>TACGTATGGAGCAAGCGTTATCCGGATTTACTGGGTGTAAAGGGAGCGCAGGCGGCAGGGCAAGTCTGATGTGAAAGCCCGGGGCTCAACCCCGGCACTG
TACGTATGGAGCAAGCGTTATCCGGATTTACTGGGTGTAAAGGGAGCGCAGGCGGCAGGGCAAGTCTGATGTGAAAGCCCGGGGCTCAACCCCGGCACTG
>TACGTAGGTGGCAAGCGTTGTCCGGATTTATTGGGCGTAAAGCGAGCGCAGGCGGTCTTTTAAGTCTGATGTGAAAGCCCTCGGCTCAACCGAGGAAGGT
TACGTAGGTGGCAAGCGTTGTCCGGATTTATTGGGCGTAAAGCGAGCGCAGGCGGTCTTTTAAGTCTGATGTGAAAGCCCTCGGCTCAACCGAGGAAGGT
>AACGTAGGAGACAAACGTTATCCGGAGTTACTGGGCGTAAAGGGCGTGTAGGCGGTATGTTAAGTCTGGCGTGAAAGCTCTCGGCTAAACCGGGAGAGGT
AACGTAGGAGACAAACGTTATCCGGAGTTACTGGGCGTAAAGGGCGTGTAGGCGGTATGTTAAGTCTGGCGTGAAAGCTCTCGGCTAAACCGGGAGAGGT
>GACGTAGGAGACAAACGTTATCCGGAGTTACTGGGCGTAAAGGGCGTGTAGGCGGTATGTTAAGTCTGGCGTGAAAGCTCTCGGCTAAACCGGGAGAGGT
GACGTAGGAGACAAACGTTATCCGGAGTTACTGGGCGTAAAGGGCGTGTAGGCGGTATGTTAAGTCTGGCGTGAAAGCTCTCGGCTAAACCGGGAGAGGT
>TACGTATGTCGCGAGCGTTATCCGGAATTATTGGGCTTAAAGGGCTTTTAGGCGGTAGAACAAGTCAGTGGTGAAAACTTATAGCTCAACTAAAAGCTTG
TACGTATGTCGCGAGCGTTATCCGGAATTATTGGGCTTAAAGGGCTTTTAGGCGGTAGAACAAGTCAGTGGTGAAAACTTATAGCTCAACTAAAAGCTTG
>TACATAGGTGGCAAGCGTTATCCGGAATGATTGGGCGTAAAGGGTGAGCAGGCGGCCTTTTAAGTCTGCAGTGAAAGACTGAAGCTTAACTTCAGCTGGC
TACATAGGTGGCAAGCGTTATCCGGAATGATTGGGCGTAAAGGGTGAGCAGGCGGCCTTTTAAGTCTGCAGTGAAAGACTGAAGCTTAACTTCAGCTGGC
>TACGTAGGGTGCGAGCGTTAATCGGGATTATTGGGCGTAAAGCGAGTGTAGACGGTTATTTAAGCCAGATGTGAAATCCCCGAGCTCAACTTGGGACGTG
TACGTAGGGTGCGAGCGTTAATCGGGATTATTGGGCGTAAAGCGAGTGTAGACGGTTATTTAAGCCAGATGTGAAATCCCCGAGCTCAACTTGGGACGTG
>TACGTAGGGTGCGAGCGTTGTCCGGAATTACCGGGCGTAAAGAGCTCGTAGGTGGTTTGTCGCGTCGTCTGTGAGATTCCGGGGCTTAACTCCGGATGGG
TACGTAGGGTGCGAGCGTTGTCCGGAATTACCGGGCGTAAAGAGCTCGTAGGTGGTTTGTCGCGTCGTCTGTGAGATTCCGGGGCTTAACTCCGGATGGG
>TACATAGGATGCAAGCGTTATCCGGATTTACTGGGCGTAAAACGAGCGCAGGCGGATTAACAAGTTTGGTATGAAAGGCTTTTGCTTAACGAAAGTTTGT
TACATAGGATGCAAGCGTTATCCGGATTTACTGGGCGTAAAACGAGCGCAGGCGGATTAACAAGTTTGGTATGAAAGGCTTTTGCTTAACGAAAGTTTGT
>TACGTAGGGTGCGAGCGTTGTCCGGAATTACTGGGCGTAAAGAGCTCATAGGCGGTTTGTCGCGTCGTCTGTGGAAGCCCACGACTCAACCGTGGAAGTG
TACGTAGGGTGCGAGCGTTGTCCGGAATTACTGGGCGTAAAGAGCTCATAGGCGGTTTGTCGCGTCGTCTGTGGAAGCCCACGACTCAACCGTGGAAGTG
>TACGTAGGGCGCAAGCGTTGTCCGGAATTATTGGGCGTAAAGAGCTCGTAGGCGGTTTGTCGCGTCTGCTGTGAAAGTCCGGGGCTCAACTCCGGGTGTG
TACGTAGGGCGCAAGCGTTGTCCGGAATTATTGGGCGTAAAGAGCTCGTAGGCGGTTTGTCGCGTCTGCTGTGAAAGTCCGGGGCTCAACTCCGGGTGTG
>TACGGAAGGTCCGGGCGTTATCCGGATTTATTGGGTTTAAAGGGAGCGTAGGCCGTGGATTAAGCGTGTTGTGAAATGTAGACGCTCAACGTCTGACTTG
TACGGAAGGTCCGGGCGTTATCCGGATTTATTGGGTTTAAAGGGAGCGTAGGCCGTGGATTAAGCGTGTTGTGAAATGTAGACGCTCAACGTCTGACTTG
>TACGTAGGGTGCGAGCGTTAACCGGAATTACTGGGCGTAAAGCGGGCGCAGACGGTTTGTTAAGCAGGATGTGAAATCCCTGGGCTCAACCTAGGAACTG
TACGTAGGGTGCGAGCGTTAACCGGAATTACTGGGCGTAAAGCGGGCGCAGACGGTTTGTTAAGCAGGATGTGAAATCCCTGGGCTCAACCTAGGAACTG
>TACGTAGGGTGCGAGCGTTAATCGGAATTATTGGGCGTATAGCGAGTGTAGACGGTTATTTAAGCCAGATGTGAAATCCCCGAGCTCGACTTGGGACGTG
TACGTAGGGTGCGAGCGTTAATCGGAATTATTGGGCGTATAGCGAGTGTAGACGGTTATTTAAGCCAGATGTGAAATCCCCGAGCTCGACTTGGGACGTG
>TACGTAGGTGGCAAGCGTTGTCCGGAATTATTGGGCGTAAAGCGCGCGCAGGCGGATAGGTCAGTCTGTCTTAAAAGTTCGGGGCTTAACCCCGTGATGG
TACGTAGGTGGCAAGCGTTGTCCGGAATTATTGGGCGTAAAGCGCGCGCAGGCGGATAGGTCAGTCTGTCTTAAAAGTTCGGGGCTTAACCCCGTGATGG
>TACGTAGGTGGCAAGCGTTGTCCGGATTTATTGGGCGTAAAGCGAGTGCAGGCGGCTCGATAAGTCTGATGTGAAAGCCTTCGGCTCAACCGGAGAATTG
TACGTAGGTGGCAAGCGTTGTCCGGATTTATTGGGCGTAAAGCGAGTGCAGGCGGCTCGATAAGTCTGATGTGAAAGCCTTCGGCTCAACCGGAGAATTG
>TACGTAGGGTGCGAGCGTTGTCCGGAATTATTGGGCGTAAAGAGCTCGTAGGCGGCCTGTCGCGTAGGATGTGAAAACTCGGGGCTTAACCCCGAGCCTG
TACGTAGGGTGCGAGCGTTGTCCGGAATTATTGGGCGTAAAGAGCTCGTAGGCGGCCTGTCGCGTAGGATGTGAAAACTCGGGGCTTAACCCCGAGCCTG
[truncated: 990,235 more chars]
