# Supplementary material for: Microbiome profile associated with malignant pleural effusion
Source: PLoS One. 2020 May 8;15(5):e0232181. doi: 10.1371/journal.pone.0232181 (PMC7209204; doi:10.1371/journal.pone.0232181)
Supplement: S2 File — (ZIP) [file pone.0232181.s002.zip › Pleural microbiome Biom file, ESV, fasta and metadata, Revised/Metadata.xlsx]

## Sheet: Sheet1
Specimen ID	Age	Sex	BMI	Malignant vs non malignant	Type of malignancy	Smoker Status	ECOG score
n2	71	Female	29.4	Non malignant	CHF	Former Smoker	1
n3	71	Male	23	Non malignant	CHF	Former Smoker	2
n19	66	Male	33.2	Non malignant	CHF	Former Smoker	.
n34	71	Male	22.6	Non malignant	CHF	Former Smoker	2
n24	32	Male	24.8	Non malignant	Uremic	Never Smoker	3
n27	54	Male	19.5	Non malignant	Uremic	Never Smoker	2
n14	31	Female	29.9	Non malignant	HH	Former Smoker	2
n18	60	Male	21.5	Non malignant	HH	Never Smoker	2
n21	58	Female	29.3	Non malignant	HH	Former Smoker	0
n4	66	Female	27.9	Malignant	Lung Adenocarcinoma	Former Smoker	1
n5	74	Female	23.2	Malignant	Lung Adenocarcinoma	Former Smoker	1
n8	82	Female	20.6	Malignant	Lung Adenocarcinoma	Former Smoker	1
n11	73	Female	20.5	Malignant	Lung Adenocarcinoma	Former Smoker	3
n13	47	Female	18.2	Malignant	Lung Adenocarcinoma	Former Smoker	3
n30	48	Female	22.3	Malignant	Lung Adenocarcinoma	Never Smoker	1
3	62	Male	21.2	Malignant	Lung Adenocarcinoma	Current smoker	4
5	43	Male	24.6	Malignant	Lung Adenocarcinoma	Current smoker	2
8	62	Male	24.4	Malignant	Lung Adenocarcinoma	Current smoker	1
9	73	Female	27	Malignant	Lung Adenocarcinoma	Never Smoker	1
10	69	Female	21.4	Malignant	Lung Adenocarcinoma	Former Smoker	2
n1	59	Female	30.8	Malignant	Metastatic Adenocarcinoma from Breast	Never Smoker	2
n20	69	Female	22.7	Malignant	Metastatic Adenocarcinoma from Breast	Never Smoker	2
n22	60	Female	25.6	Malignant	Metastatic Adenocarcinoma from Breast	Never Smoker	2
n26	71	Female	25.1	Malignant	Metastatic Adenocarcinoma from Breast	Never Smoker	4
n33	40	Female	28.6	Malignant	Metastatic Adenocarcinoma from Breast	Never Smoker	3
1	59	Female	28.3	Malignant	Metastatic Adenocarcinoma from Breast	Current smoker	1
2	65	Female	32.2	Malignant	Metastatic Adenocarcinoma from Breast	Former Smoker	2
4	60	Female	25.2	Malignant	Metastatic Adenocarcinoma from Breast	Never Smoker	3
13	48	Female	19.1	Malignant	Metastatic Adenocarcinoma from Breast	Never Smoker	2
14	46	Female	17	Malignant	Metastatic Adenocarcinoma from Breast	Never Smoker	2
16	79	Female	24.9	Malignant	Metastatic Adenocarcinoma from Breast	Never Smoker	0
n16	54	Male	18.8	Malignant	Small Cell	Former Smoker	3
6	68	Male	32	Malignant	Small Cell	Former Smoker	4
n23	84	Male	22.5	Malignant	Squamous	Former Smoker	3
n7	49	Female	23.3	Malignant	Breast-other	Never Smoker	.
n9	66	Female	24.5	Malignant	Breast-other	Former Smoker	2
n29	77	Male	25.4	Malignant	Lymphoma	Former Smoker	3
7	65	Male	25	Malignant	Lymphoma	Never Smoker	.
11	39	Male	48.5	Malignant	Lymphoma	Former Smoker	3
12	49	Male	30.1	Malignant	Lymphoma	Current smoker	4
n10	53	Female	20.6	Malignant	GI	Former Smoker	3
n15	51	Male	25.6	Malignant	GI	Never Smoker	.
n32	55	Male	33.4	Malignant	GI	Never Smoker	1
15	68	Male	25.1	Malignant	GI	Former Smoker	0
n6	64	Male	28.4	Malignant	HCC	Former Smoker	3
n12	58	Female	17.9	Malignant	HCC	Never Smoker	2
17	74	Female	20.4	Malignant	Ovarian	Former Smoker	1
